# Supplementary material for: Built for success: Distribution, morphology, ecology and life history of the world's skinks
Source: Ecol Evol. 2023 Dec 12;13(12):e10791. doi: 10.1002/ece3.10791 (PMC10716605; doi:10.1002/ece3.10791)
Supplement: Supplementary file 1 — Appendix S1 [file ECE3-13-e10791-s002.zip]

Archive with 2 entries (2 files):
- Appendix_1_-_skink_Biology.docx
- Appendix_1_-_skink_Biology.xlsx
