# Supplementary material for: Built for success: Distribution, morphology, ecology and life history of the world's skinks
Source: Ecol Evol. 2023 Dec 12;13(12):e10791. doi: 10.1002/ece3.10791 (PMC10716605; doi:10.1002/ece3.10791)
Supplement: Supplementary file 1 — Appendix S1 [file ECE3-13-e10791-s002.zip › Appendix_1_-_skink_Biology.xlsx]

## Sheet: data
species	GARD_TaxonID	subfamily	valid dec 2022	max SVL	female SVL mean	hatchling_SVL	hatchling_mass	Hatchling total length	Realm	description year	insular	Latitude_1.7gard centroid	Longitude_1.7gard centroid	only known from type locality	time	micro2	diet2	reproduction	mean breeding age (female, months)	maximum Longevity (years)	body temperature (active, mean, °C)	preferred temperature (in lab gradient, mean, °C)	Extinct? (Slavenko et al. 2016& beyond)	IUCN_Aug2022	trend_Aug2022	criteria_Aug2022	year assessed	legs	mass equation	intercept (SVL)	slope (SVL)	max mass (log g)	female mass (log g)	hatchling mass (log g)	ToniniName	Zheng-Wiens name	IUCN_Name	RDB_id
Acontias albigularis	R11412	Acontiinae	yes	195	NA	NA	NA	NA	Afrotropic	2018	mainland	-25.1324	30.6401	no	NA	Fossorial	NA	NA	NA	NA	NA	NA	extant	Data Deficient	Unknown	NA	2021	limbless	Acontinae Jan 2023	-6.4388	3.1993	0.887708	NA	NA	NA	NA	Acontias albigularis	21380
Acontias aurantiacus	R07002	Acontiinae	yes	213	155	NA	NA	NA	Afrotropic	1854	mainland	-24.89	32.69	no	NA	Fossorial	Carnivorous	Viviparous	NA	NA	NA	NA	extant	Least Concern	Stable	NA	2019	limbless	Acontinae Jan 2023	-6.4388	3.1993	1.01038	0.568728	NA	Acontias aurantiacus	NA	Acontias aurantiacus	10119
Acontias bicolor	R07003	Acontiinae	yes	207	NA	NA	NA	NA	Afrotropic	1929	mainland	-18.43	31.96	no	NA	Fossorial	NA	NA	NA	NA	NA	NA	extant	Least Concern	Stable	NA	2019	limbless	Acontinae Jan 2023	-6.4388	3.1993	0.970684	NA	NA	Acontias bicolor	NA	Acontias bicolor	10120
Acontias breviceps	R07004	Acontiinae	yes	199	182.5	NA	NA	NA	Afrotropic	1925	mainland	-28.94	28.58	no	NA	Fossorial	Carnivorous	Viviparous	NA	NA	NA	NA	extant	Least Concern	Stable	NA	2021	limbless	Acontinae Jan 2023	-6.4388	3.1993	0.915921	0.795658	NA	Acontias breviceps	Acontias breviceps	Acontias breviceps	10121
Acontias cregoi	R07005	Acontiinae	yes	160	NA	NA	NA	NA	Afrotropic	1903	mainland	-23.38	30.27	no	Crepuscular	Fossorial	Carnivorous	Viviparous	NA	NA	NA	NA	extant	Least Concern	Stable	NA	2021	limbless	Acontinae Jan 2023	-6.4388	3.1993	0.612841	NA	NA	Acontias cregoi	NA	Acontias cregoi	20122
Acontias fitzsimonsi	R11438	Acontiinae	yes	150	NA	NA	NA	NA	Afrotropic	1943	mainland	-22.6	31.19	no	NA	Fossorial	Carnivorous	Viviparous	NA	NA	NA	NA	extant	Least Concern	Stable	NA	2021	limbless	Acontinae Jan 2023	-6.4388	3.1993	0.523169	NA	NA	NA	NA	Acontias fitzsimonsi	21646
Acontias gariepensis	R07006	Acontiinae	yes	140	121.45	65.25	0.33	NA	Afrotropic	1941	mainland	-26.61	20.32	no	Nocturnal	Fossorial	Carnivorous	Viviparous	32	NA	NA	NA	extant	Least Concern	Stable	NA	2019	limbless	Acontinae Jan 2023	-6.4388	3.1993	0.427307	0.229813	-0.633413	Acontias gariepensis	Acontias gariepensis	Acontias gariepensis	10123
Acontias gracilicauda	R07007	Acontiinae	yes	260	178.9	NA	1.1	NA	Afrotropic	1925	mainland	-29.03	26.28	no	Cathemeral	Fossorial	Carnivorous	Viviparous	NA	NA	NA	NA	extant	Least Concern	Stable	NA	2021	limbless	Acontinae Jan 2023	-6.4388	3.1993	1.28742	0.767976	NA	Acontias gracilicauda	Acontias gracilicauda	Acontias gracilicauda	10124
Acontias grayi	R11454	Acontiinae	yes	145	NA	NA	NA	NA	Afrotropic	1887	mainland	-32.09	18.43	no	NA	Fossorial	NA	Viviparous	NA	NA	NA	NA	extant	Near Threatened	Decreasing	B1b(iii,v)	2022	limbless	Acontinae Jan 2023	-6.4388	3.1993	0.476065	NA	NA	NA	NA	Acontias grayi	21916
Acontias jappi	R07008	Acontiinae	yes	188	NA	NA	NA	NA	Afrotropic	1968	mainland	-14.9	22.04	no	Cathemeral	Fossorial	Carnivorous	Viviparous	NA	NA	NA	NA	extant	Least Concern	Stable	NA	2019	limbless	Acontinae Jan 2023	-6.4388	3.1993	0.836913	NA	NA	Acontias jappi	NA	Acontias jappi	10125
Acontias kgalagadi	R07009	Acontiinae	yes	185	133.45	57	0.355	NA	Afrotropic	2010	mainland	-22.98	21.24	no	Nocturnal	Fossorial	Carnivorous	Viviparous	32	NA	NA	NA	extant	Least Concern	Stable	NA	2019	limbless	Acontinae Jan 2023	-6.4388	3.1993	0.814563	0.360732	-0.82123	Acontias kgalagadi	Acontias kgalagadi	Acontias kgalagadi	20127
Acontias lineatus	R07010	Acontiinae	yes	150	141.7	NA	NA	NA	Afrotropic	1879	mainland	-29.47	19.09	no	NA	Fossorial	Carnivorous	Viviparous	NA	NA	NA	NA	extant	Least Concern	Stable	NA	2019	limbless	Acontinae Jan 2023	-6.4388	3.1993	0.523169	0.444078	NA	Acontias lineatus	Acontias lineatus	Acontias lineatus	10127
Acontias litoralis	R07011	Acontiinae	yes	125.893	106.9	NA	NA	NA	Afrotropic	1969	mainland	-30.45	17.77	no	NA	Fossorial	Carnivorous	Viviparous	NA	NA	NA	NA	extant	Least Concern	Stable	NA	2021	limbless	Acontinae Jan 2023	-6.4388	3.1993	0.27973	0.0525084	NA	Acontias litoralis	Acontias litoralis	Acontias litoralis	10128
Acontias meleagris	R07012	Acontiinae	yes	295	162.35	79	0.6	NA	Afrotropic	1758	mainland	-33.24	21.73	no	Cathemeral	Fossorial	Carnivorous	Viviparous	NA	3.9	21.8	NA	extant	Least Concern	Stable	NA	2021	limbless	Acontinae Jan 2023	-6.4388	3.1993	1.4629	0.6331	-0.367722	Acontias meleagris	Acontias meleagris	Acontias meleagris	10129
Acontias namaquensis	R07013	Acontiinae	yes	230	NA	NA	NA	NA	Afrotropic	1938	mainland	-29.5	17.64	no	NA	Semi-Fossorial	NA	Viviparous	NA	NA	NA	NA	extant	Least Concern	Stable	NA	2021	limbless	Acontinae Jan 2023	-6.4388	3.1993	1.11708	NA	NA	Acontias namaquensis	NA	Acontias namaquensis	10130
Acontias occidentalis	R07014	Acontiinae	yes	254	201.2	NA	NA	NA	Afrotropic	1941	mainland	-21.76	20.71	no	NA	Semi-Fossorial	Carnivorous	Viviparous	NA	NA	NA	NA	extant	Least Concern	Stable	NA	2019	limbless	Acontinae Jan 2023	-6.4388	3.1993	1.25498	0.931197	NA	Acontias occidentalis	NA	Acontias occidentalis	10131
Acontias orientalis	R07015	Acontiinae	yes	230	182	NA	NA	NA	Afrotropic	1938	mainland	-33.08	25.74	no	Nocturnal	Fossorial	NA	Viviparous	NA	NA	NA	NA	extant	Least Concern	Stable	NA	2021	limbless	Acontinae Jan 2023	-6.4388	3.1993	1.11708	0.791846	NA	Acontias orientalis	NA	Acontias orientalis	10132
Acontias parietalis	R11439	Acontiinae	yes	200	NA	NA	NA	NA	Afrotropic	1990	mainland	-26.7584	32.5792	no	NA	Fossorial	NA	NA	NA	NA	NA	NA	extant	Least Concern	Stable	NA	2019	limbless	Acontinae Jan 2023	-6.4388	3.1993	0.922885	NA	NA	NA	NA	Acontias parietalis	21647
Acontias percivali	R07016	Acontiinae	yes	257	190.45	NA	NA	NA	Afrotropic	1935	mainland	-3.72	38.38	no	Crepuscular	Fossorial	Carnivorous	Viviparous	NA	NA	NA	NA	extant	Least Concern	Unknown	NA	2014	limbless	Acontinae Jan 2023	-6.4388	3.1993	1.2713	0.854903	NA	Acontias percivali	Acontias percivali	Acontias percivali	10133
Acontias plumbeus	R07017	Acontiinae	yes	500	348.792	NA	2.623	NA	Afrotropic	1849	mainland	-24.95	31.39	no	Nocturnal	Semi-Fossorial	Carnivorous	Viviparous	NA	NA	NA	NA	extant	Least Concern	Stable	NA	2019	limbless	Acontinae Jan 2023	-6.4388	3.1993	2.19601	1.69563	NA	Acontias plumbeus	Acontias plumbeus	Acontias plumbeus	10134
Acontias richardi	R07019	Acontiinae	yes	133.5	NA	NA	NA	NA	Afrotropic	1987	mainland	-23.01	30.69	no	NA	Fossorial	Carnivorous	Viviparous	NA	NA	NA	NA	extant	Near Threatened	Unknown	B1b(iii)	2022	limbless	Acontinae Jan 2023	-6.4388	3.1993	0.361252	NA	NA	Acontias richardi	NA	Acontias richardi	10136
Acontias rieppeli	R07020	Acontiinae	yes	185	169.5	NA	NA	NA	Afrotropic	2010	mainland	-23.94	30.3	no	NA	Fossorial	NA	Viviparous	NA	NA	NA	NA	extant	Endangered	Decreasing	B1ab(i,ii,iii,v)	2022	limbless	Acontinae Jan 2023	-6.4388	3.1993	0.814563	0.692983	NA	Acontias rieppeli	Acontias rieppeli	Acontias rieppeli	10137
Acontias schmitzi	R07021	Acontiinae	yes	190	NA	NA	NA	NA	Afrotropic	2012	mainland	-15.9428	23.4082	no	NA	Semi-Fossorial	NA	NA	NA	NA	NA	NA	extant	Least Concern	Unknown	NA	2019	limbless	Acontinae Jan 2023	-6.4388	3.1993	0.851616	NA	NA	Acontias schmitzi	NA	Acontias schmitzi	20138
Acontias subtaeniatus	R12385	Acontiinae	yes	129	NA	NA	NA	NA	Afrotropic	1968	mainland	-22.9058	29.4446	no	NA	Fossorial	NA	NA	NA	NA	NA	NA	extant	NA	NA	NA	NA	limbless	Acontinae Jan 2023	-6.4388	3.1993	0.31361	NA	NA	NA	NA	NA	23800
Acontias tristis	R07022	Acontiinae	yes	140	125	NA	NA	NA	Afrotropic	1910	mainland	-29.55	17.73	no	NA	Fossorial	NA	Oviparous	NA	NA	NA	NA	extant	Least Concern	Stable	NA	2021	limbless	Acontinae Jan 2023	-6.4388	3.1993	0.427307	0.269844	NA	Acontias tristis	NA	Acontias tristis	10139
Acontias wakkerstroomensis	R11418	Acontiinae	yes	180	NA	NA	NA	NA	Afrotropic	2018	mainland	-27.3009	30.2614	no	NA	Semi-Fossorial	NA	Viviparous	NA	NA	NA	NA	extant	Data Deficient	Unknown	NA	2021	limbless	Acontinae Jan 2023	-6.4388	3.1993	0.776493	NA	NA	NA	NA	Acontias wakkerstroomensis	21383
Typhlosaurus braini	R08570	Acontiinae	yes	200	NA	NA	NA	NA	Afrotropic	1964	mainland	-24.65	15.2	no	Nocturnal	Fossorial	Carnivorous	Viviparous	NA	NA	NA	NA	extant	Least Concern	Stable	NA	2019	limbless	Limbless Scincinae&Lygosominae Jan 2023	-4.3565	2.4364	1.24973	NA	NA	Typhlosaurus braini	Typhlosaurus braini	Typhlosaurus braini	19776
Typhlosaurus caecus	R08571	Acontiinae	yes	213	NA	NA	NA	NA	Afrotropic	1817	mainland	-32.67	18.45	no	NA	Fossorial	Carnivorous	Viviparous	NA	NA	NA	NA	extant	Least Concern	Stable	NA	2021	limbless	Limbless Scincinae&Lygosominae Jan 2023	-4.3565	2.4364	1.31636	NA	NA	Typhlosaurus caecus	Typhlosaurus caecus	Typhlosaurus caecus	19777
Typhlosaurus lomiae	R08572	Acontiinae	yes	114	NA	NA	NA	NA	Afrotropic	1986	mainland	-30.39	17.8	no	Cathemeral	Fossorial	Carnivorous	Viviparous	NA	NA	NA	NA	extant	Near Threatened	Stable	B1b(iii)	2021	limbless	Limbless Scincinae&Lygosominae Jan 2023	-4.3565	2.4364	0.654943	NA	NA	Typhlosaurus lomiae	Typhlosaurus lomiae	Typhlosaurus lomiae	19778
Typhlosaurus meyeri	R08573	Acontiinae	yes	188	NA	NA	NA	NA	Afrotropic	1894	mainland	-27.28	16.06	no	NA	Fossorial	Carnivorous	Viviparous	NA	NA	NA	NA	extant	Least Concern	Stable	NA	2019	limbless	Limbless Scincinae&Lygosominae Jan 2023	-4.3565	2.4364	1.18426	NA	NA	Typhlosaurus meyeri	Typhlosaurus meyeri	Typhlosaurus meyeri	19779
Typhlosaurus vermis	R08574	Acontiinae	yes	278	177.5	NA	NA	NA	Afrotropic	1887	mainland	-29.95	17.52	no	NA	Fossorial	Carnivorous	Viviparous	NA	NA	NA	NA	extant	Least Concern	Stable	NA	2021	limbless	Limbless Scincinae&Lygosominae Jan 2023	-4.3565	2.4364	1.59817	1.12345	NA	Typhlosaurus vermis	Typhlosaurus vermis	Typhlosaurus vermis	19780
Ablepharus alaicus	R07070	Lygosominae	yes	65	51.9	22.1	NA	NA	Palaearctic	1901	mainland	40.76	74.52	no	Diurnal	Variable	Carnivorous	Viviparous	24	NA	NA	NA	extant	Least Concern	Unknown	NA	2018	all	Legged Scincidae Jan2023 equation	-4.95054	3.13917	0.740503	0.433662	-0.730264	Asymblepharus alaicus	Asymblepharus alaicus	Asymblepharus alaicus	11256
Ablepharus anatolicus	R12384	Lygosominae	yes	40.5	NA	NA	NA	NA	Palaearctic	1997	mainland	36.7393	30.7026	no	Diurnal	Terrestrial	NA	NA	NA	NA	NA	NA	extant	NA	NA	NA	NA	all	Legged Scincidae Jan2023 equation	-4.95054	3.13917	0.0955346	NA	NA	NA	NA	NA	23791
Ablepharus bivittatus	R06992	Lygosominae	yes	61	48.7	21.25	0.22	NA	Palaearctic	1832	mainland	34.15	53.17	no	Diurnal	Scansorial	Carnivorous	Oviparous	NA	NA	NA	NA	extant	Least Concern	Decreasing	NA	2016	all	Legged Scincidae Jan2023 equation	-4.95054	3.13917	0.653914	0.3469	-0.783735	Ablepharus bivittatus	NA	Ablepharus bivittatus	10001
Ablepharus budaki	R06993	Lygosominae	yes	48	36.75	NA	NA	NA	Palaearctic	1996	mainland	36.44	34.06	no	Diurnal	Terrestrial	Carnivorous	Oviparous	NA	NA	NA	NA	extant	Least Concern	Stable	NA	2008	all	Legged Scincidae Jan2023 equation	-4.95054	3.13917	0.327162	-0.0369311	NA	Ablepharus budaki	Ablepharus budaki	Ablepharus budaki	10002
Ablepharus chernovi	R06994	Lygosominae	yes	54	44.4	NA	NA	NA	Palaearctic	1953	mainland	38.44	38.43	no	Diurnal	Variable	Carnivorous	Oviparous	NA	NA	NA	NA	extant	Least Concern	Stable	NA	2008	all	Legged Scincidae Jan2023 equation	-4.95054	3.13917	0.487739	0.220875	NA	Ablepharus chernovi	Ablepharus chernovi	Ablepharus chernovi	10003
Ablepharus darvazi	R06995	Lygosominae	yes	44	NA	NA	NA	NA	Palaearctic	1990	mainland	38.15	70.44	no	Diurnal	NA	NA	Oviparous	NA	NA	NA	NA	extant	Data Deficient	Unknown	NA	2016	all	Legged Scincidae Jan2023 equation	-4.95054	3.13917	0.208537	NA	NA	Ablepharus darvazi	NA	Ablepharus darvazi	10004
Ablepharus deserti	R06996	Lygosominae	yes	58.8	54.2	17.5	NA	NA	Palaearctic	1868	mainland	41.48	68.71	no	Diurnal	Terrestrial	Carnivorous	Oviparous	10	NA	NA	NA	extant	Least Concern	Decreasing	NA	2018	all	Legged Scincidae Jan2023 equation	-4.95054	3.13917	0.603836	0.492779	-1.04843	Ablepharus deserti	NA	Ablepharus deserti	10005
Ablepharus eremchenkoi	R07071	Lygosominae	yes	59.8	50	21.45	NA	NA	Palaearctic	1999	mainland	41.98	73	no	Diurnal	NA	NA	Oviparous	NA	NA	NA	NA	extant	Least Concern	Stable	NA	2016	all	Legged Scincidae Jan2023 equation	-4.95054	3.13917	0.626827	0.382816	-0.770963	Asymblepharus eremchenkoi	NA	Asymblepharus eremchenkoi	11257
Ablepharus grayanus	R06997	Lygosominae	yes	34.88	NA	14.5	NA	NA	Oriental	1872	mainland	27.32	66.29	no	Diurnal	Semi-Fossorial	Carnivorous	Oviparous	NA	NA	NA	NA	extant	Least Concern	Stable	NA	2019	all	Legged Scincidae Jan2023 equation	-4.95054	3.13917	-0.10813	NA	-1.30481	Ablepharus grayanus	NA	Ablepharus grayanus	10006
Ablepharus himalayanus	R07072	Lygosominae	yes	70.5	42.67	NA	NA	NA	Palaearctic	1864	mainland	34.27	77.09	no	Diurnal	Terrestrial	Carnivorous	Mixed	NA	NA	27.5	NA	extant	Least Concern	Stable	NA	2018	all	Legged Scincidae Jan2023 equation	-4.95054	3.13917	0.85124	0.166692	NA	Asymblepharus himalayanus	NA	Asymblepharus himalayanus	11258
Ablepharus kitaibelii	R06998	Lygosominae	yes	62.6	45.025	19.64	0.145	NA	Palaearctic	1833	mainland	41.11	25.76	no	Diurnal	Terrestrial	Carnivorous	Oviparous	6	4	27	NA	extant	Least Concern	Stable	NA	2008	all	Legged Scincidae Jan2023 equation	-4.95054	3.13917	0.689212	0.239932	-0.891149	Ablepharus kitaibelii	Ablepharus kitaibelii	Ablepharus kitaibelii	10007
Ablepharus ladacensis	R07073	Lygosominae	yes	70.5	47.9937	NA	NA	NA	Palaearctic	1864	mainland	32.67	77.89	no	Diurnal	Variable	Carnivorous	Viviparous	NA	NA	NA	NA	extant	Least Concern	Stable	NA	2019	all	Legged Scincidae Jan2023 equation	-4.95054	3.13917	0.85124	0.326985	NA	Asymblepharus ladacensis	NA	Asymblepharus ladacensis	11259
Ablepharus lindbergi	R06999	Lygosominae	yes	50	NA	NA	NA	NA	Palaearctic	1960	mainland	34.28	66.28	no	Diurnal	Semi-Fossorial	NA	NA	NA	NA	NA	NA	extant	Least Concern	Unknown	NA	2016	all	Legged Scincidae Jan2023 equation	-4.95054	3.13917	0.382816	NA	NA	Ablepharus lindbergi	NA	Ablepharus lindbergi	10008
Ablepharus mahabharatus	R07074	Lygosominae	yes	juveniles_only	NA	NA	NA	NA	Oriental	1998	mainland	27.8279	84.3986	no	Diurnal	NA	NA	NA	NA	NA	NA	NA	extant	Data Deficient	Unknown	NA	2019	all	Legged Scincidae Jan2023 equation	-4.95054	3.13917	juveniles_only	NA	NA	Asymblepharus mahabharatus	NA	Asymblepharus mahabharatus	11260
Ablepharus nepalensis	R07075	Lygosominae	yes	41	41	NA	NA	NA	Oriental	1998	mainland	28.2333	83.9833	description	Diurnal	NA	NA	NA	NA	NA	NA	NA	extant	Data Deficient	Unknown	NA	2019	all	Legged Scincidae Jan2023 equation	-4.95054	3.13917	0.112263	0.112263	NA	Asymblepharus nepalensis	NA	Asymblepharus nepalensis	11261
Ablepharus pannonicus	R07000	Lygosominae	yes	55	NA	20	NA	NA	Palaearctic	1824	mainland	32.95	58.48	no	Diurnal	Semi-Fossorial	Carnivorous	Oviparous	11	NA	NA	NA	extant	Least Concern	Unknown	NA	2012	all	Legged Scincidae Jan2023 equation	-4.95054	3.13917	0.512754	NA	-0.866386	Ablepharus pannonicus	Ablepharus pannonicus	Ablepharus pannonicus	10009
Ablepharus rueppellii	R07001	Lygosominae	yes	52	35.3	18.5	0.08	NA	Palaearctic	1839	mainland	31.38	35.25	no	Diurnal	Terrestrial	Carnivorous	Oviparous	NA	8.25	29.5	NA	extant	Least Concern	Unknown	NA	2006	all	Legged Scincidae Jan2023 equation	-4.95054	3.13917	0.436286	-0.0918121	-0.972673	Ablepharus rueppellii	NA	Ablepharus rueppellii	10010
Ablepharus sikimmensis	R07076	Lygosominae	yes	55.8	51.35	19	0.15	NA	Oriental	1854	mainland	26.89	89.75	no	Diurnal	Terrestrial	Carnivorous	Oviparous	NA	NA	29	NA	extant	Least Concern	Stable	NA	2018	all	Legged Scincidae Jan2023 equation	-4.95054	3.13917	0.532442	0.419137	-0.936315	Asymblepharus sikimmensis	Asymblepharus sikimmensis	Asymblepharus sikimmensis	11262
Ablepharus tragbulensis	R07077	Lygosominae	yes	56.5	NA	NA	NA	NA	Oriental	1898	mainland	34.48	74.67	description	Diurnal	Scansorial	NA	NA	NA	NA	NA	NA	extant	Data Deficient	Unknown	NA	2019	all	Legged Scincidae Jan2023 equation	-4.95054	3.13917	0.549438	NA	NA	Asymblepharus tragbulense	NA	Asymblepharus tragbulensis	11263
Acritoscincus duperreyi	R07082	Lygosominae	yes	80	65.7	25.75	0.26	NA	Australia	1838	mainland	-37.13	145.34	no	Diurnal	Terrestrial	Carnivorous	Oviparous	30	7	29.1	32.4	extant	Least Concern	Unknown	NA	2017	all	Legged Scincidae Jan2023 equation	-4.95054	3.13917	1.02358	0.755107	-0.52187	Bassiana duperreyi	Bassiana duperreyi	Acritoscincus duperreyi	11495
Acritoscincus platynotus	R07083	Lygosominae	yes	80	70.6	26	NA	NA	Australia	1881	mainland	-33.31	149.73	no	Diurnal	Terrestrial	Carnivorous	Oviparous	NA	NA	NA	NA	extant	Least Concern	Unknown	NA	2017	all	Legged Scincidae Jan2023 equation	-4.95054	3.13917	1.02358	0.853172	-0.508698	Bassiana platynota	NA	Acritoscincus platynotus	11496
Acritoscincus trilineatus	R07084	Lygosominae	yes	80	64.85	25.65	0.15	NA	Australia	1838	mainland	-32.95	122.44	no	Diurnal	Terrestrial	Carnivorous	Oviparous	NA	NA	27.15	31.9	extant	Least Concern	Stable	NA	2017	all	Legged Scincidae Jan2023 equation	-4.95054	3.13917	1.02358	0.737353	-0.527175	Bassiana trilineata	Bassiana trilineata	Acritoscincus trilineatus	11497
Alinea lanceolata	R07031	Lygosominae	yes	93.8	93.8	NA	NA	NA	Neotropic	1863	insular endemic	13.071	-59.535	locality	NA	NA	NA	Viviparous	NA	NA	NA	NA	Extinct	Critically Endangered	Unknown	B2ab(v)	2015	all	Legged Scincidae Jan2023 equation	-4.95054	3.13917	1.24054	1.24054	NA	Alinea lanceolata	NA	Alinea lanceolata	10314
Alinea luciae	R07032	Lygosominae	yes	109	109	NA	NA	NA	Neotropic	1887	insular endemic	13.89	-60.97	description	NA	NA	NA	NA	NA	NA	NA	NA	Extinct	Extinct	NA	NA	2015	all	Legged Scincidae Jan2023 equation	-4.95054	3.13917	1.44529	1.44529	NA	Alinea luciae	NA	Alinea luciae	10315
Alpinoscincus alpinus	R07855	Lygosominae	yes	70	61.1	26	NA	NA	Oceania	2005	insular endemic	-8.4	147.38	no	Diurnal	Terrestrial	NA	Viviparous	NA	NA	NA	NA	extant	Least Concern	Unknown	NA	2014	all	Legged Scincidae Jan2023 equation	-4.95054	3.13917	0.841536	0.656147	-0.508698	Lobulia alpina	NA	Alpinoscincus alpinus	15881
Alpinoscincus subalpinus	R07860	Lygosominae	yes	76	61.7	NA	NA	NA	Oceania	2005	insular endemic	-7.94	147.02	no	Diurnal	Variable	NA	Viviparous	NA	NA	34.15	NA	extant	Least Concern	Unknown	NA	2014	all	Legged Scincidae Jan2023 equation	-4.95054	3.13917	0.953654	0.669469	NA	Lobulia subalpina	NA	Alpinoscincus subalpinus	15886
Anepischetosia maccoyi	R07060	Lygosominae	yes	60	51	22.39	0.15	NA	Australia	1894	mainland	-37.06	146.51	no	Cathemeral	Semi-Fossorial	Carnivorous	Oviparous	NA	NA	17.8	23.5	extant	Least Concern	Unknown	NA	2017	all	Legged Scincidae Jan2023 equation	-4.95054	3.13917	0.631379	0.409813	-0.712491	Anepischetosia maccoyi	NA	Anepischetosia maccoyi	10590
Anomalopus leuckartii	R07063	Lygosominae	yes	137	120.7	39	NA	NA	Australia	1862	mainland	-27.77	150.36	no	Cathemeral	Semi-Fossorial	Carnivorous	Oviparous	NA	NA	NA	NA	extant	Least Concern	Stable	NA	2017	forelimbs only	Leg-reduced Scincidae Jan2023 equation	-4.3458	2.5706	1.14685	1.00544	-0.255809	Anomalopus leuckartii	Anomalopus leuckartii	Anomalopus leuckartii	11053
Anomalopus mackayi	R07064	Lygosominae	yes	123	NA	NA	NA	NA	Australia	1985	mainland	-29.26	148.86	no	NA	Semi-Fossorial	Carnivorous	Oviparous	NA	NA	NA	NA	extant	Least Concern	Decreasing	NA	2017	reduced	Leg-reduced Scincidae Jan2023 equation	-4.2336	2.5193	1.0315	NA	NA	Anomalopus mackayi	Anomalopus mackayi	Anomalopus mackayi	11054
Anomalopus swansoni	R07066	Lygosominae	yes	107	101.5	44	0.365	NA	Australia	1985	mainland	-32.71	151.15	no	Diurnal	Semi-Fossorial	Carnivorous	Viviparous	NA	8	NA	NA	extant	Least Concern	Unknown	NA	2017	limbless	Limbless Scincinae&Lygosominae Jan 2023	-4.3565	2.4364	0.587891	0.532054	-0.352392	Anomalopus swansoni	Anomalopus swansoni	Anomalopus swansoni	11056
Anomalopus verreauxii	R10317	Lygosominae	yes	185	157	42.5	NA	NA	Australia	1851	mainland	-25.98	150.66	no	Cathemeral	Fossorial	Carnivorous	Oviparous	NA	7	NA	NA	extant	Least Concern	Stable	NA	2017	reduced	Leg-reduced Scincidae Jan2023 equation	-4.2336	2.5193	1.47809	1.29853	-0.1312	Anomalopus verreauxi	Anomalopus verreauxi	Anomalopus verreauxii	11057
Aspronema cochabambae	R07068	Lygosominae	yes	82.2	81.7	NA	NA	NA	Neotropic	1935	mainland	-18.888	-65.0098	no	Diurnal	NA	NA	NA	NA	NA	NA	NA	extant	Vulnerable	Decreasing	B1ab(i,iii,iv)	2014	all	Legged Scincidae Jan2023 equation	-4.95054	3.13917	1.06057	1.05225	NA	Aspronema cochabambae	Aspronema cochabambae	Aspronema cochabambae	11247
Aspronema dorsivittatum	R07069	Lygosominae	yes	94	60.8	30.665	0.75	NA	Neotropic	1862	mainland	-23.76	-54.97	no	Diurnal	Terrestrial	Omnivorous	Viviparous	NA	NA	32.9	24.73	extant	Least Concern	Stable	NA	2014	all	Legged Scincidae Jan2023 equation	-4.95054	3.13917	1.24344	0.649437	-0.283715	Aspronema dorsivittatum	Aspronema dorsivittatum	Aspronema dorsivittatum	11248
Ateuchosaurus chinensis	R07078	Lygosominae	yes	100	79.785	24.5	NA	NA	Oriental	1845	mainland	24.6	110.75	no	Cathemeral	Terrestrial	Carnivorous	Oviparous	NA	NA	NA	NA	extant	Least Concern	Stable	NA	2018	all	Legged Scincidae Jan2023 equation	-4.95054	3.13917	1.3278	1.01991	-0.589712	Ateuchosaurus chinensis	NA	Ateuchosaurus chinensis	11264
Ateuchosaurus pellopleurus	R07079	Lygosominae	yes	69	NA	NA	NA	NA	Oriental	1861	insular endemic	27.33	128.58	no	Cathemeral	Terrestrial	Carnivorous	Oviparous	NA	NA	NA	NA	extant	Least Concern	Stable	NA	2016	all	Legged Scincidae Jan2023 equation	-4.95054	3.13917	0.82192	NA	NA	Ateuchosaurus pellopleurus	Ateuchosaurus pellopleurus	Ateuchosaurus pellopleurus	11265
Austroablepharus barrylyoni	R08172	Lygosominae	yes	50.9	46.75	19.8	NA	NA	Australia	2010	mainland	-18.03	144.4	description	NA	Terrestrial	NA	Oviparous	NA	NA	NA	NA	extant	Critically Endangered	Unknown	B2ab(iii)	2017	all	Legged Scincidae Jan2023 equation	-4.95054	3.13917	0.407137	0.291188	-0.880088	Proablepharus barrylyoni	NA	Proablepharus barrylyoni	17740
Austroablepharus kinghorni	R08173	Lygosominae	yes	47	NA	NA	NA	NA	Australia	1947	mainland	-23.49	141.63	no	Diurnal	Semi-Fossorial	NA	NA	NA	NA	NA	NA	extant	Least Concern	Stable	NA	2017	all	Legged Scincidae Jan2023 equation	-4.95054	3.13917	0.298459	NA	NA	Proablepharus kinghorni	NA	Proablepharus kinghorni	17741
Austroablepharus naranjicauda	R11376	Lygosominae	yes	48.5	45	NA	NA	NA	Australia	2004	mainland	-16.58	130.35	no	Diurnal	Terrestrial	NA	NA	NA	NA	NA	NA	extant	Least Concern	Stable	NA	2017	all	Legged Scincidae Jan2023 equation	-4.95054	3.13917	0.34129	0.239175	NA	Proablepharus naranjicaudus	NA	Proablepharus naranjicaudus	17742
Bellatorias frerei	R07085	Lygosominae	yes	210	NA	NA	8	NA	Australia	1897	mainland	-20.62	147.69	no	Diurnal	Semi-Fossorial	Omnivorous	Viviparous	NA	10.8333	NA	33.65	extant	Least Concern	Stable	NA	2017	all	Legged Scincidae Jan2023 equation	-4.95054	3.13917	2.3393	NA	NA	Bellatorias frerei	Bellatorias frerei	Bellatorias frerei	11516
Bellatorias major	R07086	Lygosominae	yes	391	278.2	76.5	6	NA	Australia	1845	mainland	-29.76	152.51	no	Diurnal	Semi-Fossorial	Omnivorous	Viviparous	NA	23	31.4	34.7	extant	Least Concern	Decreasing	NA	2017	all	Legged Scincidae Jan2023 equation	-4.95054	3.13917	3.18674	2.72271	0.962593	Bellatorias major	Bellatorias major	Bellatorias major	11517
Bellatorias obiri	R07087	Lygosominae	yes	208	NA	NA	NA	NA	Australia	1985	mainland	-13.18	132.65	no	Cathemeral	Scansorial	Omnivorous	Oviparous	NA	NA	NA	NA	extant	Critically Endangered	Decreasing	C2a(i); D	2017	all	Legged Scincidae Jan2023 equation	-4.95054	3.13917	2.32625	NA	NA	Bellatorias obiri	NA	Bellatorias obiri	11518
Brasiliscincus agilis	R07126	Lygosominae	yes	96	70.6	33.5	NA	NA	Neotropic	1823	mainland	-16.76	-41.01	no	Diurnal	Terrestrial	Carnivorous	Viviparous	NA	NA	32.95	NA	extant	Least Concern	Unknown	NA	2014	all	Legged Scincidae Jan2023 equation	-4.95054	3.13917	1.27215	0.853172	-0.163165	Brasiliscincus agilis	Brasiliscincus agilis	Brasiliscincus agilis	11738
Brasiliscincus caissara	R07127	Lygosominae	yes	90	68.29	31.5	NA	NA	Neotropic	1974	mainland	-23.6834	-45.4655	no	Diurnal	Scansorial	NA	Viviparous	14	NA	NA	NA	extant	Endangered	Unknown	B1ab(iii)	2014	all	Legged Scincidae Jan2023 equation	-4.95054	3.13917	1.18416	0.807819	-0.247088	Brasiliscincus caissara	Brasiliscincus caissara	Brasiliscincus caissara	11739
Brasiliscincus heathi	R07128	Lygosominae	yes	92	67.0885	29.74	NA	NA	Neotropic	1951	mainland	-10.36	-42.41	no	Diurnal	Terrestrial	Carnivorous	Viviparous	4	NA	34.6	NA	extant	Least Concern	Unknown	NA	2014	all	Legged Scincidae Jan2023 equation	-4.95054	3.13917	1.21412	0.783619	-0.325472	Brasiliscincus heathi	Brasiliscincus heathi	Brasiliscincus heathi	11740
Caesoris novaecaledoniae	R10401	Lygosominae	yes	68	65.3333	30	NA	NA	Oceania	1926	insular endemic	-21.05	165.06	no	Diurnal	Variable	NA	Oviparous	NA	NA	NA	NA	extant	Least Concern	Unknown	NA	2017	all	Legged Scincidae Jan2023 equation	-4.95054	3.13917	0.802017	0.747477	-0.313605	Lioscincus novaecaledoniae	Lioscincus novaecaledoniae	Caesoris novaecaledoniae	15834
Caledoniscincus aquilonius	R07129	Lygosominae	yes	49	47.5	NA	NA	NA	Oceania	1999	insular endemic	-20.66	164.69	no	Diurnal	Terrestrial	NA	Oviparous	NA	NA	NA	NA	extant	Near Threatened	Unknown	B1b(iii)	2017	all	Legged Scincidae Jan2023 equation	-4.95054	3.13917	0.355273	0.312886	NA	Caledoniscincus aquilonius	Caledoniscincus aquilonius	Caledoniscincus aquilonius	11884
Caledoniscincus atropunctatus	R07130	Lygosominae	yes	55	44.75	NA	NA	NA	Oceania	1913	insular endemic	-21.15	165.98	no	Diurnal	Terrestrial	Carnivorous	Oviparous	NA	NA	NA	NA	extant	Least Concern	Stable	NA	2017	all	Legged Scincidae Jan2023 equation	-4.95054	3.13917	0.512754	0.23158	NA	Caledoniscincus atropunctatus	Caledoniscincus atropunctatus	Caledoniscincus atropunctatus	11885
Caledoniscincus auratus	R07131	Lygosominae	yes	51	43	NA	NA	NA	Oceania	1999	insular endemic	-20.71	164.48	no	Diurnal	Terrestrial	Carnivorous	Oviparous	NA	NA	NA	NA	extant	Endangered	Decreasing	B1ab(ii,iii,v)+2ab(ii,iii,v)	2017	all	Legged Scincidae Jan2023 equation	-4.95054	3.13917	0.409813	0.177195	NA	Caledoniscincus auratus	Caledoniscincus auratus	Caledoniscincus auratus	11886
Caledoniscincus austrocaledonicus	R07132	Lygosominae	yes	57	46.25	23	NA	NA	Oceania	1869	insular endemic	-21.31	165.7	no	Diurnal	Terrestrial	Carnivorous	Oviparous	NA	NA	NA	NA	extant	Least Concern	Stable	NA	2017	all	Legged Scincidae Jan2023 equation	-4.95054	3.13917	0.56145	0.276529	-0.675845	Caledoniscincus austrocaledonicus	Caledoniscincus austrocaledonicus	Caledoniscincus austrocaledonicus	11887
Caledoniscincus bodoi	R12406	Lygosominae	pending	40	37.5	NA	NA	NA	Oceania	1980	insular endemic	-22.6775	167.426	locality (Small island)	Diurnal	Scansorial	NA	NA	NA	NA	NA	NA	extant	Least Concern	Stable	NA	2017	all	Legged Scincidae Jan2023 equation	-4.95054	3.13917	0.0785987	-0.00938827	NA	NA	NA	Caledoniscincus bodoi	NA
Caledoniscincus chazeaui	R07133	Lygosominae	yes	43	42	NA	NA	NA	Oceania	1999	insular endemic	-20.81	164.93	no	Diurnal	Terrestrial	NA	Oviparous	NA	NA	NA	NA	extant	Endangered	Decreasing	B1ab(ii,iii,v)+2ab(ii,iii,v)	2017	all	Legged Scincidae Jan2023 equation	-4.95054	3.13917	0.177195	0.145115	NA	Caledoniscincus chazeaui	Caledoniscincus chazeaui	Caledoniscincus chazeaui	11888
Caledoniscincus constellatus	R07134	Lygosominae	yes	57	57	NA	NA	NA	Oceania	2012	insular endemic	-20.9676	164.647	no	Diurnal	Terrestrial	NA	NA	NA	NA	NA	NA	extant	Critically Endangered	Decreasing	B1ab(ii,iii,v)+2ab(ii,iii,v)	2017	all	Legged Scincidae Jan2023 equation	-4.95054	3.13917	0.56145	0.56145	NA	Caledoniscincus constellatus	NA	Caledoniscincus constellatus	11889
Caledoniscincus cryptos	R07135	Lygosominae	yes	45	NA	NA	NA	NA	Oceania	1999	insular endemic	-21.5746	165.822	specimen	Diurnal	Terrestrial	NA	Oviparous	NA	NA	NA	NA	extant	Data Deficient	Unknown	NA	2017	all	Legged Scincidae Jan2023 equation	-4.95054	3.13917	0.239175	NA	NA	Caledoniscincus cryptos	NA	Caledoniscincus cryptos	11890
Caledoniscincus festivus	R07136	Lygosominae	yes	72	57.75	NA	NA	NA	Oceania	1913	insular endemic	-21.33	165.48	no	Diurnal	Terrestrial	Carnivorous	Oviparous	NA	NA	NA	NA	extant	Least Concern	Unknown	NA	2017	all	Legged Scincidae Jan2023 equation	-4.95054	3.13917	0.879942	0.579271	NA	Caledoniscincus festivus	Caledoniscincus festivus	Caledoniscincus festivus	11891
Caledoniscincus haplorhinus	R07137	Lygosominae	yes	55	NA	NA	NA	NA	Oceania	1872	insular endemic	-21.31	165.7	no	Diurnal	Terrestrial	Carnivorous	Oviparous	NA	NA	NA	NA	extant	Least Concern	Stable	NA	2017	all	Legged Scincidae Jan2023 equation	-4.95054	3.13917	0.512754	NA	NA	Caledoniscincus haplorhinus	Caledoniscincus haplorhinus	Caledoniscincus haplorhinus	11892
Caledoniscincus notialis	R07138	Lygosominae	yes	57	NA	NA	NA	NA	Oceania	2013	insular endemic	-22.1476	166.729	no	Diurnal	NA	NA	NA	NA	NA	NA	NA	extant	Near Threatened	Unknown	B1ab(iii)+2ab(iii)	2017	all	Legged Scincidae Jan2023 equation	-4.95054	3.13917	0.56145	NA	NA	Caledoniscincus notialis	NA	Caledoniscincus notialis	11893
Caledoniscincus orestes	R07139	Lygosominae	yes	65	63	NA	NA	NA	Oceania	1987	insular endemic	-21.18	165.32	no	Diurnal	Terrestrial	NA	Oviparous	NA	NA	NA	NA	extant	Vulnerable	Decreasing	B1ab(ii,iii,iv,v)+2ab(ii,iii,iv,v)	2017	all	Legged Scincidae Jan2023 equation	-4.95054	3.13917	0.740503	0.697896	NA	Caledoniscincus orestes	Caledoniscincus orestes	Caledoniscincus orestes	11894
Caledoniscincus pelletieri	R07140	Lygosominae	yes	58.5	52.6667	NA	NA	NA	Oceania	2014	insular endemic	-20.475	164.218	description	Diurnal	Terrestrial	NA	Oviparous	NA	NA	NA	NA	extant	Endangered	Decreasing	B1ab(ii,iii,iv,v)+2ab(ii,iii,iv,v)	2017	all	Legged Scincidae Jan2023 equation	-4.95054	3.13917	0.596863	0.453654	NA	Caledoniscincus pelletieri	NA	Caledoniscincus pelletieri	11895
Caledoniscincus renevieri	R07141	Lygosominae	yes	51	46	NA	NA	NA	Oceania	1999	insular endemic	-21.23	165.38	no	Diurnal	Terrestrial	NA	Oviparous	NA	NA	NA	NA	extant	Endangered	Decreasing	B1ab(iii,v)+2ab(iii,v)	2017	all	Legged Scincidae Jan2023 equation	-4.95054	3.13917	0.409813	0.26914	NA	Caledoniscincus renevieri	Caledoniscincus renevieri	Caledoniscincus renevieri	11896
Caledoniscincus terma	R07142	Lygosominae	yes	50	43.5	NA	NA	NA	Oceania	1999	insular endemic	-20.39	164.52	description	Diurnal	Terrestrial	NA	Oviparous	NA	NA	NA	NA	extant	Data Deficient	Unknown	NA	2017	all	Legged Scincidae Jan2023 equation	-4.95054	3.13917	0.382816	0.192956	NA	Caledoniscincus terma	Caledoniscincus terma	Caledoniscincus terma	11897
Calorodius thorntonensis	R07147	Lygosominae	yes	35	NA	NA	NA	NA	Australia	1983	mainland	-16.11	145.4	no	NA	Semi-Fossorial	Carnivorous	Oviparous	NA	NA	NA	NA	extant	Least Concern	Stable	NA	2017	all	Legged Scincidae Jan2023 equation	-4.95054	3.13917	-0.103448	NA	NA	Calyptotis thorntonensis	NA	Calyptotis thorntonensis	11979
Calyptotis lepidorostrum	R07143	Lygosominae	yes	55	48.9	23	NA	NA	Australia	1983	mainland	-24.35	151.24	no	Cathemeral	Semi-Fossorial	Carnivorous	Oviparous	NA	NA	NA	NA	extant	Least Concern	Stable	NA	2017	reduced	Leg-reduced Scincidae Jan2023 equation	-4.2336	2.5193	0.150896	0.0222758	-0.802999	Calyptotis lepidorostrum	Calyptotis lepidorostrum	Calyptotis lepidorostrum	11975
Calyptotis ruficauda	R07144	Lygosominae	yes	55	48.5	21	NA	NA	Australia	1983	mainland	-30.76	152.5	no	Diurnal	Semi-Fossorial	Carnivorous	Oviparous	NA	NA	NA	NA	extant	Least Concern	Unknown	NA	2017	all	Legged Scincidae Jan2023 equation	-4.95054	3.13917	0.512754	0.34129	-0.799869	Calyptotis ruficauda	Calyptotis ruficauda	Calyptotis ruficauda	11976
Calyptotis scutirostrum	R07145	Lygosominae	yes	59	48	26	NA	NA	Australia	1874	mainland	-26.71	151.9	no	Cathemeral	Semi-Fossorial	Carnivorous	Oviparous	NA	NA	NA	NA	extant	Least Concern	Stable	NA	2017	all	Legged Scincidae Jan2023 equation	-4.95054	3.13917	0.608466	0.327162	-0.508698	Calyptotis scutirostrum	Calyptotis scutirostrum	Calyptotis scutirostrum	11977
Calyptotis temporalis	R07146	Lygosominae	yes	44	36	NA	NA	NA	Australia	1983	mainland	-22.57	150.05	no	NA	Semi-Fossorial	Carnivorous	Oviparous	NA	NA	NA	NA	extant	Least Concern	Stable	NA	2017	all	Legged Scincidae Jan2023 equation	-4.95054	3.13917	0.208537	-0.0650419	NA	Calyptotis temporalis	NA	Calyptotis temporalis	11978
Capitellum mariagalantae	R07148	Lygosominae	yes	78.3	78.3	NA	NA	NA	Neotropic	2012	insular endemic	15.9336	-61.263	specimen	NA	NA	NA	Viviparous	NA	NA	NA	NA	Extinct	Critically Endangered	Unknown	B1ab(v)	2015	all	Legged Scincidae Jan2023 equation	-4.95054	3.13917	0.9943	0.9943	NA	Capitellum mariagalantae	NA	Capitellum mariagalantae	11987
Capitellum metallicum	R07149	Lygosominae	yes	74	74	NA	NA	NA	Neotropic	1879	insular endemic	14.65	-61.02	description	NA	NA	NA	NA	NA	NA	NA	NA	Extinct	Critically Endangered	Unknown	B1ab(v)	2015	all	Legged Scincidae Jan2023 equation	-4.95054	3.13917	0.917296	0.917296	NA	Capitellum metallicum	NA	Capitellum metallicum	11988
Capitellum parvicruzae	R07150	Lygosominae	yes	68.1	68.1	NA	NA	NA	Neotropic	2012	insular endemic	17.74	-64.77	specimen	NA	NA	NA	NA	NA	NA	NA	NA	Extinct	Critically Endangered	Decreasing	B1ab(v)+2ab(v)	2013	all	Legged Scincidae Jan2023 equation	-4.95054	3.13917	0.80402	0.80402	NA	Capitellum parvicruzae	NA	Capitellum parvicruzae	11989
Carinascincus coventryi	R10405	Lygosominae	yes	54	42.9	17.6	0.14	NA	Australia	1975	mainland	-36.71	147.11	no	Diurnal	Terrestrial	Carnivorous	Viviparous	24	NA	27	30.1	extant	Least Concern	Unknown	NA	2017	all	Legged Scincidae Jan2023 equation	-4.95054	3.13917	0.487739	0.174021	-1.04066	Niveoscincus coventryi	NA	Carinascincus coventryi	16693
Carinascincus greeni	R10406	Lygosominae	yes	75	63.95	30.5	NA	NA	Australia	1975	insular endemic	-41.96	146.66	no	Diurnal	Scansorial	Carnivorous	Viviparous	NA	NA	28.85	28.9	extant	Vulnerable	Stable	D2	2017	all	Legged Scincidae Jan2023 equation	-4.95054	3.13917	0.935596	0.7183	-0.29107	Niveoscincus greeni	Niveoscincus greeni	Carinascincus greeni	16694
Carinascincus metallicus	R10407	Lygosominae	yes	71	54.15	22.2	0.2125	NA	Australia	1874	mainland	-40.71	146.34	no	Diurnal	Variable	Carnivorous	Viviparous	NA	NA	32.2	25.5	extant	Least Concern	Stable	NA	2017	all	Legged Scincidae Jan2023 equation	-4.95054	3.13917	0.860875	0.49152	-0.724109	Niveoscincus metallicus	Niveoscincus metallicus	Carinascincus metallicus	16695
Carinascincus microlepidotus	R10408	Lygosominae	yes	70	59.2	21.5	0.35	NA	Australia	1874	insular endemic	-42.51	146.31	no	Diurnal	Variable	Omnivorous	Viviparous	42	NA	26.25	29.9	extant	Vulnerable	Unknown	D2	2017	all	Legged Scincidae Jan2023 equation	-4.95054	3.13917	0.841536	0.613079	-0.767789	Niveoscincus microlepidotus	NA	Carinascincus microlepidotus	16696
Carinascincus ocellatus	R10409	Lygosominae	yes	85	68.65	29.35	0.59	NA	Australia	1845	insular endemic	-41.97	147.08	no	Diurnal	Variable	Carnivorous	Viviparous	36	12	30.47	30.7	extant	Least Concern	Stable	NA	2017	all	Legged Scincidae Jan2023 equation	-4.95054	3.13917	1.10623	0.814987	-0.343469	Niveoscincus ocellatus	Niveoscincus ocellatus	Carinascincus ocellatus	16697
Carinascincus orocryptus	R10410	Lygosominae	yes	66.5	58.3	NA	NA	NA	Australia	1988	insular endemic	-42.41	146.19	no	Diurnal	Variable	Carnivorous	Viviparous	NA	NA	NA	NA	extant	Vulnerable	Unknown	D2	2017	all	Legged Scincidae Jan2023 equation	-4.95054	3.13917	0.771607	0.592194	NA	Niveoscincus orocryptus	NA	Carinascincus orocryptus	16698
Carinascincus palfreymani	R10411	Lygosominae	yes	95	NA	NA	NA	NA	Australia	1974	insular endemic	-43.8557	146.973	locality (Small island)	Diurnal	Semi-Fossorial	Carnivorous	Viviparous	NA	5	NA	NA	extant	Vulnerable	Unknown	D1+2	2017	all	Legged Scincidae Jan2023 equation	-4.95054	3.13917	1.25787	NA	NA	Niveoscincus palfreymani	NA	Carinascincus palfreymani	16699
Carinascincus pretiosus	R10412	Lygosominae	yes	70	52.25	23	NA	NA	Australia	1874	insular endemic	-41.94	146.59	no	Diurnal	Variable	Carnivorous	Viviparous	NA	NA	28.2	29.1	extant	Least Concern	Stable	NA	2017	all	Legged Scincidae Jan2023 equation	-4.95054	3.13917	0.841536	0.442825	-0.675845	Niveoscincus pretiosus	Niveoscincus pretiosus	Carinascincus pretiosus	16700
Carlia aenigma	R07151	Lygosominae	yes	57.5	51.95	NA	NA	NA	Oceania	2004	insular endemic	-7.67	143.63	no	Diurnal	NA	Carnivorous	Oviparous	NA	NA	NA	NA	extant	Least Concern	Unknown	NA	2014	all	Legged Scincidae Jan2023 equation	-4.95054	3.13917	0.573357	0.434975	NA	Carlia aenigma	NA	Carlia aenigma	11993
Carlia ailanpalai	R07152	Lygosominae	yes	67	52.7	23.5	NA	NA	Oceania	2004	insular endemic	-2.06	146.96	no	Diurnal	Terrestrial	Carnivorous	Oviparous	NA	NA	NA	NA	extant	Least Concern	Unknown	NA	2011	all	Legged Scincidae Jan2023 equation	-4.95054	3.13917	0.781819	0.454516	-0.646525	Carlia ailanpalai	NA	Carlia ailanpalai	11994
Carlia amax	R07153	Lygosominae	yes	41	37.15	17	NA	NA	Australia	1974	mainland	-15.82	132.37	no	Diurnal	Terrestrial	Carnivorous	Oviparous	NA	NA	NA	NA	extant	Least Concern	Stable	NA	2017	all	Legged Scincidae Jan2023 equation	-4.95054	3.13917	0.112263	-0.0221724	-1.08795	Carlia amax	Carlia amax	Carlia amax	11995
Carlia aramia	R07154	Lygosominae	yes	58	49.55	NA	NA	NA	Oceania	2004	insular endemic	-7.45	142.09	no	Diurnal	NA	Carnivorous	Oviparous	NA	NA	NA	NA	extant	Least Concern	Unknown	NA	2014	all	Legged Scincidae Jan2023 equation	-4.95054	3.13917	0.58516	0.37049	NA	Carlia aramia	NA	Carlia aramia	11996
Carlia babarensis	R07155	Lygosominae	yes	51.5	44.6	NA	NA	NA	Oceania	1926	insular endemic	-7.64	131.13	no	Diurnal	NA	Carnivorous	Oviparous	NA	NA	NA	NA	extant	Least Concern	Stable	NA	2019	all	Legged Scincidae Jan2023 equation	-4.95054	3.13917	0.423114	0.227003	NA	Carlia babarensis	NA	Carlia babarensis	11997
Carlia beccarii	R07156	Lygosominae	yes	79.7	64.1	NA	NA	NA	Oceania	1878	insular endemic	-5.67	132.91	no	Diurnal	Terrestrial	Carnivorous	Oviparous	NA	NA	NA	NA	extant	Least Concern	Stable	NA	2019	all	Legged Scincidae Jan2023 equation	-4.95054	3.13917	1.01846	0.721495	NA	Carlia beccarii	NA	Carlia beccarii	11998
Carlia bicarinata	R07157	Lygosominae	yes	48.2	41.1	17.5	NA	NA	Oceania	1877	insular endemic	-8.93	146.33	no	Diurnal	Variable	Carnivorous	Oviparous	NA	2	NA	NA	extant	Least Concern	Unknown	NA	2014	all	Legged Scincidae Jan2023 equation	-4.95054	3.13917	0.332831	0.115584	-1.04843	Carlia bicarinata	Carlia bicarinata	Carlia bicarinata	11999
Carlia bomberai	R07158	Lygosominae	yes	53.9	46.25	NA	NA	NA	Oceania	2006	insular endemic	-2.45483	133.122	description	Diurnal	Terrestrial	NA	Oviparous	NA	NA	NA	NA	extant	Least Concern	Unknown	NA	2014	all	Legged Scincidae Jan2023 equation	-4.95054	3.13917	0.485212	0.276529	NA	Carlia bomberai	NA	Carlia bomberai	12000
Carlia caesius	R07159	Lygosominae	yes	64.5	50	NA	NA	NA	Oceania	2006	insular endemic	-5.59	138.4	no	Diurnal	Terrestrial	NA	Oviparous	NA	NA	NA	NA	extant	Least Concern	Unknown	NA	2014	all	Legged Scincidae Jan2023 equation	-4.95054	3.13917	0.729976	0.382816	NA	Carlia caesius	NA	Carlia caesius	12001
Carlia crypta	R11395	Lygosominae	yes	54.4	NA	NA	NA	NA	Australia	2018	mainland	-16.1636	145.29	no	Diurnal	Terrestrial	NA	NA	NA	NA	NA	NA	extant	NA	NA	NA	NA	all	Legged Scincidae Jan2023 equation	-4.95054	3.13917	0.4978	NA	NA	NA	NA	NA	21319
Carlia decora	R07160	Lygosominae	yes	49	38.2	NA	NA	NA	Australia	2012	mainland	-19.45	147.19	no	Diurnal	Terrestrial	NA	Oviparous	NA	NA	NA	NA	extant	Least Concern	Unknown	NA	2017	all	Legged Scincidae Jan2023 equation	-4.95054	3.13917	0.355273	0.0158258	NA	Carlia decora	NA	Carlia decora	12002
Carlia diguliensis	R07161	Lygosominae	yes	54.4	49.75	NA	NA	NA	Oceania	1926	insular endemic	-5.77	138.45	no	Diurnal	NA	Carnivorous	Oviparous	NA	NA	NA	NA	extant	Least Concern	Unknown	NA	2014	all	Legged Scincidae Jan2023 equation	-4.95054	3.13917	0.4978	0.375982	NA	Carlia diguliensis	NA	Carlia diguliensis	12003
Carlia dogare	R07162	Lygosominae	yes	50	NA	21	NA	NA	Australia	1975	mainland	-15.08	144.52	no	Diurnal	Terrestrial	NA	Oviparous	NA	NA	NA	NA	extant	Least Concern	Stable	NA	2017	all	Legged Scincidae Jan2023 equation	-4.95054	3.13917	0.382816	NA	-0.799869	Carlia dogare	Carlia dogare	Carlia dogare	12004
Carlia eothen	R07163	Lygosominae	yes	68.6	54.3	24.5	NA	NA	Oceania	2004	insular endemic	-10.14	151.43	no	Diurnal	Terrestrial	Carnivorous	Oviparous	NA	NA	NA	NA	extant	Least Concern	Unknown	NA	2013	all	Legged Scincidae Jan2023 equation	-4.95054	3.13917	0.813994	0.495292	-0.589712	Carlia eothen	NA	Carlia eothen	12005
Carlia fusca	R07164	Lygosominae	yes	67	49.4625	23.42	NA	NA	Oceania	1839	insular endemic	-1.51	134.32	no	Diurnal	Terrestrial	Carnivorous	Oviparous	NA	NA	31.75	NA	extant	Least Concern	Unknown	NA	2014	all	Legged Scincidae Jan2023 equation	-4.95054	3.13917	0.781819	0.368081	-0.651174	Carlia fusca	Carlia fusca	Carlia fusca	12006
Carlia gracilis	R07165	Lygosominae	yes	41	36.3	18	NA	NA	Australia	1974	mainland	-13.81	131.92	no	Diurnal	Terrestrial	Carnivorous	Oviparous	NA	NA	NA	NA	extant	Least Concern	Stable	NA	2017	all	Legged Scincidae Jan2023 equation	-4.95054	3.13917	0.112263	-0.0537279	-1.01003	Carlia gracilis	Carlia gracilis	Carlia gracilis	12007
Carlia inconnexa	R07166	Lygosominae	yes	52.4	NA	NA	NA	NA	Australia	1989	insular endemic	-20.22	148.96	no	Diurnal	Scansorial	NA	Oviparous	NA	NA	NA	NA	extant	Least Concern	Unknown	NA	2017	all	Legged Scincidae Jan2023 equation	-4.95054	3.13917	0.446733	NA	NA	Carlia inconnexa	NA	Carlia inconnexa	12008
Carlia insularis	R10413	Lygosominae	yes	51.44	41.2	NA	NA	NA	Australia	2017	insular endemic	-14.2501	125.455	no	NA	NA	NA	NA	NA	NA	NA	NA	extant	NA	NA	NA	NA	all	Legged Scincidae Jan2023 equation	-4.95054	3.13917	0.421525	0.118897	NA	NA	NA	NA	21167
Carlia isostriacantha	R10414	Lygosominae	yes	49.12	41.9	NA	NA	NA	Australia	2017	mainland	-15.6489	125.55	no	Diurnal	NA	NA	Oviparous	NA	NA	NA	NA	extant	NA	NA	NA	NA	all	Legged Scincidae Jan2023 equation	-4.95054	3.13917	0.358608	0.141866	NA	NA	NA	NA	21170
Carlia jarnoldae	R07167	Lygosominae	yes	49	42.74	18	0.159	NA	Australia	1975	mainland	-17.16	144.61	no	Diurnal	Variable	Carnivorous	Oviparous	NA	NA	27.5	NA	extant	Least Concern	Unknown	NA	2017	all	Legged Scincidae Jan2023 equation	-4.95054	3.13917	0.355273	0.168927	-1.01003	Carlia jarnoldae	Carlia jarnoldae	Carlia jarnoldae	12009
Carlia johnstonei	R07168	Lygosominae	yes	43.49	36.2	19	NA	NA	Australia	1974	mainland	-15.47	125.83	no	Diurnal	Terrestrial	Carnivorous	Oviparous	NA	NA	NA	NA	extant	Least Concern	Stable	NA	2017	all	Legged Scincidae Jan2023 equation	-4.95054	3.13917	0.192643	-0.0574888	-0.936315	Carlia johnstonei	Carlia johnstonei	Carlia johnstonei	12010
Carlia leucotaenia	R07169	Lygosominae	yes	53.3	45.85	NA	NA	NA	Oceania	1860	insular endemic	-3.22	129.4	no	NA	NA	Carnivorous	Oviparous	NA	NA	NA	NA	extant	Least Concern	Stable	NA	2019	all	Legged Scincidae Jan2023 equation	-4.95054	3.13917	0.46995	0.264687	NA	Carlia leucotaenia	NA	Carlia leucotaenia	12011
Carlia longipes	R07170	Lygosominae	yes	73	58.5	23.7	0.466	NA	Australia	1877	mainland	-9.65	142.37	no	Diurnal	Variable	Carnivorous	Oviparous	NA	NA	30.8	NA	extant	Least Concern	Stable	NA	2017	all	Legged Scincidae Jan2023 equation	-4.95054	3.13917	0.898747	0.596863	-0.634971	Carlia longipes	Carlia longipes	Carlia longipes	12012
Carlia luctuosa	R07171	Lygosominae	yes	77.7	60.9	NA	NA	NA	Oceania	1878	insular endemic	-9.28	147.31	no	Diurnal	NA	NA	Oviparous	NA	NA	NA	NA	extant	Least Concern	Unknown	NA	2013	all	Legged Scincidae Jan2023 equation	-4.95054	3.13917	0.983813	0.651677	NA	Carlia luctuosa	NA	Carlia luctuosa	12013
Carlia munda	R07172	Lygosominae	yes	44	39	19	NA	NA	Australia	1885	mainland	-19.52	136.36	no	Diurnal	Terrestrial	Carnivorous	Oviparous	NA	NA	NA	NA	extant	Least Concern	Stable	NA	2017	all	Legged Scincidae Jan2023 equation	-4.95054	3.13917	0.208537	0.0440823	-0.936315	Carlia munda	Carlia munda	Carlia munda	12014
Carlia mysi	R07173	Lygosominae	yes	63	53.85	NA	NA	NA	Oceania	2004	insular endemic	-6.03	150.31	no	Diurnal	Terrestrial	Carnivorous	Oviparous	NA	NA	NA	NA	extant	Least Concern	Stable	NA	2014	all	Legged Scincidae Jan2023 equation	-4.95054	3.13917	0.697896	0.483946	NA	Carlia mysi	Carlia mysi	Carlia mysi	12015
Carlia nigrauris	R07174	Lygosominae	yes	58.3	NA	NA	NA	NA	Oriental	2010	insular endemic	-6.964	105.79	description	NA	Terrestrial	NA	NA	NA	NA	NA	NA	extant	Near Threatened	Decreasing	B1a+2a	2019	all	Legged Scincidae Jan2023 equation	-4.95054	3.13917	0.592194	NA	NA	Carlia nigrauris	NA	Carlia nigrauris	12016
Carlia pectoralis	R07175	Lygosominae	yes	64	43.73	20	0.179	NA	Australia	1885	mainland	-25.04	150.23	no	Diurnal	Terrestrial	Carnivorous	Oviparous	NA	NA	NA	NA	extant	Least Concern	Stable	NA	2017	all	Legged Scincidae Jan2023 equation	-4.95054	3.13917	0.719366	0.200146	-0.866386	Carlia pectoralis	Carlia pectoralis	Carlia pectoralis	12017
Carlia peronii	R07176	Lygosominae	yes	43	37.835	NA	NA	NA	Oceania	1839	insular endemic	-8.20483	124.665	no	Diurnal	NA	NA	Oviparous	NA	NA	NA	NA	extant	Least Concern	Unknown	NA	2019	all	Legged Scincidae Jan2023 equation	-4.95054	3.13917	0.177195	0.00273669	NA	Carlia peronii	NA	Carlia peronii	12018
Carlia pulla	R07177	Lygosominae	yes	64.6	54	NA	NA	NA	Oceania	1911	insular endemic	-2.93	141.45	no	Diurnal	NA	NA	Oviparous	NA	NA	NA	NA	extant	Least Concern	Unknown	NA	2014	all	Legged Scincidae Jan2023 equation	-4.95054	3.13917	0.732088	0.487739	NA	Carlia pulla	NA	Carlia pulla	12019
Carlia quinquecarinata	R07178	Lygosominae	yes	63.58	NA	NA	NA	NA	Australia	1877	insular endemic	-9.64	143.55	no	Diurnal	Scansorial	NA	NA	NA	NA	NA	NA	extant	Data Deficient	Unknown	NA	2017	all	Legged Scincidae Jan2023 equation	-4.95054	3.13917	0.71039	NA	NA	Carlia quinquecarinata	NA	Carlia quinquecarinata	12020
Carlia rhomboidalis	R07179	Lygosominae	yes	61	49.25	20	0.265	NA	Australia	1869	mainland	-20.94	148.66	no	Diurnal	Terrestrial	Carnivorous	Oviparous	NA	NA	28.9	NA	extant	Least Concern	Unknown	NA	2017	all	Legged Scincidae Jan2023 equation	-4.95054	3.13917	0.653914	0.362211	-0.866386	Carlia rhomboidalis	Carlia rhomboidalis	Carlia rhomboidalis	12021
Carlia rostralis	R07181	Lygosominae	yes	70	56.125	25.19	0.382	NA	Australia	1885	mainland	-16.87	145.29	no	Diurnal	Variable	Carnivorous	Oviparous	9.25	3.8	29.975	28.925	extant	Least Concern	Stable	NA	2017	all	Legged Scincidae Jan2023 equation	-4.95054	3.13917	0.841536	0.540359	-0.551847	Carlia rostralis	Carlia rostralis	Carlia rostralis	12023
Carlia rubigo	R07182	Lygosominae	yes	44.2	NA	NA	NA	NA	Australia	2012	mainland	-23.03	147.72	no	Diurnal	Terrestrial	NA	Oviparous	NA	NA	NA	NA	extant	Least Concern	Stable	NA	2017	all	Legged Scincidae Jan2023 equation	-4.95054	3.13917	0.21472	NA	NA	Carlia rubigo	NA	Carlia rubigo	12024
Carlia rubrigularis	R07183	Lygosominae	yes	61	52.915	22.56	0.294	NA	Australia	1989	mainland	-17.38	145.65	no	Diurnal	Terrestrial	Carnivorous	Oviparous	9	3.6	30.1	28.925	extant	Least Concern	Stable	NA	2017	all	Legged Scincidae Jan2023 equation	-4.95054	3.13917	0.653914	0.460067	-0.702179	Carlia rubrigularis	Carlia rubrigularis	Carlia rubrigularis	12025
Carlia rufilatus	R07184	Lygosominae	yes	42	NA	NA	NA	NA	Australia	1974	mainland	-15.01	128.96	no	Diurnal	Terrestrial	Carnivorous	Oviparous	NA	NA	NA	NA	extant	Least Concern	Stable	NA	2017	all	Legged Scincidae Jan2023 equation	-4.95054	3.13917	0.145115	NA	NA	Carlia rufilatus	Carlia rufilatus	Carlia rufilatus	12026
Carlia schmeltzii	R07185	Lygosominae	yes	69	NA	NA	NA	NA	Australia	1867	mainland	-21.24	147.15	no	Diurnal	Terrestrial	Carnivorous	Oviparous	NA	NA	30.8	NA	extant	Least Concern	Stable	NA	2017	all	Legged Scincidae Jan2023 equation	-4.95054	3.13917	0.82192	NA	NA	Carlia schmeltzii	Carlia schmeltzii	Carlia schmeltzii	12027
Carlia sexdentata	R07186	Lygosominae	yes	63.51	NA	21	NA	NA	Australia	1877	mainland	-13.12	140.58	no	Diurnal	Terrestrial	Carnivorous	Oviparous	NA	NA	32.67	NA	extant	Least Concern	Stable	NA	2017	all	Legged Scincidae Jan2023 equation	-4.95054	3.13917	0.708888	NA	-0.799869	Carlia sexdentata	NA	Carlia sexdentata	12028
Carlia spinauris	R07187	Lygosominae	yes	41.3	37	NA	NA	NA	Oceania	1927	insular endemic	-9.99634	123.806	no	NA	NA	NA	NA	NA	NA	NA	NA	extant	NA	NA	NA	NA	all	Legged Scincidae Jan2023 equation	-4.95054	3.13917	0.122202	-0.0276882	NA	Carlia spinauris	NA	NA	12029
Carlia storri	R07188	Lygosominae	yes	46	43.1	20.27	0.184	NA	Australia	1989	mainland	-13.14	143.34	no	Diurnal	Variable	Carnivorous	Oviparous	10	3.3	30.2	29.05	extant	Least Concern	Unknown	NA	2017	all	Legged Scincidae Jan2023 equation	-4.95054	3.13917	0.26914	0.180362	-0.848104	Carlia storri	Carlia storri	Carlia storri	12030
Carlia sukur	R07189	Lygosominae	yes	41	40.7	NA	NA	NA	Oceania	2014	insular endemic	-8.11667	122.119	description	NA	NA	NA	NA	NA	NA	NA	NA	extant	Data Deficient	Unknown	NA	2019	all	Legged Scincidae Jan2023 equation	-4.95054	3.13917	0.112263	0.10225	NA	Carlia sukur	NA	Carlia sukur	12031
Carlia tetradactyla	R07190	Lygosominae	yes	64	52.2	25	NA	NA	Australia	1879	mainland	-32.03	150.03	no	Diurnal	Terrestrial	Carnivorous	Oviparous	NA	NA	NA	28	extant	Least Concern	Unknown	NA	2017	all	Legged Scincidae Jan2023 equation	-4.95054	3.13917	0.719366	0.44152	-0.562169	Carlia tetradactyla	Carlia tetradactyla	Carlia tetradactyla	12032
Carlia triacantha	R07191	Lygosominae	yes	53	42.4	21	NA	NA	Australia	1953	mainland	-19.27	129.7	no	Diurnal	Terrestrial	Carnivorous	Oviparous	NA	NA	NA	NA	extant	Least Concern	Stable	NA	2017	all	Legged Scincidae Jan2023 equation	-4.95054	3.13917	0.462255	0.158038	-0.799869	Carlia triacantha	Carlia triacantha	Carlia triacantha	12033
Carlia tutela	R07192	Lygosominae	yes	53.7	46.8	NA	NA	NA	Oceania	2004	insular endemic	1.31866	127.926	no	Diurnal	Terrestrial	Carnivorous	Oviparous	NA	NA	NA	NA	extant	Least Concern	Stable	NA	2019	all	Legged Scincidae Jan2023 equation	-4.95054	3.13917	0.480143	0.292646	NA	Carlia tutela	NA	Carlia tutela	12034
Carlia vivax	R07193	Lygosominae	yes	50	46.1	20	0.195	NA	Australia	1884	mainland	-22.38	147.94	no	Diurnal	Terrestrial	Carnivorous	Oviparous	NA	NA	30.52	NA	extant	Least Concern	Stable	NA	2017	all	Legged Scincidae Jan2023 equation	-4.95054	3.13917	0.382816	0.2721	-0.866386	Carlia vivax	Carlia vivax	Carlia vivax	12035
Carlia wundalthini	R07194	Lygosominae	yes	49	NA	NA	NA	NA	Australia	2014	mainland	-14.28	144.5	description	Diurnal	Terrestrial	NA	NA	NA	NA	NA	NA	extant	Vulnerable	Unknown	D2	2017	all	Legged Scincidae Jan2023 equation	-4.95054	3.13917	0.355273	NA	NA	Carlia wundalthini	NA	Carlia wundalthini	12036
Celatiscincus euryotis	R07195	Lygosominae	yes	42	37.25	20	NA	NA	Oceania	1910	insular endemic	-22.61	167.47	locality	Diurnal	Terrestrial	Carnivorous	Oviparous	NA	NA	NA	NA	extant	Endangered	Decreasing	B1ab(iii,v)+2ab(iii,v)	2017	all	Legged Scincidae Jan2023 equation	-4.95054	3.13917	0.145115	-0.0185075	-0.866386	Celatiscincus euryotis	Celatiscincus euryotis	Celatiscincus euryotis	12049
Celatiscincus similis	R07196	Lygosominae	yes	45.5	45.5	NA	NA	NA	Oceania	2006	insular endemic	-20.71	164.64	no	Diurnal	NA	NA	Oviparous	NA	NA	NA	NA	extant	Endangered	Decreasing	B1ab(ii,iii,v)+2ab(ii,iii,v)	2017	all	Legged Scincidae Jan2023 equation	-4.95054	3.13917	0.25424	0.25424	NA	Celatiscincus similis	Celatiscincus similis	Celatiscincus similis	12050
Chioninia coctei	R07229	Lygosominae	yes	380	254.315	77	NA	NA	Afrotropic	1839	insular endemic	16.73	-24.73	no	Cathemeral	Terrestrial	Herbivorous	Oviparous	72	16	NA	NA	Extinct	Extinct	NA	NA	2012	all	Legged Scincidae Jan2023 equation	-4.95054	3.13917	3.14784	2.60033	0.971475	Chioninia coctei	Chioninia coctei	Chioninia coctei	12230
Chioninia delalandii	R07230	Lygosominae	yes	92	NA	NA	NA	NA	Afrotropic	1839	insular endemic	15.02	-23.91	no	Diurnal	NA	NA	Viviparous	NA	NA	NA	NA	extant	Least Concern	Stable	NA	2012	all	Legged Scincidae Jan2023 equation	-4.95054	3.13917	1.21412	NA	NA	Chioninia delalandii	Chioninia delalandii	Chioninia delalandii	12231
Chioninia fogoensis	R07231	Lygosominae	yes	79	NA	NA	NA	NA	Afrotropic	1874	insular endemic	17.07	-25.15	no	Diurnal	NA	NA	Viviparous	NA	NA	NA	NA	extant	Least Concern	Unknown	NA	2012	all	Legged Scincidae Jan2023 equation	-4.95054	3.13917	1.00643	NA	NA	Chioninia fogoensis	Chioninia fogoensis	Chioninia fogoensis	12232
Chioninia nicolauensis	R07233	Lygosominae	yes	68.5	NA	NA	NA	NA	Afrotropic	1987	insular endemic	16.6	-24.26	no	Diurnal	NA	Omnivorous	NA	NA	NA	NA	NA	extant	Least Concern	Stable	NA	2012	all	Legged Scincidae Jan2023 equation	-4.95054	3.13917	0.812005	NA	NA	Chioninia nicolauensis	NA	Chioninia nicolauensis	12234
Chioninia spinalis	R07234	Lygosominae	yes	87	NA	31	NA	NA	Afrotropic	1906	insular endemic	15.45	-23.47	no	Diurnal	NA	NA	Viviparous	NA	NA	NA	NA	extant	Least Concern	Stable	NA	2012	all	Legged Scincidae Jan2023 equation	-4.95054	3.13917	1.13794	NA	-0.268902	Chioninia spinalis	Chioninia spinalis	Chioninia spinalis	12235
Chioninia stangeri	R07235	Lygosominae	yes	81	NA	NA	NA	NA	Afrotropic	1845	insular endemic	16.81	-24.85	no	Diurnal	Semi-Fossorial	Carnivorous	Viviparous	NA	NA	NA	32.9	extant	Near Threatened	Unknown	NA	2012	all	Legged Scincidae Jan2023 equation	-4.95054	3.13917	1.04052	NA	NA	Chioninia stangeri	Chioninia stangeri	Chioninia stangeri	12236
Chioninia vaillantii	R07236	Lygosominae	yes	240	NA	36	NA	NA	Afrotropic	1887	insular endemic	15.06	-23.77	no	Diurnal	Semi-Fossorial	Omnivorous	Viviparous	NA	NA	NA	NA	extant	Endangered	Decreasing	B1ab(iii)+2ab(iii)	2012	all	Legged Scincidae Jan2023 equation	-4.95054	3.13917	2.52135	NA	-0.0650419	Chioninia vaillantii	Chioninia vaillantii	Chioninia vaillantii	12237
Coeranoscincus frontalis	R07237	Lygosominae	yes	290	NA	NA	NA	NA	Australia	1888	mainland	-17.67	145.74	no	Cathemeral	Fossorial	Carnivorous	NA	NA	NA	NA	NA	extant	Least Concern	Stable	NA	2017	limbless	Limbless Scincinae&Lygosominae Jan 2023	-4.3565	2.4364	1.64289	NA	NA	Coeranoscincus frontalis	Coeranoscincus frontalis	Coeranoscincus frontalis	12433
Coeranoscincus reticulatus	R07238	Lygosominae	yes	195	154	59.05	NA	NA	Australia	1873	mainland	-27.86	152.79	no	Cathemeral	Semi-Fossorial	Carnivorous	Oviparous	NA	NA	NA	NA	extant	Least Concern	Stable	NA	2017	reduced	Leg-reduced Scincidae Jan2023 equation	-4.2336	2.5193	1.53568	1.27742	0.228634	Coeranoscincus reticulatus	Coeranoscincus reticulatus	Coeranoscincus reticulatus	12434
Coggeria naufragus	R07239	Lygosominae	yes	127	NA	NA	NA	NA	Australia	1996	insular endemic	-25.36	153.11	no	Nocturnal	Fossorial	Carnivorous	NA	NA	NA	NA	NA	extant	Least Concern	Stable	NA	2017	reduced	Leg-reduced Scincidae Jan2023 equation	-4.2336	2.5193	1.06651	NA	NA	Coggeria naufragus	Coggeria naufragus	Coggeria naufragus	12435
Concinnia ampla	R07240	Lygosominae	yes	115	NA	39	NA	NA	Australia	1980	mainland	-20.84	148.59	no	Diurnal	Scansorial	Carnivorous	Viviparous	NA	NA	NA	NA	extant	Least Concern	Unknown	NA	2017	all	Legged Scincidae Jan2023 equation	-4.95054	3.13917	1.51834	NA	0.0440823	Concinnia amplus	Concinnia amplus	Concinnia amplus	12481
Concinnia brachysoma	R07241	Lygosominae	yes	76.19	70.395	NA	0.576	NA	Australia	1915	mainland	-21.48	147.42	no	Diurnal	Scansorial	Carnivorous	Viviparous	NA	NA	NA	26.6	extant	Least Concern	Stable	NA	2017	all	Legged Scincidae Jan2023 equation	-4.95054	3.13917	0.957058	0.849208	NA	Concinnia brachyosoma	Concinnia brachyosoma	Concinnia brachysoma	12482
Concinnia frerei	R07242	Lygosominae	yes	70	NA	NA	NA	NA	Australia	1992	mainland	-16.78	145.44	no	Diurnal	Scansorial	Carnivorous	NA	NA	NA	NA	NA	extant	Vulnerable	Unknown	D2	2017	all	Legged Scincidae Jan2023 equation	-4.95054	3.13917	0.841536	NA	NA	Concinnia frerei	Concinnia frerei	Concinnia frerei	12483
Concinnia martini	R07243	Lygosominae	yes	71	62.3	27.5	NA	NA	Australia	1985	mainland	-26.25	150.97	no	Diurnal	Scansorial	Carnivorous	Viviparous	NA	NA	NA	NA	extant	Least Concern	Stable	NA	2017	all	Legged Scincidae Jan2023 equation	-4.95054	3.13917	0.860875	0.682663	-0.43223	Concinnia martini	Concinnia martini	Concinnia martini	12484
Concinnia sokosoma	R07245	Lygosominae	yes	79	74.5	NA	NA	NA	Australia	1992	mainland	-22.34	147.81	no	Diurnal	Scansorial	Carnivorous	Viviparous	NA	NA	NA	NA	extant	Least Concern	Stable	NA	2017	all	Legged Scincidae Jan2023 equation	-4.95054	3.13917	1.00643	0.926477	NA	Concinnia sokosoma	Concinnia sokosoma	Concinnia sokosoma	12486
Concinnia tenuis	R07246	Lygosominae	yes	85	76.8	NA	NA	NA	Australia	1831	mainland	-27.5	150.33	no	Diurnal	Scansorial	Omnivorous	Viviparous	NA	NA	27	NA	extant	Least Concern	Stable	NA	2017	all	Legged Scincidae Jan2023 equation	-4.95054	3.13917	1.10623	0.967929	NA	Concinnia tenuis	Concinnia tenuis	Concinnia tenuis	12487
Concinnia tigrina	R07247	Lygosominae	yes	85	NA	NA	NA	NA	Australia	1888	mainland	-17.12	145.58	no	Diurnal	Terrestrial	NA	NA	NA	NA	NA	NA	extant	Least Concern	Stable	NA	2017	all	Legged Scincidae Jan2023 equation	-4.95054	3.13917	1.10623	NA	NA	Concinnia tigrinus	Concinnia tigrinus	Concinnia tigrinus	12488
Copeoglossum arajara	R07248	Lygosominae	yes	114	91.3	33.5	0.765	NA	Neotropic	1981	mainland	-6.69976	-39.9732	no	Diurnal	Terrestrial	Carnivorous	Viviparous	NA	NA	NA	NA	extant	Least Concern	Unknown	NA	2014	all	Legged Scincidae Jan2023 equation	-4.95054	3.13917	1.50643	1.20371	-0.163165	Copeoglossum arajara	NA	Copeoglossum arajara	12527
Copeoglossum aurae	R07249	Lygosominae	yes	109	101	NA	NA	NA	Neotropic	2012	mainland	10.69	-61.36	no	Diurnal	Variable	Carnivorous	Viviparous	NA	NA	NA	NA	extant	Least Concern	Unknown	NA	2015	all	Legged Scincidae Jan2023 equation	-4.95054	3.13917	1.44529	1.34137	NA	Copeoglossum aurae	NA	Copeoglossum aurae	12528
Copeoglossum margaritae	R07250	Lygosominae	yes	121	119.9	NA	NA	NA	Neotropic	2012	insular endemic	11.0332	-63.8668	description	NA	Variable	NA	NA	NA	NA	NA	NA	extant	Data Deficient	Unknown	NA	2014	all	Legged Scincidae Jan2023 equation	-4.95054	3.13917	1.58768	1.57523	NA	Copeoglossum margaritae	NA	Copeoglossum margaritae	12529
Copeoglossum nigropunctatum	R07251	Lygosominae	yes	121	93.625	35.7	0.5	NA	Neotropic	1825	mainland	-6.75	-58.14	no	Diurnal	Terrestrial	Carnivorous	Viviparous	NA	NA	33.05	29.1	extant	Least Concern	Decreasing	NA	2014	all	Legged Scincidae Jan2023 equation	-4.95054	3.13917	1.58768	1.23799	-0.0764505	Copeoglossum nigropunctatum	Copeoglossum nigropunctatum	Copeoglossum nigropunctatum	12530
Copeoglossum redondae	R07252	Lygosominae	yes	100.1	100.1	NA	NA	NA	Neotropic	2012	insular endemic	16.93	-62.35	specimen	NA	NA	NA	NA	NA	NA	NA	NA	Extinct	Extinct	NA	NA	2015	all	Legged Scincidae Jan2023 equation	-4.95054	3.13917	1.32916	1.32916	NA	Copeoglossum redondae	NA	Copeoglossum redondae	12531
Cophoscincopus durus	R07253	Lygosominae	yes	55	48.5	21.5	NA	NA	Afrotropic	1862	mainland	6.84	-9.76	no	Diurnal	Semi-Aquatic	Carnivorous	Oviparous	NA	NA	NA	NA	extant	Least Concern	Unknown	NA	2012	all	Legged Scincidae Jan2023 equation	-4.95054	3.13917	0.512754	0.34129	-0.767789	Cophoscincopus durus	NA	Cophoscincopus durus	12533
Cophoscincopus greeri	R07254	Lygosominae	yes	66	55.5	27	NA	NA	Afrotropic	2000	mainland	9.14	-9.19	no	Diurnal	Semi-Aquatic	Carnivorous	Oviparous	NA	NA	NA	NA	extant	Least Concern	Stable	NA	2012	all	Legged Scincidae Jan2023 equation	-4.95054	3.13917	0.761318	0.525092	-0.457246	Cophoscincopus greeri	NA	Cophoscincopus greeri	12534
Cophoscincopus senegalensis	R07255	Lygosominae	yes	68	NA	NA	NA	NA	Afrotropic	2012	mainland	11.372	-13.3052	no	NA	Semi-Aquatic	NA	NA	NA	NA	NA	NA	extant	Data Deficient	Unknown	NA	2012	all	Legged Scincidae Jan2023 equation	-4.95054	3.13917	0.802017	NA	NA	Cophoscincopus senegalensis	NA	Cophoscincopus senegalensis	12535
Cophoscincopus simulans	R07256	Lygosominae	yes	61	52.5	24	NA	NA	Afrotropic	1884	mainland	6.91	-6.63	no	Diurnal	Semi-Aquatic	Carnivorous	Oviparous	NA	NA	NA	NA	extant	Least Concern	Unknown	NA	2012	all	Legged Scincidae Jan2023 equation	-4.95054	3.13917	0.653914	0.449332	-0.617822	Cophoscincopus simulans	NA	Cophoscincopus simulans	12536
Corucia zebrata	R07257	Lygosominae	yes	350	300	149	85	NA	Oceania	1855	insular endemic	-8.08	158.36	no	Nocturnal	Scansorial	Herbivorous	Viviparous	24	24.3	29.85	NA	extant	Near Threatened	Decreasing	A2d	2011	all	Legged Scincidae Jan2023 equation	-4.95054	3.13917	3.03572	2.82556	1.87146	Corucia zebrata	Corucia zebrata	Corucia zebrata	12577
Cryptoblepharus adamsi	R07258	Lygosominae	yes	37.3	32	NA	NA	NA	Australia	2007	mainland	-18.26	145.37	no	Diurnal	Scansorial	NA	Oviparous	NA	NA	NA	NA	extant	Least Concern	Stable	NA	2017	all	Legged Scincidae Jan2023 equation	-4.95054	3.13917	-0.0166788	-0.225618	NA	Cryptoblepharus adamsi	NA	Cryptoblepharus adamsi	12659
Cryptoblepharus africanus	R07259	Lygosominae	yes	50.4	50.4	NA	NA	NA	Afrotropic	1918	mainland	-13.55	37.63	no	Diurnal	Scansorial	Carnivorous	Oviparous	NA	NA	NA	NA	extant	Least Concern	Unknown	NA	2014	all	Legged Scincidae Jan2023 equation	-4.95054	3.13917	0.393679	0.393679	NA	Cryptoblepharus africanus	NA	Cryptoblepharus africanus	12660
Cryptoblepharus ahli	R07260	Lygosominae	yes	50.7	NA	NA	NA	NA	Afrotropic	1928	insular endemic	-15.04	40.74	description	NA	NA	NA	Oviparous	NA	NA	NA	NA	extant	Data Deficient	Unknown	NA	2019	all	Legged Scincidae Jan2023 equation	-4.95054	3.13917	0.40177	NA	NA	Cryptoblepharus ahli	NA	Cryptoblepharus ahli	12661
Cryptoblepharus aldabrae	R07261	Lygosominae	yes	45.6	39.5	NA	NA	NA	Madagascar	1918	insular endemic	-9.43	46.5	no	Diurnal	NA	NA	Oviparous	NA	NA	NA	NA	extant	Vulnerable	Stable	D2	2020	all	Legged Scincidae Jan2023 equation	-4.95054	3.13917	0.257233	0.0614497	NA	Cryptoblepharus aldabrae	NA	Cryptoblepharus aldabrae	12662
Cryptoblepharus ater	R07262	Lygosominae	yes	48.2	47.5	NA	NA	NA	Madagascar	1913	insular endemic	-11.66	43.34	no	NA	NA	NA	Oviparous	NA	NA	NA	NA	extant	Vulnerable	Unknown	D2	2020	all	Legged Scincidae Jan2023 equation	-4.95054	3.13917	0.332831	0.312886	NA	Cryptoblepharus ater	NA	Cryptoblepharus ater	12663
Cryptoblepharus australis	R07263	Lygosominae	yes	47	39.3	21	NA	NA	Australia	1918	mainland	-27.42	139	no	Diurnal	Scansorial	Carnivorous	Oviparous	NA	NA	NA	NA	extant	Least Concern	Stable	NA	2017	all	Legged Scincidae Jan2023 equation	-4.95054	3.13917	0.298459	0.0545293	-0.799869	Cryptoblepharus australis	NA	Cryptoblepharus australis	12664
Cryptoblepharus balinensis	R07264	Lygosominae	yes	50	41	NA	NA	NA	Oriental	1911	insular endemic	-7.5	111.08	no	Diurnal	Scansorial	Carnivorous	Oviparous	NA	NA	NA	NA	extant	Least Concern	Unknown	NA	2019	all	Legged Scincidae Jan2023 equation	-4.95054	3.13917	0.382816	0.112263	NA	Cryptoblepharus balinensis	NA	Cryptoblepharus balinensis	12665
Cryptoblepharus bitaeniatus	R07265	Lygosominae	yes	45	40.5	NA	NA	NA	Afrotropic	1913	insular endemic	-22.34	40.36	locality (Small island)	Diurnal	Variable	Carnivorous	Oviparous	NA	NA	NA	NA	extant	Near Threatened	Decreasing	B1a+2a	2019	all	Legged Scincidae Jan2023 equation	-4.95054	3.13917	0.239175	0.0955346	NA	Cryptoblepharus bitaeniatus	NA	Cryptoblepharus bitaeniatus	12666
Cryptoblepharus boutonii	R07266	Lygosominae	yes	42	NA	NA	NA	NA	Madagascar	1831	insular endemic	-19.41	55.84	no	Diurnal	Scansorial	Carnivorous	Oviparous	NA	NA	NA	NA	extant	Near Threatened	Stable	B1a+2a; C1	2020	all	Legged Scincidae Jan2023 equation	-4.95054	3.13917	0.145115	NA	NA	Cryptoblepharus boutonii	Cryptoblepharus boutonii	Cryptoblepharus boutonii	12667
Cryptoblepharus buchananii	R07267	Lygosominae	yes	49.3	42.2	22	NA	NA	Australia	1838	mainland	-27.9	119.55	no	Diurnal	Scansorial	Carnivorous	Oviparous	NA	NA	32.5	NA	extant	Least Concern	Stable	NA	2017	all	Legged Scincidae Jan2023 equation	-4.95054	3.13917	0.363594	0.151592	-0.736447	Cryptoblepharus buchananii	NA	Cryptoblepharus buchananii	12668
Cryptoblepharus burdeni	R07268	Lygosominae	yes	50	42.5	NA	NA	NA	Oceania	1927	insular endemic	-8.58	120.22	no	Diurnal	Semi-Aquatic	Carnivorous	Oviparous	NA	NA	NA	NA	extant	Least Concern	Stable	NA	2019	all	Legged Scincidae Jan2023 equation	-4.95054	3.13917	0.382816	0.16125	NA	Cryptoblepharus burdeni	NA	Cryptoblepharus burdeni	12669
Cryptoblepharus caudatus	R07269	Lygosominae	yes	50	NA	NA	NA	NA	Afrotropic	1918	insular endemic	-17.06	42.74	locality (Small island)	Diurnal	Variable	Carnivorous	Oviparous	NA	NA	NA	NA	extant	Critically Endangered	Decreasing	B1ab(iii)	2019	all	Legged Scincidae Jan2023 equation	-4.95054	3.13917	0.382816	NA	NA	Cryptoblepharus caudatus	NA	Cryptoblepharus caudatus	12670
Cryptoblepharus cognatus	R07270	Lygosominae	yes	52	NA	NA	NA	NA	Madagascar	1881	insular endemic	-13.28	48.29	no	Diurnal	Terrestrial	Carnivorous	Oviparous	NA	NA	NA	NA	extant	Data Deficient	Unknown	NA	2020	all	Legged Scincidae Jan2023 equation	-4.95054	3.13917	0.436286	NA	NA	Cryptoblepharus cognatus	NA	Cryptoblepharus cognatus	12671
Cryptoblepharus cursor	R07271	Lygosominae	yes	43	31.9	NA	NA	NA	Oriental	1911	insular endemic	-7.72	116.65	no	Diurnal	Variable	NA	Oviparous	NA	NA	NA	NA	extant	Least Concern	Stable	NA	2019	all	Legged Scincidae Jan2023 equation	-4.95054	3.13917	0.177195	-0.229885	NA	Cryptoblepharus cursor	NA	Cryptoblepharus cursor	12672
Cryptoblepharus cygnatus	R07272	Lygosominae	yes	44.6	35	NA	NA	NA	Australia	2007	mainland	-12.63	132.83	no	Diurnal	Scansorial	Carnivorous	Oviparous	NA	NA	NA	NA	extant	Least Concern	Stable	NA	2017	all	Legged Scincidae Jan2023 equation	-4.95054	3.13917	0.227003	-0.103448	NA	Cryptoblepharus cygnatus	NA	Cryptoblepharus cygnatus	12673
Cryptoblepharus daedalos	R07273	Lygosominae	yes	40.8	NA	NA	NA	NA	Australia	2007	mainland	-15.69	130.88	no	Diurnal	Scansorial	Carnivorous	Oviparous	NA	NA	NA	NA	extant	Least Concern	Stable	NA	2017	all	Legged Scincidae Jan2023 equation	-4.95054	3.13917	0.105596	NA	NA	Cryptoblepharus daedalos	NA	Cryptoblepharus daedalos	12674
Cryptoblepharus egeriae	R07274	Lygosominae	yes	52	NA	NA	NA	NA	Oriental	1888	insular endemic	-10.49	105.64	no	Diurnal	Scansorial	Carnivorous	Oviparous	NA	NA	29.7	NA	Extinct in the Wild	Extinct in the Wild	NA	NA	2017	all	Legged Scincidae Jan2023 equation	-4.95054	3.13917	0.436286	NA	NA	Cryptoblepharus egeriae	NA	Cryptoblepharus egeriae	12675
Cryptoblepharus eximius	R07275	Lygosominae	yes	40.3	35.9	20	NA	NA	Oceania	1858	insular endemic	-17.61	175.64	no	Diurnal	Variable	Carnivorous	Oviparous	NA	NA	NA	NA	extant	Least Concern	Unknown	NA	2011	all	Legged Scincidae Jan2023 equation	-4.95054	3.13917	0.0887854	-0.0688342	-0.866386	Cryptoblepharus eximius	NA	Cryptoblepharus eximius	12676
Cryptoblepharus exochus	R07276	Lygosominae	yes	40.9	38.6	NA	NA	NA	Australia	2007	mainland	-15.24	129.61	no	Diurnal	Variable	NA	Oviparous	NA	NA	NA	NA	extant	Least Concern	Stable	NA	2017	all	Legged Scincidae Jan2023 equation	-4.95054	3.13917	0.108933	0.0300273	NA	Cryptoblepharus exochus	NA	Cryptoblepharus exochus	12677
Cryptoblepharus fuhni	R07277	Lygosominae	yes	47	NA	NA	NA	NA	Australia	1978	mainland	-14.23	144.5	no	Diurnal	Scansorial	Carnivorous	Oviparous	NA	NA	NA	NA	extant	Least Concern	Stable	NA	2017	all	Legged Scincidae Jan2023 equation	-4.95054	3.13917	0.298459	NA	NA	Cryptoblepharus fuhni	NA	Cryptoblepharus fuhni	12678
Cryptoblepharus furvus	R07278	Lygosominae	yes	47	41.5	NA	NA	NA	Oceania	2007	insular endemic	-9.99	151.05	no	Diurnal	Variable	NA	Oviparous	NA	NA	NA	NA	extant	Least Concern	Unknown	NA	2013	all	Legged Scincidae Jan2023 equation	-4.95054	3.13917	0.298459	0.128788	NA	Cryptoblepharus furvus	NA	Cryptoblepharus furvus	12679
Cryptoblepharus gloriosus	R07279	Lygosominae	yes	43.7	41	NA	NA	NA	Madagascar	1893	insular endemic	-12.6	44.5	no	Diurnal	Variable	Carnivorous	Oviparous	NA	NA	NA	NA	extant	Vulnerable	Unknown	D2	2019	all	Legged Scincidae Jan2023 equation	-4.95054	3.13917	0.19921	0.112263	NA	Cryptoblepharus gloriosus	NA	Cryptoblepharus gloriosus	12680
Cryptoblepharus gurrmul	R07280	Lygosominae	yes	44.3	37.8	NA	NA	NA	Australia	2007	insular endemic	-11.44	133.38	no	Diurnal	Scansorial	Carnivorous	Oviparous	NA	NA	NA	NA	extant	Data Deficient	Stable	NA	2017	all	Legged Scincidae Jan2023 equation	-4.95054	3.13917	0.217801	0.00147493	NA	Cryptoblepharus gurrmul	NA	Cryptoblepharus gurrmul	12681
Cryptoblepharus juno	R07281	Lygosominae	yes	43.1	36.7	NA	NA	NA	Australia	2007	mainland	-16.44	127.86	no	Diurnal	Scansorial	NA	Oviparous	NA	NA	NA	NA	extant	Least Concern	Stable	NA	2017	all	Legged Scincidae Jan2023 equation	-4.95054	3.13917	0.180362	-0.0387872	NA	Cryptoblepharus juno	NA	Cryptoblepharus juno	12682
Cryptoblepharus keiensis	R07282	Lygosominae	yes	42.7	40	NA	NA	NA	Oceania	1910	insular endemic	-5.58	132.71	no	Diurnal	Scansorial	NA	Oviparous	NA	NA	NA	NA	extant	Least Concern	Stable	NA	2019	all	Legged Scincidae Jan2023 equation	-4.95054	3.13917	0.16765	0.0785987	NA	Cryptoblepharus keiensis	NA	Cryptoblepharus keiensis	12683
Cryptoblepharus leschenault	R07283	Lygosominae	yes	43.9	43	NA	NA	NA	Oceania	1832	insular endemic	-8.94	123.97	no	Diurnal	Scansorial	NA	Oviparous	NA	NA	NA	NA	extant	Least Concern	Stable	NA	2019	all	Legged Scincidae Jan2023 equation	-4.95054	3.13917	0.205435	0.177195	NA	Cryptoblepharus leschenault	NA	Cryptoblepharus leschenault	12684
Cryptoblepharus litoralis	R07284	Lygosominae	yes	55	44	NA	0.146	NA	Australia	1958	mainland	-15.57	143.54	no	Diurnal	Variable	Carnivorous	Oviparous	NA	NA	NA	NA	extant	Least Concern	Stable	NA	2017	all	Legged Scincidae Jan2023 equation	-4.95054	3.13917	0.512754	0.208537	NA	Cryptoblepharus litoralis	NA	Cryptoblepharus litoralis	12685
Cryptoblepharus megastictus	R07285	Lygosominae	yes	40.5	NA	NA	NA	NA	Australia	1976	mainland	-14.73	126.69	no	Diurnal	Scansorial	Carnivorous	Oviparous	NA	NA	NA	NA	extant	Least Concern	Stable	NA	2017	all	Legged Scincidae Jan2023 equation	-4.95054	3.13917	0.0955346	NA	NA	Cryptoblepharus megastictus	NA	Cryptoblepharus megastictus	12686
Cryptoblepharus mertensi	R07286	Lygosominae	yes	38.5	35.25	NA	NA	NA	Australia	2007	mainland	-14.79	134.84	no	Diurnal	Scansorial	NA	Oviparous	NA	NA	NA	NA	extant	Least Concern	Stable	NA	2017	all	Legged Scincidae Jan2023 equation	-4.95054	3.13917	0.0264908	-0.0937445	NA	Cryptoblepharus mertensi	NA	Cryptoblepharus mertensi	12687
Cryptoblepharus metallicus	R07287	Lygosominae	yes	47.9	47.9	NA	NA	NA	Australia	1887	mainland	-18.36	137.71	no	Diurnal	Scansorial	NA	Oviparous	NA	NA	NA	NA	extant	Least Concern	Stable	NA	2017	all	Legged Scincidae Jan2023 equation	-4.95054	3.13917	0.324319	0.324319	NA	Cryptoblepharus metallicus	NA	Cryptoblepharus metallicus	12688
Cryptoblepharus nigropunctatus	R07288	Lygosominae	yes	55	49	NA	NA	NA	Oceania	1861	insular endemic	26.85	142.15	no	Diurnal	Terrestrial	Carnivorous	Oviparous	NA	NA	NA	NA	extant	Near Threatened	Decreasing	B2ab(iii,v)	2016	all	Legged Scincidae Jan2023 equation	-4.95054	3.13917	0.512754	0.355273	NA	Cryptoblepharus nigropunctatus	Cryptoblepharus nigropunctatus	Cryptoblepharus nigropunctatus	12689
Cryptoblepharus novaeguineae	R07289	Lygosominae	yes	42	37.25	NA	NA	NA	Oceania	1928	insular endemic	-3.61	137.73	no	Diurnal	Scansorial	NA	Oviparous	NA	NA	NA	NA	extant	Least Concern	Stable	NA	2014	all	Legged Scincidae Jan2023 equation	-4.95054	3.13917	0.145115	-0.0185075	NA	Cryptoblepharus novaeguineae	NA	Cryptoblepharus novaeguineae	12690
Cryptoblepharus novocaledonicus	R07290	Lygosominae	yes	43	42	NA	NA	NA	Oceania	1928	insular endemic	-21.37	165.75	no	Diurnal	Scansorial	Carnivorous	Oviparous	NA	NA	NA	NA	extant	Least Concern	Stable	NA	2017	all	Legged Scincidae Jan2023 equation	-4.95054	3.13917	0.177195	0.145115	NA	Cryptoblepharus novocaledonicus	Cryptoblepharus novocaledonicus	Cryptoblepharus novocaledonicus	12691
Cryptoblepharus novohebridicus	R07291	Lygosominae	yes	37	35	20	NA	NA	Oceania	1928	insular endemic	-16.42	167.74	no	Diurnal	Variable	Carnivorous	Oviparous	NA	NA	NA	NA	extant	Least Concern	Stable	NA	2011	all	Legged Scincidae Jan2023 equation	-4.95054	3.13917	-0.0276882	-0.103448	-0.866386	Cryptoblepharus novohebridicus	NA	Cryptoblepharus novohebridicus	12692
Cryptoblepharus ochrus	R07292	Lygosominae	yes	43.8	38.65	NA	NA	NA	Australia	2007	mainland	-28.32	137.11	no	Diurnal	Scansorial	NA	Oviparous	NA	NA	NA	NA	extant	Least Concern	Stable	NA	2017	all	Legged Scincidae Jan2023 equation	-4.95054	3.13917	0.202326	0.0317921	NA	Cryptoblepharus ochrus	NA	Cryptoblepharus ochrus	12693
Cryptoblepharus pannosus	R07293	Lygosominae	yes	44	30.4	NA	NA	NA	Australia	2007	mainland	-26.23	143.59	no	Diurnal	Scansorial	Carnivorous	Oviparous	NA	NA	NA	30	extant	Least Concern	Stable	NA	2017	all	Legged Scincidae Jan2023 equation	-4.95054	3.13917	0.208537	-0.295548	NA	Cryptoblepharus pannosus	NA	Cryptoblepharus pannosus	12694
Cryptoblepharus plagiocephalus	R07294	Lygosominae	yes	47	38.9	16	NA	NA	Australia	1836	mainland	-27.26	118.74	no	Diurnal	Scansorial	Carnivorous	Oviparous	NA	NA	32.61	NA	extant	Least Concern	Stable	NA	2017	all	Legged Scincidae Jan2023 equation	-4.95054	3.13917	0.298459	0.0405821	-1.1706	Cryptoblepharus plagiocephalus	NA	Cryptoblepharus plagiocephalus	12695
Cryptoblepharus poecilopleurus	R07295	Lygosominae	yes	52	41.1	20.3067	NA	NA	Oceania	1836	insular endemic	-8.39	106.73	no	Diurnal	Variable	Carnivorous	Oviparous	NA	NA	NA	NA	extant	Least Concern	Stable	NA	2015	all	Legged Scincidae Jan2023 equation	-4.95054	3.13917	0.436286	0.115584	-0.84564	Cryptoblepharus poecilopleurus	NA	Cryptoblepharus poecilopleurus	12696
Cryptoblepharus pulcher	R07296	Lygosominae	yes	45	38.9	17.5	0.09	NA	Australia	1918	mainland	-28.78	145.86	no	Diurnal	Scansorial	Carnivorous	Oviparous	12	3	NA	NA	extant	Least Concern	Stable	NA	2017	all	Legged Scincidae Jan2023 equation	-4.95054	3.13917	0.239175	0.0405821	-1.04843	Cryptoblepharus pulcher	NA	Cryptoblepharus pulcher	12697
Cryptoblepharus quinquetaeniatus	R07297	Lygosominae	yes	43.5	43.25	NA	NA	NA	Madagascar	1874	insular endemic	-12.22	44.44	no	NA	NA	NA	Oviparous	NA	NA	NA	NA	extant	Vulnerable	Unknown	D2	2020	all	Legged Scincidae Jan2023 equation	-4.95054	3.13917	0.192956	0.185099	NA	Cryptoblepharus quinquetaeniatus	NA	Cryptoblepharus quinquetaeniatus	12698
Cryptoblepharus renschi	R07298	Lygosominae	yes	50	39	17	NA	NA	Oceania	1928	insular endemic	-9.21	118.3	no	Diurnal	Scansorial	Carnivorous	Oviparous	NA	NA	NA	NA	extant	Least Concern	Stable	NA	2019	all	Legged Scincidae Jan2023 equation	-4.95054	3.13917	0.382816	0.0440823	-1.08795	Cryptoblepharus renschi	NA	Cryptoblepharus renschi	12699
Cryptoblepharus richardsi	R07299	Lygosominae	yes	43.1	NA	NA	NA	NA	Oceania	2007	insular endemic	-10.67	152.72	no	Diurnal	Scansorial	NA	Oviparous	NA	NA	NA	NA	extant	Data Deficient	Unknown	NA	2014	all	Legged Scincidae Jan2023 equation	-4.95054	3.13917	0.180362	NA	NA	Cryptoblepharus richardsi	NA	Cryptoblepharus richardsi	12700
Cryptoblepharus ruber	R07300	Lygosominae	yes	47.2	42.6	NA	NA	NA	Australia	1981	mainland	-16.67	128.49	no	Diurnal	Scansorial	NA	Oviparous	NA	NA	NA	NA	extant	Least Concern	Stable	NA	2017	all	Legged Scincidae Jan2023 equation	-4.95054	3.13917	0.304249	0.164454	NA	Cryptoblepharus ruber	NA	Cryptoblepharus ruber	12701
Cryptoblepharus rutilus	R07301	Lygosominae	yes	38	36	20	NA	NA	Oceania	1879	insular endemic	7.44	134.54	no	Diurnal	Scansorial	NA	Oviparous	NA	NA	NA	NA	extant	Least Concern	Stable	NA	2011	all	Legged Scincidae Jan2023 equation	-4.95054	3.13917	0.00866927	-0.0650419	-0.866386	Cryptoblepharus rutilus	NA	Cryptoblepharus rutilus	12702
Cryptoblepharus schlegelianus	R07302	Lygosominae	yes	40.3	NA	NA	NA	NA	Oceania	1928	insular endemic	-9.69	124.3	no	Diurnal	NA	NA	Oviparous	NA	NA	NA	NA	extant	Least Concern	Unknown	NA	2019	all	Legged Scincidae Jan2023 equation	-4.95054	3.13917	0.0887854	NA	NA	Cryptoblepharus schlegelianus	NA	Cryptoblepharus schlegelianus	12703
Cryptoblepharus tytthos	R07303	Lygosominae	yes	38.6	32.3	NA	NA	NA	Australia	2007	mainland	-17.65	123.86	no	Diurnal	Scansorial	NA	Oviparous	NA	NA	NA	NA	extant	Least Concern	Stable	NA	2017	all	Legged Scincidae Jan2023 equation	-4.95054	3.13917	0.0300273	-0.212897	NA	Cryptoblepharus tytthos	NA	Cryptoblepharus tytthos	12704
Cryptoblepharus ustulatus	R07304	Lygosominae	yes	41.6	36.8	NA	NA	NA	Australia	2007	mainland	-22.23	117.97	no	Diurnal	Scansorial	Carnivorous	Oviparous	NA	NA	NA	NA	extant	Least Concern	Stable	NA	2017	all	Legged Scincidae Jan2023 equation	-4.95054	3.13917	0.132069	-0.0350775	NA	Cryptoblepharus ustulatus	NA	Cryptoblepharus ustulatus	12705
Cryptoblepharus virgatus	R07305	Lygosominae	yes	41.6	38.395	18	0.089	NA	Australia	1901	mainland	-15.19	143.73	no	Diurnal	Scansorial	Carnivorous	Oviparous	NA	NA	NA	NA	extant	Least Concern	Stable	NA	2017	all	Legged Scincidae Jan2023 equation	-4.95054	3.13917	0.132069	0.0227675	-1.01003	Cryptoblepharus virgatus	NA	Cryptoblepharus virgatus	12706
Cryptoblepharus voeltzkowi	R07306	Lygosominae	yes	43.5	39.8333	NA	NA	NA	Madagascar	1918	insular endemic	-24.0917	45.2833	no	NA	Scansorial	Carnivorous	Oviparous	NA	NA	NA	NA	extant	Data Deficient	Unknown	NA	2020	all	Legged Scincidae Jan2023 equation	-4.95054	3.13917	0.192956	0.0729063	NA	Cryptoblepharus voeltzkowi	NA	Cryptoblepharus voeltzkowi	12707
Cryptoblepharus wulbu	R07307	Lygosominae	yes	39	35.65	NA	NA	NA	Australia	2007	mainland	-12.0506	132.884	description	Diurnal	Scansorial	Carnivorous	Oviparous	NA	NA	NA	NA	extant	Least Concern	Unknown	NA	2017	all	Legged Scincidae Jan2023 equation	-4.95054	3.13917	0.0440823	-0.0783613	NA	Cryptoblepharus wulbu	NA	Cryptoblepharus wulbu	12708
Cryptoblepharus xenikos	R07308	Lygosominae	yes	38	37.9	NA	NA	NA	Oceania	2007	insular endemic	-8.22	142.76	no	Diurnal	Scansorial	NA	Oviparous	NA	NA	NA	NA	extant	Data Deficient	Unknown	NA	2014	all	Legged Scincidae Jan2023 equation	-4.95054	3.13917	0.00866927	0.00507685	NA	Cryptoblepharus xenikos	NA	Cryptoblepharus xenikos	12709
Cryptoblepharus yulensis	R07309	Lygosominae	yes	41.9	35.6	NA	NA	NA	Oceania	2007	insular endemic	-9.41	147.37	no	Diurnal	Scansorial	NA	Oviparous	NA	NA	NA	NA	extant	Least Concern	Stable	NA	2014	all	Legged Scincidae Jan2023 equation	-4.95054	3.13917	0.141866	-0.0802747	NA	Cryptoblepharus yulensis	NA	Cryptoblepharus yulensis	12710
Cryptoblepharus zoticus	R07310	Lygosominae	yes	38.7	35.3	NA	NA	NA	Australia	2007	mainland	-18.15	138.42	no	Diurnal	Scansorial	NA	Oviparous	NA	NA	NA	NA	extant	Least Concern	Stable	NA	2017	all	Legged Scincidae Jan2023 equation	-4.95054	3.13917	0.0335546	-0.0918121	NA	Cryptoblepharus zoticus	NA	Cryptoblepharus zoticus	12711
Ctenotus agrestis	R07311	Lygosominae	yes	75	NA	NA	NA	NA	Australia	1995	mainland	-22.28	143.42	no	Diurnal	NA	NA	Oviparous	NA	NA	NA	NA	extant	Least Concern	Unknown	NA	2017	all	Legged Scincidae Jan2023 equation	-4.95054	3.13917	0.935596	NA	NA	Ctenotus agrestis	NA	Ctenotus agrestis	12764
Ctenotus alacer	R07312	Lygosominae	yes	67.4	60	NA	NA	NA	Australia	1970	mainland	-22.97	133.78	no	Diurnal	Scansorial	NA	Oviparous	NA	NA	NA	NA	extant	Least Concern	Stable	NA	2017	all	Legged Scincidae Jan2023 equation	-4.95054	3.13917	0.789934	0.631379	NA	Ctenotus alacer	NA	Ctenotus alacer	12765
Ctenotus alleni	R07313	Lygosominae	yes	93	87.5	NA	NA	NA	Australia	1974	mainland	-27.39	114.74	no	Diurnal	Terrestrial	NA	Oviparous	NA	NA	NA	NA	extant	Near Threatened	Unknown	B1ab(iii)	2017	all	Legged Scincidae Jan2023 equation	-4.95054	3.13917	1.22886	1.14575	NA	Ctenotus alleni	NA	Ctenotus alleni	12766
Ctenotus allotropis	R07314	Lygosominae	yes	55	NA	NA	NA	NA	Australia	1981	mainland	-28.52	147.7	no	Diurnal	Terrestrial	NA	Oviparous	NA	NA	NA	NA	extant	Least Concern	Stable	NA	2017	all	Legged Scincidae Jan2023 equation	-4.95054	3.13917	0.512754	NA	NA	Ctenotus allotropis	NA	Ctenotus allotropis	12767
Ctenotus angusticeps	R07315	Lygosominae	yes	74	NA	NA	NA	NA	Australia	1988	mainland	-19.93	119.38	no	Diurnal	Terrestrial	NA	Oviparous	NA	NA	NA	NA	extant	Least Concern	Stable	NA	2017	all	Legged Scincidae Jan2023 equation	-4.95054	3.13917	0.917296	NA	NA	Ctenotus angusticeps	Ctenotus angusticeps	Ctenotus angusticeps	12768
Ctenotus aphrodite	R07316	Lygosominae	yes	72	NA	NA	NA	NA	Australia	1990	mainland	-23.7667	141.133	specimen	Diurnal	Terrestrial	NA	Oviparous	NA	NA	NA	NA	extant	NA	NA	NA	NA	all	Legged Scincidae Jan2023 equation	-4.95054	3.13917	0.879942	NA	NA	Ctenotus aphrodite	NA	NA	12769
Ctenotus arcanus	R07317	Lygosominae	yes	90	NA	NA	NA	NA	Australia	1982	mainland	-26.55	151.97	no	Diurnal	Terrestrial	Carnivorous	Oviparous	NA	NA	NA	NA	extant	Least Concern	Stable	NA	2017	all	Legged Scincidae Jan2023 equation	-4.95054	3.13917	1.18416	NA	NA	Ctenotus arcanus	NA	Ctenotus arcanus	12770
Ctenotus ariadnae	R07318	Lygosominae	yes	64.33	64.33	29	NA	NA	Australia	1969	mainland	-25.17	128.3	no	Diurnal	Terrestrial	Carnivorous	Oviparous	NA	NA	36.05	NA	extant	Least Concern	Stable	NA	2017	all	Legged Scincidae Jan2023 equation	-4.95054	3.13917	0.726378	0.726378	-0.359824	Ctenotus ariadnae	NA	Ctenotus ariadnae	12771
Ctenotus arnhemensis	R07319	Lygosominae	yes	55.1	52.25	NA	NA	NA	Australia	1981	mainland	-12.65	132.34	no	Diurnal	Terrestrial	NA	Oviparous	NA	NA	NA	NA	extant	Least Concern	Stable	NA	2017	all	Legged Scincidae Jan2023 equation	-4.95054	3.13917	0.515231	0.442825	NA	Ctenotus arnhemensis	NA	Ctenotus arnhemensis	12772
Ctenotus astarte	R07320	Lygosominae	yes	82	NA	NA	NA	NA	Australia	1986	mainland	-24.88	140.69	no	Diurnal	NA	NA	Oviparous	NA	NA	NA	NA	extant	Least Concern	Stable	NA	2017	all	Legged Scincidae Jan2023 equation	-4.95054	3.13917	1.05725	NA	NA	Ctenotus astarte	Ctenotus astarte	Ctenotus astarte	12773
Ctenotus astictus	R07321	Lygosominae	yes	51.9	NA	NA	NA	NA	Australia	1995	mainland	-13	135.4	no	Diurnal	Terrestrial	NA	Oviparous	NA	NA	NA	NA	extant	Least Concern	Stable	NA	2017	all	Legged Scincidae Jan2023 equation	-4.95054	3.13917	0.433662	NA	NA	Ctenotus astictus	NA	Ctenotus astictus	12774
Ctenotus atlas	R07322	Lygosominae	yes	75	70	31	NA	NA	Australia	1969	mainland	-30.74	129.51	no	Diurnal	Terrestrial	Carnivorous	Oviparous	NA	4	35.63	35.5	extant	Least Concern	Stable	NA	2017	all	Legged Scincidae Jan2023 equation	-4.95054	3.13917	0.935596	0.841536	-0.268902	Ctenotus atlas	Ctenotus atlas	Ctenotus atlas	12775
Ctenotus australis	R07323	Lygosominae	yes	110	NA	38	NA	NA	Australia	1838	mainland	-31.35	115.62	no	Diurnal	Terrestrial	Carnivorous	Oviparous	30	6	32.6	33.9	extant	Least Concern	Stable	NA	2017	all	Legged Scincidae Jan2023 equation	-4.95054	3.13917	1.45774	NA	0.00866927	Ctenotus australis	Ctenotus australis	Ctenotus australis	12776
Ctenotus borealis	R07324	Lygosominae	yes	121	NA	NA	NA	NA	Australia	1985	mainland	-13.27	131.77	no	Diurnal	Terrestrial	NA	Oviparous	NA	NA	NA	NA	extant	Least Concern	Stable	NA	2017	all	Legged Scincidae Jan2023 equation	-4.95054	3.13917	1.58768	NA	NA	Ctenotus borealis	NA	Ctenotus borealis	12777
Ctenotus brachyonyx	R07325	Lygosominae	yes	83	NA	NA	NA	NA	Australia	1971	mainland	-31.3305	143.591	no	Diurnal	Terrestrial	Carnivorous	Oviparous	NA	NA	NA	NA	extant	Least Concern	Stable	NA	2017	all	Legged Scincidae Jan2023 equation	-4.95054	3.13917	1.07377	NA	NA	Ctenotus brachyonyx	Ctenotus brachyonyx	Ctenotus brachyonyx	12778
Ctenotus brevipes	R07326	Lygosominae	yes	60	NA	NA	NA	NA	Australia	1981	mainland	-16.46	143.12	no	Diurnal	Terrestrial	NA	Oviparous	NA	NA	NA	NA	extant	Least Concern	Stable	NA	2017	all	Legged Scincidae Jan2023 equation	-4.95054	3.13917	0.631379	NA	NA	Ctenotus brevipes	NA	Ctenotus brevipes	12779
Ctenotus brooksi	R07327	Lygosominae	yes	57	46.26	21	NA	NA	Australia	1933	mainland	-25.1	126.51	no	Diurnal	Terrestrial	Carnivorous	Oviparous	NA	NA	30.875	NA	extant	Least Concern	Stable	NA	2017	all	Legged Scincidae Jan2023 equation	-4.95054	3.13917	0.56145	0.276824	-0.799869	Ctenotus brooksi	Ctenotus brooksi	Ctenotus brooksi	12780
Ctenotus burbidgei	R07328	Lygosominae	yes	58	NA	25	NA	NA	Australia	1975	mainland	-15.51	125.84	no	Diurnal	Scansorial	NA	Oviparous	NA	NA	NA	NA	extant	Least Concern	Stable	NA	2017	all	Legged Scincidae Jan2023 equation	-4.95054	3.13917	0.58516	NA	-0.562169	Ctenotus burbidgei	NA	Ctenotus burbidgei	12781
Ctenotus calurus	R07329	Lygosominae	yes	50	46.95	25	NA	NA	Australia	1969	mainland	-24.78	127.14	no	Diurnal	Semi-Fossorial	Carnivorous	Oviparous	NA	NA	36	NA	extant	Least Concern	Stable	NA	2017	all	Legged Scincidae Jan2023 equation	-4.95054	3.13917	0.382816	0.297008	-0.562169	Ctenotus calurus	Ctenotus calurus	Ctenotus calurus	12782
Ctenotus capricorni	R07330	Lygosominae	yes	65	NA	NA	NA	NA	Australia	1981	mainland	-24.07	144.51	no	Diurnal	NA	NA	Oviparous	NA	NA	NA	NA	extant	Least Concern	Stable	NA	2017	all	Legged Scincidae Jan2023 equation	-4.95054	3.13917	0.740503	NA	NA	Ctenotus capricorni	NA	Ctenotus capricorni	12783
Ctenotus catenifer	R07331	Lygosominae	yes	58	NA	NA	NA	NA	Australia	1974	mainland	-33.33	118.13	no	Diurnal	NA	NA	Oviparous	NA	NA	NA	NA	extant	Least Concern	Unknown	NA	2017	all	Legged Scincidae Jan2023 equation	-4.95054	3.13917	0.58516	NA	NA	Ctenotus catenifer	NA	Ctenotus catenifer	12784
Ctenotus coggeri	R07332	Lygosominae	yes	87	87	NA	NA	NA	Australia	1985	mainland	-13.15	133.2	no	Cathemeral	Terrestrial	NA	Oviparous	NA	NA	NA	NA	extant	Least Concern	Stable	NA	2017	all	Legged Scincidae Jan2023 equation	-4.95054	3.13917	1.13794	1.13794	NA	Ctenotus coggeri	NA	Ctenotus coggeri	12785
Ctenotus colletti	R07333	Lygosominae	yes	45	41.75	NA	NA	NA	Australia	1896	mainland	-17.68	123.29	no	Diurnal	Variable	Carnivorous	Oviparous	NA	NA	36.25	NA	extant	Least Concern	Stable	NA	2017	all	Legged Scincidae Jan2023 equation	-4.95054	3.13917	0.239175	0.136976	NA	Ctenotus colletti	NA	Ctenotus colletti	12786
Ctenotus decaneurus	R07334	Lygosominae	yes	54.5	NA	19	NA	NA	Australia	1970	mainland	-16.57	132.06	no	Diurnal	Variable	Carnivorous	Oviparous	NA	NA	NA	NA	extant	Least Concern	Stable	NA	2017	all	Legged Scincidae Jan2023 equation	-4.95054	3.13917	0.500304	NA	-0.936315	Ctenotus decaneurus	NA	Ctenotus decaneurus	12787
Ctenotus delli	R07335	Lygosominae	yes	63	NA	NA	NA	NA	Australia	1974	mainland	-32.7	116.23	no	Diurnal	Terrestrial	NA	Oviparous	NA	NA	NA	NA	extant	Least Concern	Stable	NA	2017	all	Legged Scincidae Jan2023 equation	-4.95054	3.13917	0.697896	NA	NA	Ctenotus delli	NA	Ctenotus delli	12788
Ctenotus duricola	R10467	Lygosominae	yes	59	NA	NA	NA	NA	Australia	1975	mainland	-22.08	118.06	no	Diurnal	Terrestrial	Carnivorous	Oviparous	NA	NA	NA	NA	extant	Least Concern	Stable	NA	2017	all	Legged Scincidae Jan2023 equation	-4.95054	3.13917	0.608466	NA	NA	NA	NA	Ctenotus duricola	20285
Ctenotus dux	R07336	Lygosominae	yes	66.46	66.46	29	NA	NA	Australia	1969	mainland	-25.19	128.85	no	Diurnal	Terrestrial	Carnivorous	Oviparous	NA	NA	32.515	NA	extant	Least Concern	Stable	NA	2017	all	Legged Scincidae Jan2023 equation	-4.95054	3.13917	0.770787	0.770787	-0.359824	Ctenotus dux	NA	Ctenotus dux	12789
Ctenotus ehmanni	R07337	Lygosominae	yes	41	NA	NA	NA	NA	Australia	1985	mainland	-15.88	126.11	no	Diurnal	NA	Carnivorous	Oviparous	NA	NA	NA	NA	extant	Least Concern	Stable	NA	2017	all	Legged Scincidae Jan2023 equation	-4.95054	3.13917	0.112263	NA	NA	Ctenotus ehmanni	NA	Ctenotus ehmanni	12790
Ctenotus essingtonii	R07338	Lygosominae	yes	73	60.15	NA	NA	NA	Australia	1842	mainland	-13.54	133.47	no	Diurnal	Terrestrial	Carnivorous	Oviparous	NA	NA	NA	NA	extant	Least Concern	Stable	NA	2017	all	Legged Scincidae Jan2023 equation	-4.95054	3.13917	0.898747	0.634783	NA	Ctenotus essingtonii	Ctenotus essingtonii	Ctenotus essingtonii	12791
Ctenotus euclae	R10468	Lygosominae	yes	50	NA	NA	NA	NA	Australia	1971	mainland	-31.55	131.93	no	Diurnal	Terrestrial	Carnivorous	Oviparous	NA	NA	33.7	NA	extant	Least Concern	Stable	NA	2017	all	Legged Scincidae Jan2023 equation	-4.95054	3.13917	0.382816	NA	NA	NA	NA	Ctenotus euclae	20292
Ctenotus eurydice	R07339	Lygosominae	yes	76.6	NA	NA	NA	NA	Australia	1982	mainland	-27.78	151.79	no	Diurnal	Terrestrial	Carnivorous	Oviparous	NA	NA	NA	NA	extant	Least Concern	Unknown	NA	2017	all	Legged Scincidae Jan2023 equation	-4.95054	3.13917	0.964374	NA	NA	Ctenotus eurydice	NA	Ctenotus eurydice	12792
Ctenotus eutaenius	R07340	Lygosominae	yes	90	NA	NA	NA	NA	Australia	1981	mainland	-18.95	145.18	no	Diurnal	Scansorial	NA	Oviparous	NA	NA	NA	NA	extant	Least Concern	Stable	NA	2017	all	Legged Scincidae Jan2023 equation	-4.95054	3.13917	1.18416	NA	NA	Ctenotus eutaenius	NA	Ctenotus eutaenius	12793
Ctenotus fallens	R07341	Lygosominae	yes	101	88	33.5	NA	NA	Australia	1974	mainland	-30.0387	115.764	no	Diurnal	Terrestrial	Carnivorous	Oviparous	NA	NA	NA	36.2	extant	Least Concern	Stable	NA	2017	all	Legged Scincidae Jan2023 equation	-4.95054	3.13917	1.34137	1.15352	-0.163165	Ctenotus fallens	Ctenotus fallens	Ctenotus fallens	12794
Ctenotus gagudju	R07342	Lygosominae	yes	54	51	NA	NA	NA	Australia	1986	mainland	-12.38	132.85	no	Diurnal	NA	NA	Oviparous	NA	NA	NA	NA	extant	Least Concern	Stable	NA	2017	all	Legged Scincidae Jan2023 equation	-4.95054	3.13917	0.487739	0.409813	NA	Ctenotus gagudju	Ctenotus gagudju	Ctenotus gagudju	12795
Ctenotus gemmula	R07343	Lygosominae	yes	60	56	NA	NA	NA	Australia	1974	mainland	-33.1	119.53	no	Diurnal	Terrestrial	NA	Oviparous	NA	NA	NA	NA	extant	Least Concern	Stable	NA	2017	all	Legged Scincidae Jan2023 equation	-4.95054	3.13917	0.631379	0.537319	NA	Ctenotus gemmula	NA	Ctenotus gemmula	12796
Ctenotus grandis	R07344	Lygosominae	yes	122	99.45	33.25	NA	NA	Australia	1969	mainland	-23.28	125.41	no	Diurnal	Terrestrial	Omnivorous	Oviparous	NA	NA	34.755	NA	extant	Least Concern	Stable	NA	2017	all	Legged Scincidae Jan2023 equation	-4.95054	3.13917	1.5989	1.32028	-0.173377	Ctenotus grandis	Ctenotus grandis	Ctenotus grandis	12797
Ctenotus greeri	R07345	Lygosominae	yes	65	NA	NA	NA	NA	Australia	1979	mainland	-22.84	130.76	no	Diurnal	Terrestrial	NA	Oviparous	NA	NA	NA	NA	extant	Least Concern	Stable	NA	2017	all	Legged Scincidae Jan2023 equation	-4.95054	3.13917	0.740503	NA	NA	Ctenotus greeri	Ctenotus greeri	Ctenotus greeri	12798
Ctenotus halysis	R07346	Lygosominae	yes	58.5	NA	NA	NA	NA	Australia	2009	mainland	-16.25	126.6	no	Diurnal	Scansorial	NA	Oviparous	NA	NA	NA	NA	extant	Least Concern	Unknown	NA	2017	all	Legged Scincidae Jan2023 equation	-4.95054	3.13917	0.596863	NA	NA	Ctenotus halysis	NA	Ctenotus halysis	12799
Ctenotus hanloni	R07347	Lygosominae	yes	73.3	71.36	33	NA	NA	Australia	1980	mainland	-23.89	123.45	no	Diurnal	Terrestrial	Carnivorous	Oviparous	NA	NA	NA	NA	extant	Least Concern	Stable	NA	2017	all	Legged Scincidae Jan2023 equation	-4.95054	3.13917	0.904338	0.86777	-0.183667	Ctenotus hanloni	Ctenotus hanloni	Ctenotus hanloni	12800
Ctenotus hebetior	R07348	Lygosominae	yes	60	NA	NA	NA	NA	Australia	1978	mainland	-22.07	142.56	no	Diurnal	Terrestrial	Carnivorous	Oviparous	NA	NA	NA	NA	extant	Least Concern	Stable	NA	2017	all	Legged Scincidae Jan2023 equation	-4.95054	3.13917	0.631379	NA	NA	Ctenotus hebetior	Ctenotus hebetior	Ctenotus hebetior	12801
Ctenotus helenae	R07349	Lygosominae	yes	101	84.8	35	NA	NA	Australia	1969	mainland	-23.1525	127.322	no	Diurnal	Terrestrial	Carnivorous	Oviparous	NA	NA	33.33	NA	extant	Least Concern	Stable	NA	2017	all	Legged Scincidae Jan2023 equation	-4.95054	3.13917	1.34137	1.10302	-0.103448	Ctenotus helenae	Ctenotus helenae	Ctenotus helenae	12802
Ctenotus hilli	R07350	Lygosominae	yes	50	NA	NA	NA	NA	Australia	1970	mainland	-12.88	131.93	no	Diurnal	Terrestrial	Carnivorous	Oviparous	NA	NA	NA	NA	extant	Least Concern	Stable	NA	2017	all	Legged Scincidae Jan2023 equation	-4.95054	3.13917	0.382816	NA	NA	Ctenotus hilli	Ctenotus hilli	Ctenotus hilli	12803
Ctenotus iapetus	R07351	Lygosominae	yes	68	NA	NA	NA	NA	Australia	1975	mainland	-23.24	114.83	no	Diurnal	Terrestrial	Carnivorous	Oviparous	NA	NA	NA	NA	extant	Least Concern	Stable	NA	2017	all	Legged Scincidae Jan2023 equation	-4.95054	3.13917	0.802017	NA	NA	Ctenotus iapetus	NA	Ctenotus iapetus	12804
Ctenotus impar	R07352	Lygosominae	yes	66	52.165	30	NA	NA	Australia	1969	mainland	-32.37	118.82	no	Diurnal	Terrestrial	Carnivorous	Oviparous	NA	NA	NA	NA	extant	Least Concern	Unknown	NA	2017	all	Legged Scincidae Jan2023 equation	-4.95054	3.13917	0.761318	0.440605	-0.313605	Ctenotus impar	NA	Ctenotus impar	12805
Ctenotus ingrami	R07353	Lygosominae	yes	84	NA	NA	NA	NA	Australia	1982	mainland	-26.16	147.52	no	Diurnal	Terrestrial	NA	Oviparous	NA	NA	NA	NA	extant	Least Concern	Stable	NA	2017	all	Legged Scincidae Jan2023 equation	-4.95054	3.13917	1.0901	NA	NA	Ctenotus ingrami	NA	Ctenotus ingrami	12806
Ctenotus inornatus	R07354	Lygosominae	yes	95	73.7	29	NA	NA	Australia	1845	mainland	-23.43	129.74	no	Cathemeral	Terrestrial	Carnivorous	Oviparous	NA	NA	36.2	NA	extant	Least Concern	Stable	NA	2017	all	Legged Scincidae Jan2023 equation	-4.95054	3.13917	1.25787	0.911758	-0.359824	Ctenotus inornatus	Ctenotus inornatus	Ctenotus inornatus	12807
Ctenotus joanae	R07355	Lygosominae	yes	86	NA	NA	NA	NA	Australia	1970	mainland	-22.53	138.97	no	Diurnal	Terrestrial	NA	Oviparous	NA	NA	NA	NA	extant	Least Concern	Unknown	NA	2017	all	Legged Scincidae Jan2023 equation	-4.95054	3.13917	1.12218	NA	NA	Ctenotus joanae	NA	Ctenotus joanae	12808
Ctenotus kurnbudj	R07356	Lygosominae	yes	56	56	NA	NA	NA	Australia	1986	mainland	-12.54	132.01	no	Diurnal	Terrestrial	NA	Oviparous	NA	NA	NA	NA	extant	Endangered	Unknown	B1ab(iii)	2017	all	Legged Scincidae Jan2023 equation	-4.95054	3.13917	0.537319	0.537319	NA	Ctenotus kurnbudj	NA	Ctenotus kurnbudj	12809
Ctenotus kutjupa	R12665	Lygosominae	yes	45	NA	NA	NA	NA	Australia	2022	mainland	-26.6497	127.521	no	Diurnal	Terrestrial	NA	NA	NA	NA	NA	NA	extant	NA	NA	NA	NA	all	Legged Scincidae Jan2023 equation	-4.95054	3.13917	0.239175	NA	NA	NA	NA	NA	24599
Ctenotus labillardieri	R07357	Lygosominae	yes	76	67.7	28.75	0.69	NA	Australia	1839	mainland	-33.53	118.04	no	Diurnal	Scansorial	Carnivorous	Oviparous	NA	2	32.2	32.55	extant	Least Concern	Unknown	NA	2017	all	Legged Scincidae Jan2023 equation	-4.95054	3.13917	0.953654	0.795989	-0.371628	Ctenotus labillardieri	Ctenotus labillardieri	Ctenotus labillardieri	12810
Ctenotus lancelini	R07358	Lygosominae	yes	87	79	30.75	0.69	NA	Australia	1969	mainland	-31.01	115.33	no	Diurnal	Terrestrial	Carnivorous	Oviparous	18	6	NA	NA	extant	Critically Endangered	Unknown	B1ab(iii)+2ab(iii)	2017	all	Legged Scincidae Jan2023 equation	-4.95054	3.13917	1.13794	1.00643	-0.279941	Ctenotus lancelini	NA	Ctenotus lancelini	12811
Ctenotus lateralis	R07359	Lygosominae	yes	85	NA	NA	NA	NA	Australia	1978	mainland	-21.6	140.9	no	Diurnal	Scansorial	NA	Oviparous	NA	NA	NA	NA	extant	Least Concern	Stable	NA	2017	all	Legged Scincidae Jan2023 equation	-4.95054	3.13917	1.10623	NA	NA	Ctenotus lateralis	NA	Ctenotus lateralis	12812
Ctenotus leae	R07360	Lygosominae	yes	62	61	NA	NA	NA	Australia	1887	mainland	-26.83	130.92	no	Diurnal	Terrestrial	Omnivorous	Oviparous	NA	NA	37.85	NA	extant	Least Concern	Stable	NA	2017	all	Legged Scincidae Jan2023 equation	-4.95054	3.13917	0.676082	0.653914	NA	Ctenotus leae	Ctenotus leae	Ctenotus leae	12813
Ctenotus leonhardii	R07361	Lygosominae	yes	79	71.48	29	NA	NA	Australia	1919	mainland	-24.68	131.88	no	Diurnal	Terrestrial	Omnivorous	Oviparous	NA	7	38.03	NA	extant	Least Concern	Stable	NA	2017	all	Legged Scincidae Jan2023 equation	-4.95054	3.13917	1.00643	0.87006	-0.359824	Ctenotus leonhardii	Ctenotus leonhardii	Ctenotus leonhardii	12814
Ctenotus maryani	R07362	Lygosominae	yes	55	NA	NA	NA	NA	Australia	1998	mainland	-22.72	116.33	no	Diurnal	Terrestrial	NA	Oviparous	NA	NA	NA	NA	extant	Least Concern	Stable	NA	2017	all	Legged Scincidae Jan2023 equation	-4.95054	3.13917	0.512754	NA	NA	Ctenotus maryani	Ctenotus maryani	Ctenotus maryani	12815
Ctenotus mastigura	R07363	Lygosominae	yes	88	NA	NA	NA	NA	Australia	1975	mainland	-14.84	126.1	no	Diurnal	NA	NA	Oviparous	NA	NA	NA	NA	extant	Least Concern	Stable	NA	2017	all	Legged Scincidae Jan2023 equation	-4.95054	3.13917	1.15352	NA	NA	Ctenotus mastigura	NA	Ctenotus mastigura	12816
Ctenotus mesotes	R07364	Lygosominae	yes	41.5	NA	NA	NA	NA	Australia	2009	mainland	-14.17	126.57	no	Diurnal	NA	NA	Oviparous	NA	NA	NA	NA	extant	Least Concern	Unknown	NA	2017	all	Legged Scincidae Jan2023 equation	-4.95054	3.13917	0.128788	NA	NA	Ctenotus mesotes	NA	Ctenotus mesotes	12817
Ctenotus militaris	R07365	Lygosominae	yes	65	NA	NA	NA	NA	Australia	1975	mainland	-16.39	129.83	no	Diurnal	Terrestrial	NA	Oviparous	NA	NA	NA	NA	extant	Least Concern	Stable	NA	2017	all	Legged Scincidae Jan2023 equation	-4.95054	3.13917	0.740503	NA	NA	Ctenotus militaris	NA	Ctenotus militaris	12818
Ctenotus mimetes	R07366	Lygosominae	yes	82	80	33	NA	NA	Australia	1969	mainland	-28.66	117.09	no	Diurnal	Terrestrial	NA	Oviparous	NA	NA	NA	NA	extant	Least Concern	Stable	NA	2017	all	Legged Scincidae Jan2023 equation	-4.95054	3.13917	1.05725	1.02358	-0.183667	Ctenotus mimetes	Ctenotus mimetes	Ctenotus mimetes	12819
Ctenotus monticola	R07367	Lygosominae	yes	65	NA	NA	NA	NA	Australia	1981	mainland	-17.03	145.36	no	Diurnal	Terrestrial	NA	Oviparous	NA	NA	NA	NA	extant	Least Concern	Unknown	NA	2017	all	Legged Scincidae Jan2023 equation	-4.95054	3.13917	0.740503	NA	NA	Ctenotus monticola	NA	Ctenotus monticola	12820
Ctenotus nasutus	R07368	Lygosominae	yes	46	44.18	22.5	NA	NA	Australia	1969	mainland	-23.81	126.17	no	Diurnal	Terrestrial	Carnivorous	Oviparous	NA	NA	36.57	NA	extant	Least Concern	Stable	NA	2017	all	Legged Scincidae Jan2023 equation	-4.95054	3.13917	0.26914	0.214103	-0.705809	Ctenotus nasutus	Ctenotus nasutus	Ctenotus nasutus	12821
Ctenotus nigrilineatus	R07369	Lygosominae	yes	49	NA	27	NA	NA	Australia	1990	mainland	-21.57	119.27	no	Diurnal	NA	NA	Oviparous	NA	NA	NA	NA	extant	Least Concern	Unknown	NA	2017	all	Legged Scincidae Jan2023 equation	-4.95054	3.13917	0.355273	NA	-0.457246	Ctenotus nigrilineatus	NA	Ctenotus nigrilineatus	12822
Ctenotus nullum	R07370	Lygosominae	yes	79	NA	NA	NA	NA	Australia	1990	mainland	-15.42	144.75	no	Diurnal	Variable	Carnivorous	Oviparous	NA	NA	NA	NA	extant	Least Concern	Unknown	NA	2017	all	Legged Scincidae Jan2023 equation	-4.95054	3.13917	1.00643	NA	NA	Ctenotus nullum	NA	Ctenotus nullum	12823
Ctenotus olympicus	R07371	Lygosominae	yes	75	NA	NA	NA	NA	Australia	1999	mainland	-30.07	138.88	no	Diurnal	Terrestrial	Carnivorous	Oviparous	NA	NA	NA	NA	extant	Least Concern	Stable	NA	2017	all	Legged Scincidae Jan2023 equation	-4.95054	3.13917	0.935596	NA	NA	Ctenotus olympicus	Ctenotus olympicus	Ctenotus olympicus	12824
Ctenotus ora	R07372	Lygosominae	yes	60	NA	NA	NA	NA	Australia	2012	mainland	-33.23	115.57	no	Diurnal	Terrestrial	NA	Oviparous	NA	NA	NA	NA	extant	Vulnerable	Decreasing	B1ab(iii)	2017	all	Legged Scincidae Jan2023 equation	-4.95054	3.13917	0.631379	NA	NA	Ctenotus ora	NA	Ctenotus ora	12825
Ctenotus orientalis	R07373	Lygosominae	yes	82	NA	NA	NA	NA	Australia	1971	mainland	-32.23	138.28	no	Diurnal	Terrestrial	Carnivorous	Oviparous	NA	NA	NA	NA	extant	Least Concern	Stable	NA	2017	all	Legged Scincidae Jan2023 equation	-4.95054	3.13917	1.05725	NA	NA	Ctenotus orientalis	NA	Ctenotus orientalis	12826
Ctenotus pallasotus	R10469	Lygosominae	yes	65	56	NA	NA	NA	Australia	2017	mainland	-22.4292	117.301	no	Diurnal	Terrestrial	NA	NA	NA	NA	NA	NA	extant	NA	NA	NA	NA	all	Legged Scincidae Jan2023 equation	-4.95054	3.13917	0.740503	0.537319	NA	NA	NA	NA	21154
Ctenotus pallescens	R07374	Lygosominae	yes	45	NA	28	NA	NA	Australia	1970	mainland	-17.98	131.43	no	Diurnal	Terrestrial	NA	Oviparous	NA	NA	NA	NA	extant	Least Concern	Unknown	NA	2017	all	Legged Scincidae Jan2023 equation	-4.95054	3.13917	0.239175	NA	-0.407665	Ctenotus pallescens	NA	Ctenotus pallescens	12827
Ctenotus pantherinus	R07375	Lygosominae	yes	126	80.53	32	NA	NA	Australia	1866	mainland	-24.04	130.82	no	Cathemeral	Terrestrial	Carnivorous	Oviparous	NA	NA	33.61	NA	extant	Least Concern	Stable	NA	2017	all	Legged Scincidae Jan2023 equation	-4.95054	3.13917	1.64288	1.03259	-0.225618	Ctenotus pantherinus	Ctenotus pantherinus	Ctenotus pantherinus	12828
Ctenotus piankai	R07376	Lygosominae	yes	60	52.407	26	NA	NA	Australia	1969	mainland	-22.32	128.08	no	Diurnal	Terrestrial	Carnivorous	Oviparous	NA	NA	36.105	NA	extant	Least Concern	Stable	NA	2017	all	Legged Scincidae Jan2023 equation	-4.95054	3.13917	0.631379	0.446915	-0.508698	Ctenotus piankai	Ctenotus piankai	Ctenotus piankai	12829
Ctenotus pulchellus	R07377	Lygosominae	yes	85	NA	NA	NA	NA	Australia	1978	mainland	-19.54	137.62	no	Diurnal	Terrestrial	Carnivorous	Oviparous	NA	NA	NA	NA	extant	Least Concern	Stable	NA	2017	all	Legged Scincidae Jan2023 equation	-4.95054	3.13917	1.10623	NA	NA	Ctenotus pulchellus	Ctenotus pulchellus	Ctenotus pulchellus	12830
Ctenotus quattuordecimlineatus	R07378	Lygosominae	yes	71	61.143	29.5	NA	NA	Australia	1919	mainland	-24.72	126.98	no	Diurnal	Terrestrial	Carnivorous	Oviparous	NA	NA	35.89	NA	extant	Least Concern	Unknown	NA	2017	all	Legged Scincidae Jan2023 equation	-4.95054	3.13917	0.860875	0.657106	-0.336519	Ctenotus quattuordecimlineatus	Ctenotus quattuordecimlineatus	Ctenotus quattuordecimlineatus	12831
Ctenotus quinkan	R07379	Lygosominae	yes	81	NA	NA	NA	NA	Australia	1979	mainland	-15.63	144.57	no	Diurnal	Scansorial	NA	Oviparous	NA	NA	NA	NA	extant	Least Concern	Stable	NA	2017	all	Legged Scincidae Jan2023 equation	-4.95054	3.13917	1.04052	NA	NA	Ctenotus quinkan	NA	Ctenotus quinkan	12832
Ctenotus quirinus	R07380	Lygosominae	yes	64.9	48.1	NA	NA	NA	Australia	2007	mainland	-13.42	134.31	no	NA	Terrestrial	NA	Oviparous	NA	NA	NA	NA	extant	Least Concern	Unknown	NA	2017	all	Legged Scincidae Jan2023 equation	-4.95054	3.13917	0.738404	0.329999	NA	Ctenotus quirinus	NA	Ctenotus quirinus	12833
Ctenotus rawlinsoni	R07381	Lygosominae	yes	80	NA	NA	NA	NA	Australia	1979	mainland	-15.09	145.2	no	Diurnal	NA	NA	Oviparous	NA	NA	NA	NA	extant	Least Concern	Unknown	NA	2017	all	Legged Scincidae Jan2023 equation	-4.95054	3.13917	1.02358	NA	NA	Ctenotus rawlinsoni	Ctenotus rawlinsoni	Ctenotus rawlinsoni	12834
Ctenotus regius	R07382	Lygosominae	yes	83	63.75	29	NA	NA	Australia	1971	mainland	-28.98	138.45	no	Diurnal	Terrestrial	Carnivorous	Oviparous	11	4	36.4	35.6	extant	Least Concern	Stable	NA	2017	all	Legged Scincidae Jan2023 equation	-4.95054	3.13917	1.07377	0.71403	-0.359824	Ctenotus regius	Ctenotus regius	Ctenotus regius	12835
Ctenotus rhabdotus	R10470	Lygosominae	yes	61	51	NA	NA	NA	Australia	2017	mainland	-17.5196	127.705	no	Diurnal	Terrestrial	NA	NA	NA	NA	NA	NA	extant	NA	NA	NA	NA	all	Legged Scincidae Jan2023 equation	-4.95054	3.13917	0.653914	0.409813	NA	NA	NA	NA	21151
Ctenotus rimacolus	R07383	Lygosominae	yes	95	NA	NA	NA	NA	Australia	1998	mainland	-16.57	130.06	no	Diurnal	NA	NA	Oviparous	NA	NA	NA	NA	extant	Least Concern	Stable	NA	2017	all	Legged Scincidae Jan2023 equation	-4.95054	3.13917	1.25787	NA	NA	Ctenotus rimacolus	NA	Ctenotus rimacolus	12836
Ctenotus robustus	R07384	Lygosominae	yes	125	98.6	36	1.07	NA	Australia	1970	mainland	-25.36	141.6	no	Diurnal	Terrestrial	Omnivorous	Oviparous	12	NA	34.7	34.4	extant	Least Concern	Stable	NA	2017	all	Legged Scincidae Jan2023 equation	-4.95054	3.13917	1.63202	1.30858	-0.0650419	Ctenotus robustus	Ctenotus robustus	Ctenotus robustus	12837
Ctenotus rosarium	R07385	Lygosominae	yes	43.8	NA	26.6	NA	NA	Australia	2002	mainland	-21.53	145.36	no	Diurnal	Terrestrial	Carnivorous	Oviparous	NA	NA	NA	NA	extant	Least Concern	Unknown	NA	2017	all	Legged Scincidae Jan2023 equation	-4.95054	3.13917	0.202326	NA	-0.477594	Ctenotus rosarium	NA	Ctenotus rosarium	12838
Ctenotus rubicundus	R07386	Lygosominae	yes	101	NA	42	NA	NA	Australia	1978	mainland	-22.44	118.1	no	Diurnal	Terrestrial	NA	Oviparous	NA	NA	NA	NA	extant	Least Concern	Stable	NA	2017	all	Legged Scincidae Jan2023 equation	-4.95054	3.13917	1.34137	NA	0.145115	Ctenotus rubicundus	Ctenotus rubicundus	Ctenotus rubicundus	12839
Ctenotus rufescens	R07387	Lygosominae	yes	45	NA	NA	NA	NA	Australia	1979	mainland	-21.8	115.9	no	Diurnal	Terrestrial	NA	Oviparous	NA	NA	NA	NA	extant	Least Concern	Unknown	NA	2017	all	Legged Scincidae Jan2023 equation	-4.95054	3.13917	0.239175	NA	NA	Ctenotus rufescens	NA	Ctenotus rufescens	12840
Ctenotus rutilans	R07388	Lygosominae	yes	65.13	59.3	NA	NA	NA	Australia	1980	mainland	-22.79	118.21	no	Diurnal	Terrestrial	NA	Oviparous	NA	NA	NA	NA	extant	Least Concern	Stable	NA	2017	all	Legged Scincidae Jan2023 equation	-4.95054	3.13917	0.743227	0.61538	NA	Ctenotus rutilans	Ctenotus rutilans	Ctenotus rutilans	12841
Ctenotus saxatilis	R07389	Lygosominae	yes	101	NA	32	NA	NA	Australia	1970	mainland	-23.6399	130.135	no	Diurnal	Terrestrial	Carnivorous	Oviparous	NA	NA	NA	NA	extant	Least Concern	Stable	NA	2017	all	Legged Scincidae Jan2023 equation	-4.95054	3.13917	1.34137	NA	-0.225618	Ctenotus saxatilis	Ctenotus saxatilis	Ctenotus saxatilis	12842
Ctenotus schevilli	R07390	Lygosominae	yes	85	NA	NA	NA	NA	Australia	1933	mainland	-21.74	143.93	no	Diurnal	Terrestrial	NA	Oviparous	NA	NA	NA	NA	extant	Least Concern	Unknown	NA	2017	all	Legged Scincidae Jan2023 equation	-4.95054	3.13917	1.10623	NA	NA	Ctenotus schevilli	NA	Ctenotus schevilli	12843
Ctenotus schomburgkii	R07391	Lygosominae	yes	57	43.5455	21.5	NA	NA	Australia	1863	mainland	-26.69	130.47	no	Diurnal	Terrestrial	Carnivorous	Oviparous	NA	5	33.365	NA	extant	Least Concern	Unknown	NA	2017	all	Legged Scincidae Jan2023 equation	-4.95054	3.13917	0.56145	0.194382	-0.767789	Ctenotus schomburgkii	Ctenotus schomburgkii	Ctenotus schomburgkii	12844
Ctenotus septenarius	R07392	Lygosominae	yes	72	65	NA	NA	NA	Australia	1988	mainland	-24.65	136.38	no	Diurnal	Fossorial	Carnivorous	Oviparous	NA	NA	NA	NA	extant	Least Concern	Stable	NA	2017	all	Legged Scincidae Jan2023 equation	-4.95054	3.13917	0.879942	0.740503	NA	Ctenotus septenarius	Ctenotus septenarius	Ctenotus septenarius	12845
Ctenotus serotinus	R07393	Lygosominae	yes	50	NA	NA	NA	NA	Australia	1986	mainland	-23.69	141.02	no	Diurnal	Terrestrial	NA	Oviparous	NA	NA	NA	NA	extant	Critically Endangered	Decreasing	B1ab(i,iii,v)	2017	all	Legged Scincidae Jan2023 equation	-4.95054	3.13917	0.382816	NA	NA	Ctenotus serotinus	NA	Ctenotus serotinus	12846
Ctenotus serventyi	R07394	Lygosominae	yes	57	NA	NA	NA	NA	Australia	1975	mainland	-20.25	121.6	no	Diurnal	Terrestrial	NA	Oviparous	NA	NA	NA	NA	extant	Least Concern	Stable	NA	2017	all	Legged Scincidae Jan2023 equation	-4.95054	3.13917	0.56145	NA	NA	Ctenotus serventyi	Ctenotus serventyi	Ctenotus serventyi	12847
Ctenotus severus	R07395	Lygosominae	yes	91	68	29	0.665	NA	Australia	1969	mainland	-28.3265	118.292	no	Diurnal	NA	Carnivorous	Oviparous	NA	NA	NA	NA	extant	Least Concern	Stable	NA	2017	all	Legged Scincidae Jan2023 equation	-4.95054	3.13917	1.19922	0.802017	-0.359824	Ctenotus severus	Ctenotus severus	Ctenotus severus	12848
Ctenotus spaldingi	R07396	Lygosominae	yes	110	NA	NA	NA	NA	Australia	1877	mainland	-25.44	143.5	no	Diurnal	Variable	Carnivorous	Oviparous	NA	NA	NA	NA	extant	Least Concern	Stable	NA	2017	all	Legged Scincidae Jan2023 equation	-4.95054	3.13917	1.45774	NA	NA	Ctenotus spaldingi	Ctenotus spaldingi	Ctenotus spaldingi	12849
Ctenotus storri	R07397	Lygosominae	yes	40	39.3	NA	NA	NA	Australia	1978	mainland	-13.97	132.3	no	Diurnal	Terrestrial	NA	Oviparous	NA	NA	NA	NA	extant	Least Concern	Stable	NA	2017	all	Legged Scincidae Jan2023 equation	-4.95054	3.13917	0.0785987	0.0545293	NA	Ctenotus storri	NA	Ctenotus storri	12850
Ctenotus strauchii	R07398	Lygosominae	yes	63	NA	24	NA	NA	Australia	1887	mainland	-26.32	141.83	no	Diurnal	Terrestrial	Carnivorous	Oviparous	NA	2.5	NA	NA	extant	Least Concern	Stable	NA	2017	all	Legged Scincidae Jan2023 equation	-4.95054	3.13917	0.697896	NA	-0.617822	Ctenotus strauchii	Ctenotus strauchii	Ctenotus strauchii	12851
Ctenotus striaticeps	R07399	Lygosominae	yes	50	NA	NA	NA	NA	Australia	1978	mainland	-17.68	137.62	no	Diurnal	NA	NA	Oviparous	NA	NA	NA	NA	extant	Least Concern	Stable	NA	2017	all	Legged Scincidae Jan2023 equation	-4.95054	3.13917	0.382816	NA	NA	Ctenotus striaticeps	NA	Ctenotus striaticeps	12852
Ctenotus stuarti	R07400	Lygosominae	yes	54	NA	NA	NA	NA	Australia	1995	mainland	-12.64	132.06	no	Diurnal	Terrestrial	Carnivorous	Oviparous	NA	NA	NA	NA	extant	Endangered	Decreasing	B1ab(iii)	2017	all	Legged Scincidae Jan2023 equation	-4.95054	3.13917	0.487739	NA	NA	Ctenotus stuarti	NA	Ctenotus stuarti	12853
Ctenotus superciliaris	R10471	Lygosominae	yes	81	NA	NA	NA	NA	Australia	2014	mainland	-17.66	127.53	no	Diurnal	NA	NA	NA	NA	NA	NA	NA	extant	Least Concern	Stable	NA	2017	all	Legged Scincidae Jan2023 equation	-4.95054	3.13917	1.04052	NA	NA	NA	NA	Ctenotus superciliaris	20419
Ctenotus taeniatus	R10472	Lygosominae	yes	56	NA	NA	NA	NA	Australia	1949	mainland	-28.5	138.25	no	Diurnal	Terrestrial	Carnivorous	Oviparous	NA	NA	33.7	NA	extant	Least Concern	Stable	NA	2017	all	Legged Scincidae Jan2023 equation	-4.95054	3.13917	0.537319	NA	NA	NA	NA	Ctenotus taeniatus	20294
Ctenotus taeniolatus	R07401	Lygosominae	yes	89	69.15	30	0.59	NA	Australia	1790	mainland	-27.32	147.96	no	Diurnal	Terrestrial	Carnivorous	Oviparous	20.5	5	30.15	35.3	extant	Least Concern	Stable	NA	2017	all	Legged Scincidae Jan2023 equation	-4.95054	3.13917	1.16893	0.82488	-0.313605	Ctenotus taeniolatus	Ctenotus taeniolatus	Ctenotus taeniolatus	12854
Ctenotus tanamiensis	R07402	Lygosominae	yes	95	NA	NA	NA	NA	Australia	1970	mainland	-21.48	129.93	no	Diurnal	Terrestrial	NA	Oviparous	NA	NA	NA	NA	extant	Least Concern	Unknown	NA	2017	all	Legged Scincidae Jan2023 equation	-4.95054	3.13917	1.25787	NA	NA	Ctenotus tanamiensis	Ctenotus tanamiensis	Ctenotus tanamiensis	12855
Ctenotus tantillus	R07403	Lygosominae	yes	46.4	NA	NA	NA	NA	Australia	1975	mainland	-15.74	128.42	no	Diurnal	Terrestrial	Carnivorous	Oviparous	NA	NA	NA	NA	extant	Least Concern	Stable	NA	2017	all	Legged Scincidae Jan2023 equation	-4.95054	3.13917	0.280943	NA	NA	Ctenotus tantillus	NA	Ctenotus tantillus	12856
Ctenotus terrareginae	R07404	Lygosominae	yes	91	NA	NA	NA	NA	Australia	1990	mainland	-18.85	146.16	no	Diurnal	Terrestrial	NA	Oviparous	NA	NA	NA	NA	extant	Least Concern	Unknown	NA	2017	all	Legged Scincidae Jan2023 equation	-4.95054	3.13917	1.19922	NA	NA	Ctenotus terrareginae	NA	Ctenotus terrareginae	12857
Ctenotus uber	R07405	Lygosominae	yes	82	NA	34	NA	NA	Australia	1969	mainland	-25.96	120	no	Diurnal	Variable	Omnivorous	Oviparous	NA	NA	35.3	35.3	extant	Least Concern	Stable	NA	2017	all	Legged Scincidae Jan2023 equation	-4.95054	3.13917	1.05725	NA	-0.142967	Ctenotus uber	Ctenotus uber	Ctenotus uber	12858
Ctenotus vagus	R07406	Lygosominae	yes	43.9	43.8	NA	NA	NA	Australia	2009	mainland	-16.02	127.73	no	Diurnal	Terrestrial	NA	Oviparous	NA	NA	NA	NA	extant	Data Deficient	Unknown	NA	2017	all	Legged Scincidae Jan2023 equation	-4.95054	3.13917	0.205435	0.202326	NA	Ctenotus vagus	NA	Ctenotus vagus	12859
Ctenotus vertebralis	R07407	Lygosominae	yes	55	48.5	NA	NA	NA	Australia	1979	mainland	-13.67	133.76	no	Diurnal	Terrestrial	Carnivorous	Oviparous	NA	NA	NA	NA	extant	Least Concern	Stable	NA	2017	all	Legged Scincidae Jan2023 equation	-4.95054	3.13917	0.512754	0.34129	NA	Ctenotus vertebralis	NA	Ctenotus vertebralis	12860
Ctenotus xenopleura	R07408	Lygosominae	yes	50	NA	NA	NA	NA	Australia	1981	mainland	-30.8	120.2	no	Diurnal	Terrestrial	Carnivorous	Oviparous	NA	NA	NA	NA	extant	Least Concern	Stable	NA	2017	all	Legged Scincidae Jan2023 equation	-4.95054	3.13917	0.382816	NA	NA	Ctenotus xenopleura	NA	Ctenotus xenopleura	12861
Ctenotus youngsoni	R07409	Lygosominae	yes	84	NA	NA	NA	NA	Australia	1975	mainland	-26.31	113.42	no	Diurnal	Terrestrial	NA	Oviparous	NA	NA	NA	NA	extant	Least Concern	Stable	NA	2017	all	Legged Scincidae Jan2023 equation	-4.95054	3.13917	1.0901	NA	NA	Ctenotus youngsoni	Ctenotus youngsoni	Ctenotus youngsoni	12862
Ctenotus zastictus	R07410	Lygosominae	yes	60	NA	NA	NA	NA	Australia	1984	mainland	-26.52	114.23	locality	Diurnal	NA	NA	Oviparous	NA	NA	NA	NA	extant	Near Threatened	Unknown	D2	2017	all	Legged Scincidae Jan2023 equation	-4.95054	3.13917	0.631379	NA	NA	Ctenotus zastictus	NA	Ctenotus zastictus	12863
Ctenotus zebrilla	R07411	Lygosominae	yes	40	NA	NA	NA	NA	Australia	1981	mainland	-18.41	143.95	no	Diurnal	NA	NA	Oviparous	NA	NA	NA	NA	extant	Least Concern	Stable	NA	2017	all	Legged Scincidae Jan2023 equation	-4.95054	3.13917	0.0785987	NA	NA	Ctenotus zebrilla	NA	Ctenotus zebrilla	12864
Cyclodomorphus branchialis	R07412	Lygosominae	yes	120	91.3	42	NA	NA	Australia	1867	mainland	-28.52	115.93	no	Cathemeral	Terrestrial	Carnivorous	Viviparous	NA	NA	34.7	NA	extant	Near Threatened	Decreasing	B1ab(iii)	2017	all	Legged Scincidae Jan2023 equation	-4.95054	3.13917	1.57636	1.20371	0.145115	Cyclodomorphus branchialis	Cyclodomorphus branchialis	Cyclodomorphus branchialis	12895
Cyclodomorphus casuarinae	R07413	Lygosominae	yes	174	123.65	43.25	NA	NA	Australia	1839	insular endemic	-41.95	146.59	no	Cathemeral	Terrestrial	Carnivorous	Viviparous	NA	5.3	29.85	31.9	extant	Least Concern	Stable	NA	2017	all	Legged Scincidae Jan2023 equation	-4.95054	3.13917	2.08292	1.61721	0.185099	Cyclodomorphus casuarinae	Cyclodomorphus casuarinae	Cyclodomorphus casuarinae	12896
Cyclodomorphus celatus	R07414	Lygosominae	yes	121	100.3	40	1.18	NA	Australia	1995	mainland	-28.12	114.83	no	Nocturnal	Terrestrial	Carnivorous	Viviparous	NA	NA	NA	NA	extant	Least Concern	Stable	NA	2017	all	Legged Scincidae Jan2023 equation	-4.95054	3.13917	1.58768	1.33188	0.0785987	Cyclodomorphus celatus	NA	Cyclodomorphus celatus	12897
Cyclodomorphus gerrardii	R10487	Lygosominae	yes	255	195	47.5	2.75	NA	Australia	1845	mainland	-25.31	150.04	no	Cathemeral	Variable	Carnivorous	Viviparous	22	12.9	NA	NA	extant	Least Concern	Stable	NA	2017	all	Legged Scincidae Jan2023 equation	-4.95054	3.13917	2.604	2.23827	0.312886	Hemisphaeriodon gerrardii	NA	Cyclodomorphus gerrardii	14717
Cyclodomorphus maximus	R10488	Lygosominae	yes	232	184	62	NA	NA	Australia	1976	mainland	-15.4	126.16	no	Nocturnal	Terrestrial	Omnivorous	Viviparous	NA	NA	NA	NA	extant	Least Concern	Unknown	NA	2017	all	Legged Scincidae Jan2023 equation	-4.95054	3.13917	2.47513	2.15911	0.676082	Cyclodomorphus maxima	NA	Cyclodomorphus maximus	12898
Cyclodomorphus melanops	R07416	Lygosominae	yes	132	95.15	41.25	NA	NA	Australia	1893	mainland	-25.76	129.02	no	Cathemeral	Variable	Carnivorous	Viviparous	NA	NA	34.8	NA	extant	Least Concern	Stable	NA	2017	all	Legged Scincidae Jan2023 equation	-4.95054	3.13917	1.7063	1.26002	0.12055	Cyclodomorphus melanops	NA	Cyclodomorphus melanops	12899
Cyclodomorphus michaeli	R07417	Lygosominae	yes	174	125.25	42.75	1.095	NA	Australia	1984	mainland	-33.91	150.82	no	Cathemeral	Terrestrial	Carnivorous	Viviparous	NA	11	NA	NA	extant	Least Concern	Unknown	NA	2017	all	Legged Scincidae Jan2023 equation	-4.95054	3.13917	2.08292	1.63474	0.169246	Cyclodomorphus michaeli	Cyclodomorphus michaeli	Cyclodomorphus michaeli	12900
Cyclodomorphus praealtus	R07418	Lygosominae	yes	126	102.9	NA	NA	NA	Australia	1995	mainland	-36.44	147.74	no	Diurnal	Semi-Fossorial	Carnivorous	Viviparous	NA	NA	NA	31.2	extant	Endangered	Decreasing	B2ab(iii)	2017	all	Legged Scincidae Jan2023 equation	-4.95054	3.13917	1.64288	1.36677	NA	Cyclodomorphus praealtus	NA	Cyclodomorphus praealtus	12901
Cyclodomorphus venustus	R07419	Lygosominae	yes	101.5	86.1	40	1.19	NA	Australia	1995	mainland	-27.75	139.82	no	Nocturnal	Semi-Fossorial	Carnivorous	Viviparous	NA	NA	NA	NA	extant	Least Concern	Stable	NA	2017	all	Legged Scincidae Jan2023 equation	-4.95054	3.13917	1.3481	1.12376	0.0785987	Cyclodomorphus venustus	NA	Cyclodomorphus venustus	12902
Dasia griffini	R07420	Lygosominae	yes	117	106	NA	NA	NA	Oriental	1915	insular endemic	9.47	118.27	no	Diurnal	Scansorial	NA	Oviparous	NA	NA	NA	NA	extant	Vulnerable	Decreasing	B1ab(i,ii,iii)	2007	all	Legged Scincidae Jan2023 equation	-4.95054	3.13917	1.54185	1.40724	NA	Dasia griffini	NA	Dasia griffini	13215
Dasia grisea	R07421	Lygosominae	yes	130	130	49	2	NA	Oriental	1845	mainland	11.44	117.75	no	Diurnal	Scansorial	Omnivorous	Oviparous	NA	NA	NA	NA	extant	Least Concern	Unknown	NA	2017	all	Legged Scincidae Jan2023 equation	-4.95054	3.13917	1.68549	1.68549	0.355273	Dasia grisea	Dasia grisea	Dasia grisea	13216
Dasia haliana	R07422	Lygosominae	yes	90	85	NA	NA	NA	Oriental	1887	insular endemic	7.57059	80.8755	no	Diurnal	Variable	Carnivorous	Oviparous	NA	NA	NA	NA	extant	Vulnerable	Unknown	B2ab(iii)	2019	all	Legged Scincidae Jan2023 equation	-4.95054	3.13917	1.18416	1.10623	NA	Dasia haliana	NA	Dasia haliana	13217
Dasia johnsinghi	R07423	Lygosominae	yes	91.2	NA	NA	NA	NA	Oriental	2012	mainland	8.67	77.33	no	Diurnal	Scansorial	NA	NA	NA	NA	NA	NA	extant	Data Deficient	Unknown	NA	2019	all	Legged Scincidae Jan2023 equation	-4.95054	3.13917	1.20222	NA	NA	Dasia johnsinghi	NA	Dasia johnsinghi	13218
Dasia nicobarensis	R07424	Lygosominae	yes	98	NA	NA	NA	NA	Oriental	1977	insular endemic	8.77	92.94	no	Diurnal	Scansorial	Carnivorous	Oviparous	NA	NA	NA	NA	extant	Data Deficient	Stable	NA	2019	all	Legged Scincidae Jan2023 equation	-4.95054	3.13917	1.30026	NA	NA	Dasia nicobarensis	NA	Dasia nicobarensis	13219
Dasia olivacea	R07425	Lygosominae	yes	150	87.3	35	NA	NA	Oriental	1839	mainland	2.92	107.43	no	Diurnal	Scansorial	Carnivorous	Oviparous	NA	NA	NA	NA	extant	Least Concern	Stable	NA	2019	all	Legged Scincidae Jan2023 equation	-4.95054	3.13917	1.88058	1.14263	-0.103448	Dasia olivacea	Dasia olivacea	Dasia olivacea	13220
Dasia semicincta	R07426	Lygosominae	yes	130	122.3	NA	NA	NA	Oriental	1867	insular endemic	7.52	123.54	no	Diurnal	Scansorial	NA	Oviparous	NA	NA	NA	NA	extant	Data Deficient	Unknown	NA	2017	all	Legged Scincidae Jan2023 equation	-4.95054	3.13917	1.68549	1.60225	NA	Dasia semicincta	NA	Dasia semicincta	13221
Dasia subcaerulea	R07427	Lygosominae	yes	89.54	NA	NA	NA	NA	Oriental	1891	mainland	9.75	77.31	no	Diurnal	Scansorial	NA	Oviparous	NA	NA	NA	NA	extant	Endangered	Unknown	B1ab(ii,iii)+2ab(ii,iii)	2010	all	Legged Scincidae Jan2023 equation	-4.95054	3.13917	1.17717	NA	NA	Dasia subcaeruleum	NA	Dasia subcaerulea	13222
Dasia vittata	R07428	Lygosominae	yes	96	72.35	NA	NA	NA	Oriental	1865	insular endemic	3.27523	114.432	no	Diurnal	Scansorial	Carnivorous	Oviparous	NA	NA	31.55	NA	extant	Least Concern	Unknown	NA	2017	all	Legged Scincidae Jan2023 equation	-4.95054	3.13917	1.27215	0.886554	NA	Dasia vittata	Dasia vittata	Dasia vittata	13223
Dasia vyneri	R10520	Lygosominae	yes	66	NA	NA	NA	NA	Oriental	1905	insular endemic	2.30544	114.22	no	Diurnal	Scansorial	Carnivorous	NA	NA	NA	NA	NA	extant	Least Concern	Unknown	NA	2017	all	Legged Scincidae Jan2023 equation	-4.95054	3.13917	0.761318	NA	NA	Lamprolepis vyneri	NA	Lamprolepis vyneri	15109
Egernia cunninghami	R07429	Lygosominae	yes	255	204.9	56	7	NA	Australia	1832	mainland	-33.41	148.68	no	Diurnal	Scansorial	Herbivorous	Viviparous	60	50	31.55	33.65	extant	Least Concern	Unknown	NA	2017	all	Legged Scincidae Jan2023 equation	-4.95054	3.13917	2.604	2.30578	0.537319	Egernia cunninghami	NA	Egernia cunninghami	13610
Egernia cygnitos	R07430	Lygosominae	yes	117.5	102.8	NA	NA	NA	Australia	2011	mainland	-21.5881	117.438	no	Diurnal	Scansorial	NA	Viviparous	NA	NA	NA	NA	extant	Least Concern	Stable	NA	2017	all	Legged Scincidae Jan2023 equation	-4.95054	3.13917	1.54766	1.36545	NA	Egernia cygnitos	NA	Egernia cygnitos	13611
Egernia depressa	R07431	Lygosominae	yes	117	104.55	56	5.25	NA	Australia	1875	mainland	-27.8619	118.959	no	Diurnal	Scansorial	Omnivorous	Viviparous	NA	20	34.015	34	extant	Least Concern	Stable	NA	2017	all	Legged Scincidae Jan2023 equation	-4.95054	3.13917	1.54185	1.38846	0.537319	Egernia depressa	Egernia depressa	Egernia depressa	13612
Egernia douglasi	R07432	Lygosominae	yes	170	NA	NA	NA	NA	Australia	1956	mainland	-16.6692	125.144	no	Cathemeral	Scansorial	NA	Viviparous	NA	NA	NA	NA	extant	Data Deficient	Unknown	NA	2017	all	Legged Scincidae Jan2023 equation	-4.95054	3.13917	2.05122	NA	NA	Egernia douglasi	NA	Egernia douglasi	13613
Egernia eos	R07433	Lygosominae	yes	110	98.3	NA	NA	NA	Australia	2011	mainland	-23.96	127.37	no	Diurnal	Scansorial	NA	Viviparous	NA	NA	NA	NA	extant	Least Concern	Stable	NA	2017	all	Legged Scincidae Jan2023 equation	-4.95054	3.13917	1.45774	1.30442	NA	Egernia eos	NA	Egernia eos	13614
Egernia epsisolus	R07434	Lygosominae	yes	110	99.6	NA	NA	NA	Australia	2011	mainland	-21.1023	119.374	no	Diurnal	Scansorial	NA	Viviparous	NA	NA	NA	NA	extant	Least Concern	Stable	NA	2017	all	Legged Scincidae Jan2023 equation	-4.95054	3.13917	1.45774	1.32234	NA	Egernia epsisolus	NA	Egernia epsisolus	13615
Egernia formosa	R07435	Lygosominae	yes	107	NA	NA	NA	NA	Australia	1914	mainland	-27.0364	121.212	no	Diurnal	Scansorial	Omnivorous	Viviparous	NA	NA	32.6	NA	extant	Least Concern	Stable	NA	2017	all	Legged Scincidae Jan2023 equation	-4.95054	3.13917	1.42004	NA	NA	Egernia formosa	NA	Egernia formosa	13616
Egernia hosmeri	R07436	Lygosominae	yes	180	NA	69.5	9.9	NA	Australia	1955	mainland	-18.95	140.64	no	Diurnal	Scansorial	Herbivorous	Viviparous	48	26.5	NA	NA	extant	Least Concern	Unknown	NA	2017	all	Legged Scincidae Jan2023 equation	-4.95054	3.13917	2.12914	NA	0.831763	Egernia hosmeri	Egernia hosmeri	Egernia hosmeri	13617
Egernia kingii	R07437	Lygosominae	yes	250	209.312	70	7	NA	Australia	1838	mainland	-32.5005	117.206	no	Diurnal	Semi-Fossorial	Herbivorous	Viviparous	36	13	NA	NA	extant	Least Concern	Stable	NA	2017	all	Legged Scincidae Jan2023 equation	-4.95054	3.13917	2.577	2.33483	0.841536	Egernia kingii	Egernia kingii	Egernia kingii	13618
Egernia mcpheei	R07438	Lygosominae	yes	143	NA	63	NA	NA	Australia	1984	mainland	-29.9	152.38	no	Diurnal	Scansorial	Carnivorous	Viviparous	NA	NA	NA	NA	extant	Least Concern	Unknown	NA	2017	all	Legged Scincidae Jan2023 equation	-4.95054	3.13917	1.81543	NA	0.697896	Egernia mcpheei	NA	Egernia mcpheei	13619
Egernia napoleonis	R07439	Lygosominae	yes	133	91	42	NA	NA	Australia	1838	mainland	-33.02	118.82	no	Diurnal	Scansorial	Omnivorous	Viviparous	NA	NA	NA	34.7	extant	Least Concern	Stable	NA	2017	all	Legged Scincidae Jan2023 equation	-4.95054	3.13917	1.71659	1.19922	0.145115	Egernia napoleonis	Egernia napoleonis	Egernia napoleonis	13620
Egernia pilbarensis	R07440	Lygosominae	yes	121	NA	NA	NA	NA	Australia	1978	mainland	-21.6	118.04	no	Diurnal	Scansorial	Omnivorous	Viviparous	NA	NA	NA	NA	extant	Least Concern	Stable	NA	2017	all	Legged Scincidae Jan2023 equation	-4.95054	3.13917	1.58768	NA	NA	Egernia pilbarensis	NA	Egernia pilbarensis	13621
Egernia richardi	R07441	Lygosominae	yes	105	NA	NA	NA	NA	Australia	1869	mainland	-32.16	125.4	no	Diurnal	Scansorial	Omnivorous	Viviparous	NA	NA	34.7	34.7	extant	Least Concern	Stable	NA	2017	all	Legged Scincidae Jan2023 equation	-4.95054	3.13917	1.39432	NA	NA	Egernia richardi	Egernia richardi	Egernia richardi	13622
Egernia roomi	R11765	Lygosominae	yes	121	NA	NA	NA	NA	Australia	1985	mainland	-30.28	150.14	locality	Diurnal	Scansorial	NA	NA	NA	NA	NA	NA	extant	NA	NA	NA	NA	all	Legged Scincidae Jan2023 equation	-4.95054	3.13917	1.58768	NA	NA	NA	NA	NA	22343
Egernia rugosa	R07442	Lygosominae	yes	240.7	220.16	84.15	14.45	NA	Australia	1888	mainland	-22.08	146.76	no	Diurnal	Terrestrial	Omnivorous	Viviparous	60	12	NA	NA	extant	Least Concern	Decreasing	NA	2017	all	Legged Scincidae Jan2023 equation	-4.95054	3.13917	2.52532	2.40371	1.09253	Egernia rugosa	NA	Egernia rugosa	13623
Egernia saxatilis	R07443	Lygosominae	yes	135	106	NA	4	NA	Australia	1960	mainland	-35.92	147.43	no	Diurnal	Scansorial	Omnivorous	Viviparous	18	8	NA	33.5	extant	Least Concern	Unknown	NA	2017	all	Legged Scincidae Jan2023 equation	-4.95054	3.13917	1.73694	1.40724	NA	Egernia saxatilis	Egernia saxatilis	Egernia saxatilis	13624
Egernia stokesii	R07444	Lygosominae	yes	207	182.25	75.5	8.15	NA	Australia	1845	mainland	-28.55	134.35	no	Diurnal	Scansorial	Herbivorous	Viviparous	66	25	32.65	32.6	extant	Least Concern	Decreasing	NA	2017	all	Legged Scincidae Jan2023 equation	-4.95054	3.13917	2.31968	2.14608	0.944655	Egernia stokesii	Egernia stokesii	Egernia stokesii	13625
Egernia striolata	R07445	Lygosominae	yes	120	107	50.5	2.3	NA	Australia	1870	mainland	-28.94	146.09	no	Diurnal	Scansorial	Omnivorous	Viviparous	30	15	31.45	31.35	extant	Least Concern	Stable	NA	2017	all	Legged Scincidae Jan2023 equation	-4.95054	3.13917	1.57636	1.42004	0.396381	Egernia striolata	NA	Egernia striolata	13626
Emoia adspersa	R07446	Lygosominae	yes	93	75.45	NA	NA	NA	Oceania	1870	insular endemic	-13.78	-172.4	no	Diurnal	Variable	Carnivorous	Oviparous	NA	NA	NA	NA	extant	Endangered	Decreasing	B1ab(ii,iii,v)	2011	all	Legged Scincidae Jan2023 equation	-4.95054	3.13917	1.22886	0.943752	NA	Emoia adspersa	NA	Emoia adspersa	13694
Emoia aenea	R07447	Lygosominae	yes	71.8	63.35	NA	NA	NA	Oceania	1985	insular endemic	-5.27	138.76	no	Diurnal	Terrestrial	NA	Oviparous	NA	NA	NA	NA	extant	Least Concern	Unknown	NA	2014	all	Legged Scincidae Jan2023 equation	-4.95054	3.13917	0.87615	0.705449	NA	Emoia aenea	NA	Emoia aenea	13695
Emoia aneityumensis	R07449	Lygosominae	yes	95.5	79.825	NA	NA	NA	Oceania	1974	insular endemic	-19.65	169.45	no	NA	Scansorial	NA	Oviparous	NA	NA	NA	NA	extant	Endangered	Decreasing	B1ab(iii)	2011	all	Legged Scincidae Jan2023 equation	-4.95054	3.13917	1.26503	1.0206	NA	Emoia aneityumensis	NA	Emoia aneityumensis	13697
Emoia arnoensis	R07450	Lygosominae	yes	101	78.25	NA	NA	NA	Oceania	1953	insular endemic	6.46	151.64	no	Diurnal	Variable	NA	Oviparous	NA	NA	NA	NA	extant	Least Concern	Unknown	NA	2011	all	Legged Scincidae Jan2023 equation	-4.95054	3.13917	1.34137	0.993429	NA	Emoia arnoensis	NA	Emoia arnoensis	13698
Emoia atrocostata	R07451	Lygosominae	yes	100	82.1	29.5	1.165	NA	Oriental	1830	mainland	0.54	122.53	no	Diurnal	Terrestrial	Carnivorous	Oviparous	9	3.5	NA	NA	extant	Least Concern	Stable	NA	2019	all	Legged Scincidae Jan2023 equation	-4.95054	3.13917	1.3278	1.05891	-0.336519	Emoia atrocostata	Emoia atrocostata	Emoia atrocostata	13699
Emoia aurulenta	R07452	Lygosominae	yes	49.5	42.45	NA	NA	NA	Oceania	1985	insular endemic	-6.06	141.19	no	Diurnal	Terrestrial	NA	Oviparous	NA	NA	NA	NA	extant	Least Concern	Unknown	NA	2014	all	Legged Scincidae Jan2023 equation	-4.95054	3.13917	0.369114	0.159645	NA	Emoia aurulenta	NA	Emoia aurulenta	13700
Emoia battersbyi	R07453	Lygosominae	yes	77.2	67.1	NA	NA	NA	Oceania	1923	insular endemic	-4.22	143.13	no	NA	NA	NA	Oviparous	NA	NA	NA	NA	extant	Least Concern	Unknown	NA	2014	all	Legged Scincidae Jan2023 equation	-4.95054	3.13917	0.975012	0.783853	NA	Emoia battersbyi	NA	Emoia battersbyi	13701
Emoia baudini	R07454	Lygosominae	yes	68	41	18	NA	NA	Oceania	1839	insular endemic	-0.93	133.75	no	Diurnal	Variable	Carnivorous	Oviparous	NA	NA	NA	NA	extant	Least Concern	Unknown	NA	2014	all	Legged Scincidae Jan2023 equation	-4.95054	3.13917	0.802017	0.112263	-1.01003	Emoia baudini	NA	Emoia baudini	13702
Emoia beryllion	R11420	Lygosominae	yes	58	54.25	NA	NA	NA	Oceania	2018	insular endemic	-11.3302	154.178	no	Diurnal	Scansorial	NA	Oviparous	NA	NA	NA	NA	extant	NA	NA	NA	NA	all	Legged Scincidae Jan2023 equation	-4.95054	3.13917	0.58516	0.494036	NA	NA	NA	NA	21828
Emoia bismarckensis	R07455	Lygosominae	yes	72	58.05	NA	NA	NA	Oceania	1983	insular endemic	-4.77	151.94	no	Diurnal	Terrestrial	NA	Oviparous	NA	NA	NA	NA	extant	Least Concern	Stable	NA	2011	all	Legged Scincidae Jan2023 equation	-4.95054	3.13917	0.879942	0.586335	NA	Emoia bismarckensis	NA	Emoia bismarckensis	13703
Emoia boettgeri	R07456	Lygosominae	yes	77	60.4	NA	NA	NA	Oceania	1918	insular endemic	6.84	160.51	no	Diurnal	Variable	NA	Oviparous	NA	NA	NA	NA	extant	Endangered	Decreasing	B1ab(iii)	2011	all	Legged Scincidae Jan2023 equation	-4.95054	3.13917	0.971475	0.640438	NA	Emoia boettgeri	NA	Emoia boettgeri	13704
Emoia bogerti	R07457	Lygosominae	yes	59	50.45	NA	NA	NA	Oceania	1953	insular endemic	-3.83	137.5	no	Diurnal	Terrestrial	Carnivorous	Oviparous	NA	NA	NA	NA	extant	Least Concern	Unknown	NA	2014	all	Legged Scincidae Jan2023 equation	-4.95054	3.13917	0.608466	0.395031	NA	Emoia bogerti	NA	Emoia bogerti	13705
Emoia brongersmai	R07458	Lygosominae	yes	69.8	62.7	NA	NA	NA	Oceania	1991	insular endemic	-5.2	140.95	no	Diurnal	NA	NA	Oviparous	NA	NA	NA	NA	extant	Least Concern	Unknown	NA	2014	all	Legged Scincidae Jan2023 equation	-4.95054	3.13917	0.837636	0.691388	NA	Emoia brongersmai	NA	Emoia brongersmai	13706
Emoia caeruleocauda	R07459	Lygosominae	yes	66	49.95	23	NA	NA	Oceania	1892	insular endemic	-4.63	137.86	no	Diurnal	Variable	Carnivorous	Oviparous	NA	NA	NA	NA	extant	Least Concern	Stable	NA	2019	all	Legged Scincidae Jan2023 equation	-4.95054	3.13917	0.761318	0.381452	-0.675845	Emoia caeruleocauda	Emoia caeruleocauda	Emoia caeruleocauda	13707
Emoia callisticta	R07460	Lygosominae	yes	56	46.85	NA	NA	NA	Oceania	1878	insular endemic	-1.42	132.07	no	NA	Terrestrial	Carnivorous	Oviparous	NA	NA	NA	NA	extant	Least Concern	Unknown	NA	2014	all	Legged Scincidae Jan2023 equation	-4.95054	3.13917	0.537319	0.294101	NA	Emoia callisticta	NA	Emoia callisticta	13708
Emoia campbelli	R07461	Lygosominae	yes	98	77.5	NA	NA	NA	Oceania	1986	insular endemic	-17.7814	178.054	description	Diurnal	Scansorial	Carnivorous	Oviparous	NA	NA	NA	NA	extant	Endangered	Decreasing	B1ab(iii)	2011	all	Legged Scincidae Jan2023 equation	-4.95054	3.13917	1.30026	0.980299	NA	Emoia campbelli	NA	Emoia campbelli	13709
Emoia coggeri	R07462	Lygosominae	yes	51	48.7	NA	NA	NA	Oceania	1991	insular endemic	-5.87117	146.914	description	Diurnal	Terrestrial	NA	Oviparous	NA	NA	NA	NA	extant	Data Deficient	Unknown	NA	2014	all	Legged Scincidae Jan2023 equation	-4.95054	3.13917	0.409813	0.3469	NA	Emoia coggeri	NA	Emoia coggeri	13710
Emoia concolor	R07463	Lygosominae	yes	95	67	27.05	NA	NA	Oceania	1851	insular endemic	-17.81	161.33	no	Diurnal	Scansorial	Omnivorous	Oviparous	NA	NA	NA	NA	extant	Near Threatened	Unknown	NA	2011	all	Legged Scincidae Jan2023 equation	-4.95054	3.13917	1.25787	0.781819	-0.454723	Emoia concolor	Emoia concolor	Emoia concolor	13711
Emoia cyanogaster	R07464	Lygosominae	yes	99	82.4214	NA	NA	NA	Oceania	1830	insular endemic	-7.35	156.57	no	Diurnal	Scansorial	Carnivorous	Oviparous	NA	NA	NA	NA	extant	Least Concern	Stable	NA	2011	all	Legged Scincidae Jan2023 equation	-4.95054	3.13917	1.3141	1.06424	NA	Emoia cyanogaster	Emoia cyanogaster	Emoia cyanogaster	13712
Emoia cyanura	R07465	Lygosominae	yes	65	46.4	21.5	NA	NA	Oceania	1830	insular endemic	-13.79	137.82	no	Diurnal	Terrestrial	Carnivorous	Oviparous	9	NA	33.6	32.68	extant	Least Concern	Decreasing	NA	2011	all	Legged Scincidae Jan2023 equation	-4.95054	3.13917	0.740503	0.280943	-0.767789	Emoia cyanura	Emoia cyanura	Emoia cyanura	13713
Emoia cyclops	R07466	Lygosominae	yes	57.1	57.1	NA	NA	NA	Oceania	1991	insular endemic	-2.52542	140.518	description	NA	NA	NA	Oviparous	NA	NA	NA	NA	extant	Data Deficient	Unknown	NA	2014	all	Legged Scincidae Jan2023 equation	-4.95054	3.13917	0.563839	0.563839	NA	Emoia cyclops	NA	Emoia cyclops	13714
Emoia digul	R07467	Lygosominae	yes	56.8	53.15	NA	NA	NA	Oceania	1991	insular endemic	-4.84	140.63	no	NA	NA	NA	Oviparous	NA	NA	NA	NA	extant	Data Deficient	Unknown	NA	2014	all	Legged Scincidae Jan2023 equation	-4.95054	3.13917	0.556658	0.466108	NA	Emoia digul	NA	Emoia digul	13715
Emoia erronan	R07468	Lygosominae	yes	101	73.7	NA	NA	NA	Oceania	1991	insular endemic	-19.42	169.97	no	Diurnal	NA	Carnivorous	Oviparous	NA	NA	NA	NA	extant	Vulnerable	Stable	D2	2011	all	Legged Scincidae Jan2023 equation	-4.95054	3.13917	1.34137	0.911758	NA	Emoia erronan	NA	Emoia erronan	13716
Emoia flavigularis	R07469	Lygosominae	yes	75.5	67.2	NA	NA	NA	Oceania	1932	insular endemic	-7.12	156.72	no	Diurnal	Variable	Carnivorous	Oviparous	NA	NA	NA	NA	extant	Least Concern	Stable	NA	2011	all	Legged Scincidae Jan2023 equation	-4.95054	3.13917	0.944655	0.785883	NA	Emoia flavigularis	NA	Emoia flavigularis	13717
Emoia guttata	R07470	Lygosominae	yes	73	60	26	NA	NA	Oceania	1986	insular endemic	-7.28054	146.62	no	Diurnal	Terrestrial	Carnivorous	Oviparous	NA	NA	NA	NA	extant	Least Concern	Unknown	NA	2014	all	Legged Scincidae Jan2023 equation	-4.95054	3.13917	0.898747	0.631379	-0.508698	Emoia guttata	NA	Emoia guttata	13718
Emoia impar	R07471	Lygosominae	yes	50	44.6	22.5	NA	NA	Oceania	1898	insular endemic	-12.22	126.27	no	Diurnal	Terrestrial	Carnivorous	Oviparous	9	NA	NA	35.08	extant	Least Concern	Stable	NA	2011	all	Legged Scincidae Jan2023 equation	-4.95054	3.13917	0.382816	0.227003	-0.705809	Emoia impar	Emoia impar	Emoia impar	13719
Emoia irianensis	R07472	Lygosominae	yes	63.6	56.65	NA	NA	NA	Oceania	1991	insular endemic	-3.8	136.71	no	NA	NA	NA	Oviparous	NA	NA	NA	NA	extant	Least Concern	Unknown	NA	2014	all	Legged Scincidae Jan2023 equation	-4.95054	3.13917	0.710818	0.553053	NA	Emoia irianensis	NA	Emoia irianensis	13720
Emoia isolata	R07473	Lygosominae	yes	60	50	NA	NA	NA	Oceania	1991	insular endemic	-11.3	159.8	locality (Small island)	Diurnal	Terrestrial	Carnivorous	Oviparous	NA	NA	NA	NA	extant	Least Concern	Stable	NA	2011	all	Legged Scincidae Jan2023 equation	-4.95054	3.13917	0.631379	0.382816	NA	Emoia isolata	Emoia isolata	Emoia isolata	13721
Emoia jakati	R07474	Lygosominae	yes	53.3	50	21.5	NA	NA	Oceania	1926	insular endemic	-4.31	141.97	no	Diurnal	Terrestrial	Carnivorous	Oviparous	NA	NA	NA	NA	extant	Least Concern	Stable	NA	2014	all	Legged Scincidae Jan2023 equation	-4.95054	3.13917	0.46995	0.382816	-0.767789	Emoia jakati	Emoia jakati	Emoia jakati	13722
Emoia jamur	R07475	Lygosominae	yes	51.3	47.65	NA	NA	NA	Oceania	1991	insular endemic	-3.88	136.11	no	Diurnal	Terrestrial	NA	Oviparous	NA	NA	NA	NA	extant	Data Deficient	Unknown	NA	2014	all	Legged Scincidae Jan2023 equation	-4.95054	3.13917	0.417809	0.317185	NA	Emoia jamur	NA	Emoia jamur	13723
Emoia kitcheneri	R07476	Lygosominae	yes	39	30.24	NA	NA	NA	Oceania	1998	insular endemic	-9.47317	120.772	no	NA	Scansorial	NA	Oviparous	NA	NA	NA	NA	extant	Data Deficient	Unknown	NA	2019	all	Legged Scincidae Jan2023 equation	-4.95054	3.13917	0.0440823	-0.302742	NA	Emoia kitcheneri	NA	Emoia kitcheneri	13724
Emoia klossi	R07477	Lygosominae	yes	90.5	90.5	37.5	NA	NA	Oceania	1914	insular endemic	-2.85	138.13	no	NA	NA	NA	Oviparous	NA	NA	NA	NA	extant	Data Deficient	Unknown	NA	2014	all	Legged Scincidae Jan2023 equation	-4.95054	3.13917	1.19171	1.19171	-0.00938827	Emoia klossi	NA	Emoia klossi	13725
Emoia kordoana	R07478	Lygosominae	yes	60.8	52	NA	NA	NA	Oceania	1874	insular endemic	-6.33	142.39	no	Diurnal	Variable	NA	Oviparous	NA	NA	NA	NA	extant	Least Concern	Unknown	NA	2011	all	Legged Scincidae Jan2023 equation	-4.95054	3.13917	0.649437	0.436286	NA	Emoia kordoana	NA	Emoia kordoana	13726
Emoia kuekenthali	R07479	Lygosominae	yes	79.9	NA	NA	NA	NA	Oceania	1895	insular endemic	-1.15	128.63	no	NA	Terrestrial	NA	Oviparous	NA	NA	NA	NA	extant	Least Concern	Stable	NA	2014	all	Legged Scincidae Jan2023 equation	-4.95054	3.13917	1.02188	NA	NA	Emoia kuekenthali	NA	Emoia kuekenthali	13727
Emoia laobaoensis	R07480	Lygosominae	yes	74	56.5	NA	NA	NA	Oriental	1937	mainland	16.6	106.633	description	Diurnal	NA	NA	NA	NA	NA	NA	NA	extant	Data Deficient	Unknown	NA	2017	all	Legged Scincidae Jan2023 equation	-4.95054	3.13917	0.917296	0.549438	NA	Emoia laobaoense	NA	Emoia laobaoense	13728
Emoia lawesii	R07481	Lygosominae	yes	106	92.35	32.5	NA	NA	Oceania	1874	insular endemic	-18.47	-171.88	no	Diurnal	Terrestrial	Carnivorous	Oviparous	NA	NA	NA	NA	extant	Endangered	Unknown	B1ab(iii,v)	2011	all	Legged Scincidae Jan2023 equation	-4.95054	3.13917	1.40724	1.2193	-0.204481	Emoia lawesi	NA	Emoia lawesi	13729
Emoia longicauda	R07482	Lygosominae	yes	100	82.35	36.2	NA	NA	Oceania	1877	mainland	-6.52	142.48	no	Diurnal	Scansorial	NA	Oviparous	NA	NA	NA	NA	extant	Least Concern	Stable	NA	2017	all	Legged Scincidae Jan2023 equation	-4.95054	3.13917	1.3278	1.06305	-0.0574888	Emoia longicauda	NA	Emoia longicauda	13730
Emoia loveridgei	R07483	Lygosominae	yes	46	39.95	25	NA	NA	Oceania	1953	insular endemic	-6.08	145.05	no	NA	Terrestrial	NA	Oviparous	NA	NA	NA	NA	extant	Least Concern	Unknown	NA	2014	all	Legged Scincidae Jan2023 equation	-4.95054	3.13917	0.26914	0.0768934	-0.562169	Emoia loveridgei	NA	Emoia loveridgei	13731
Emoia loyaltiensis	R07484	Lygosominae	yes	83.2	66.5	NA	NA	NA	Oceania	1913	insular endemic	-21.15	167.5	no	Diurnal	Scansorial	NA	Oviparous	NA	NA	NA	NA	extant	Vulnerable	Decreasing	B1ab(i,ii,iii,iv,v)+2ab(i,ii,iii,iv,v)	2017	all	Legged Scincidae Jan2023 equation	-4.95054	3.13917	1.07705	0.771607	NA	Emoia loyaltiensis	Emoia loyaltiensis	Emoia loyaltiensis	13732
Emoia maculata	R07485	Lygosominae	yes	70	47.1	NA	NA	NA	Oceania	1954	insular endemic	-10.55	161.82	no	Diurnal	Variable	Carnivorous	Oviparous	NA	NA	NA	NA	extant	Least Concern	Stable	NA	2011	all	Legged Scincidae Jan2023 equation	-4.95054	3.13917	0.841536	0.301357	NA	Emoia maculata	NA	Emoia maculata	13733
Emoia maxima	R07486	Lygosominae	yes	47	NA	NA	NA	NA	Oceania	1953	insular endemic	-2.88	136.53	no	NA	Terrestrial	NA	Oviparous	NA	NA	NA	NA	extant	Least Concern	Unknown	NA	2014	all	Legged Scincidae Jan2023 equation	-4.95054	3.13917	0.298459	NA	NA	Emoia maxima	NA	Emoia maxima	13734
Emoia mivarti	R07487	Lygosominae	yes	56.5	50.05	30	NA	NA	Oceania	1887	insular endemic	-2.09	146.93	no	Diurnal	Terrestrial	Carnivorous	Oviparous	NA	NA	NA	NA	extant	Data Deficient	Stable	NA	2011	all	Legged Scincidae Jan2023 equation	-4.95054	3.13917	0.549438	0.384178	-0.313605	Emoia mivarti	NA	Emoia mivarti	13735
Emoia mokolahi	R07488	Lygosominae	yes	105.2	96.2	NA	NA	NA	Oceania	2012	insular endemic	-19.91	-174.43	no	Diurnal	Variable	Carnivorous	NA	NA	NA	NA	NA	extant	NA	NA	NA	NA	all	Legged Scincidae Jan2023 equation	-4.95054	3.13917	1.39691	1.27498	NA	Emoia mokolahi	NA	NA	13736
Emoia mokosariniveikau	R07489	Lygosominae	yes	55.1	55.1	NA	NA	NA	Oceania	1995	insular endemic	-16.34	-24.46	no	Diurnal	Scansorial	NA	Oviparous	NA	NA	NA	NA	extant	Endangered	Decreasing	B1ab(iii)+2ab(iii)	2011	all	Legged Scincidae Jan2023 equation	-4.95054	3.13917	0.515231	0.515231	NA	Emoia mokosariniveikau	NA	Emoia mokosariniveikau	13737
Emoia montana	R07490	Lygosominae	yes	70.2	62.1	NA	NA	NA	Oceania	1991	insular endemic	-5.45	144.17	no	NA	NA	NA	Oviparous	NA	NA	NA	NA	extant	Least Concern	Unknown	NA	2014	all	Legged Scincidae Jan2023 equation	-4.95054	3.13917	0.845426	0.678279	NA	Emoia montana	NA	Emoia montana	13738
Emoia nativitatis	R10550	Lygosominae	yes	78	68.45	NA	NA	NA	Oriental	1887	insular endemic	-10.49	105.64	no	Diurnal	Terrestrial	Carnivorous	Oviparous	NA	NA	NA	NA	Extinct	Extinct	NA	NA	2017	all	Legged Scincidae Jan2023 equation	-4.95054	3.13917	0.989067	0.811009	NA	Emoia nativittatis	NA	Emoia nativitatis	13739
Emoia nigra	R07492	Lygosominae	yes	128	102.35	35	NA	NA	Oceania	1853	insular endemic	-11.91	142.16	no	Diurnal	Variable	Carnivorous	Oviparous	NA	NA	31.55	NA	extant	Least Concern	Stable	NA	2011	all	Legged Scincidae Jan2023 equation	-4.95054	3.13917	1.66435	1.35947	-0.103448	Emoia nigra	NA	Emoia nigra	13740
Emoia nigromarginata	R07493	Lygosominae	yes	80	65	NA	NA	NA	Oceania	1913	insular endemic	-15.88	167.36	no	Diurnal	Scansorial	Carnivorous	Oviparous	NA	NA	NA	NA	extant	Least Concern	Stable	NA	2011	all	Legged Scincidae Jan2023 equation	-4.95054	3.13917	1.02358	0.740503	NA	Emoia nigromarginata	NA	Emoia nigromarginata	13741
Emoia obscura	R07494	Lygosominae	yes	63.5	51	20.5	NA	NA	Oceania	1927	insular endemic	-5.12	143.07	no	Diurnal	Terrestrial	NA	Oviparous	NA	NA	NA	NA	extant	Least Concern	Unknown	NA	2014	all	Legged Scincidae Jan2023 equation	-4.95054	3.13917	0.708673	0.409813	-0.832722	Emoia obscura	NA	Emoia obscura	13742
Emoia oribata	R07495	Lygosominae	yes	77.1	70.15	NA	NA	NA	Oceania	1953	insular endemic	-4.04	141.34	no	NA	NA	NA	Oviparous	NA	NA	NA	NA	extant	Least Concern	Unknown	NA	2014	all	Legged Scincidae Jan2023 equation	-4.95054	3.13917	0.973244	0.844455	NA	Emoia oribata	NA	Emoia oribata	13743
Emoia oriva	R07496	Lygosominae	yes	89.9	81.6	35.7	NA	NA	Oceania	2012	insular endemic	-12.4833	177.067	description	Diurnal	Scansorial	Carnivorous	Oviparous	NA	NA	30.9	NA	extant	NA	NA	NA	NA	all	Legged Scincidae Jan2023 equation	-4.95054	3.13917	1.18264	1.05058	-0.0764505	Emoia oriva	NA	NA	13744
Emoia pallidiceps	R07497	Lygosominae	yes	61.5	50.75	NA	NA	NA	Oceania	1890	insular endemic	-6.09	144.34	no	Diurnal	Terrestrial	Carnivorous	Oviparous	NA	NA	NA	NA	extant	Least Concern	Unknown	NA	2014	all	Legged Scincidae Jan2023 equation	-4.95054	3.13917	0.665043	0.403114	NA	Emoia pallidiceps	NA	Emoia pallidiceps	13745
Emoia paniai	R07498	Lygosominae	yes	50.4	49.2667	NA	NA	NA	Oceania	1991	insular endemic	-3.887	136.35	description	NA	NA	NA	Oviparous	NA	NA	NA	NA	extant	Data Deficient	Unknown	NA	2014	all	Legged Scincidae Jan2023 equation	-4.95054	3.13917	0.393679	0.362672	NA	Emoia paniai	NA	Emoia paniai	13746
Emoia parkeri	R07499	Lygosominae	yes	53.8	47.65	24.5	NA	NA	Oceania	1980	insular endemic	-17.84	169.44	no	Diurnal	Scansorial	Carnivorous	Oviparous	NA	NA	NA	NA	extant	Vulnerable	Decreasing	B1ab(iii,v)	2011	all	Legged Scincidae Jan2023 equation	-4.95054	3.13917	0.48268	0.317185	-0.589712	Emoia parkeri	NA	Emoia parkeri	13747
Emoia physicae	R07500	Lygosominae	yes	77.6	66	31.5	NA	NA	Oceania	1839	insular endemic	-5.35	140.87	no	Diurnal	Terrestrial	Carnivorous	Oviparous	NA	NA	30.11	NA	extant	Least Concern	Unknown	NA	2014	all	Legged Scincidae Jan2023 equation	-4.95054	3.13917	0.982057	0.761318	-0.247088	Emoia physicae	Emoia physicae	Emoia physicae	13748
Emoia physicina	R07501	Lygosominae	yes	50.7	46.65	24	NA	NA	Oceania	1985	insular endemic	-6.9	143.34	no	Diurnal	Terrestrial	NA	Oviparous	NA	NA	NA	NA	extant	Least Concern	Unknown	NA	2014	all	Legged Scincidae Jan2023 equation	-4.95054	3.13917	0.40177	0.288269	-0.617822	Emoia physicina	NA	Emoia physicina	13749
Emoia ponapea	R07502	Lygosominae	yes	50.8	46.75	21	NA	NA	Oceania	1982	insular endemic	6.88	158.23	no	Diurnal	Terrestrial	Carnivorous	Oviparous	NA	NA	NA	NA	extant	Endangered	Decreasing	B1ab(iii)+2ab(iii)	2011	all	Legged Scincidae Jan2023 equation	-4.95054	3.13917	0.404456	0.291188	-0.799869	Emoia ponapea	NA	Emoia ponapea	13750
Emoia popei	R07503	Lygosominae	yes	65	56.1	NA	NA	NA	Oceania	1953	insular endemic	-6	146	no	Diurnal	Terrestrial	NA	Oviparous	NA	NA	30.05	NA	extant	Least Concern	Unknown	NA	2014	all	Legged Scincidae Jan2023 equation	-4.95054	3.13917	0.740503	0.539752	NA	Emoia popei	NA	Emoia popei	13751
Emoia pseudocyanura	R07504	Lygosominae	yes	70	51.8	NA	NA	NA	Oceania	1991	insular endemic	-7.75	157.88	no	Diurnal	Scansorial	Carnivorous	Oviparous	NA	NA	NA	NA	extant	Least Concern	Stable	NA	2011	all	Legged Scincidae Jan2023 equation	-4.95054	3.13917	0.841536	0.431033	NA	Emoia pseudocyanura	Emoia pseudocyanura	Emoia pseudocyanura	13752
Emoia pseudopallidiceps	R07505	Lygosominae	yes	64.3	51.6	NA	NA	NA	Oceania	1991	insular endemic	-5.39	142.44	no	NA	NA	NA	Oviparous	NA	NA	NA	NA	extant	Least Concern	Unknown	NA	2014	all	Legged Scincidae Jan2023 equation	-4.95054	3.13917	0.725742	0.425759	NA	Emoia pseudopallidiceps	NA	Emoia pseudopallidiceps	13753
Emoia reimschiisseli	R07506	Lygosominae	yes	78	58.395	NA	NA	NA	Oceania	1950	insular endemic	-1.68	121.96	no	Diurnal	Variable	Carnivorous	Oviparous	NA	NA	NA	NA	extant	Least Concern	Stable	NA	2013	all	Legged Scincidae Jan2023 equation	-4.95054	3.13917	0.989067	0.594413	NA	Emoia reimschiisseli	NA	Emoia reimschisseli	13754
Emoia rennellensis	R07507	Lygosominae	yes	45	44.2	NA	NA	NA	Oceania	1991	insular endemic	-11.65	160.25	no	Diurnal	Variable	Carnivorous	Oviparous	NA	NA	NA	NA	extant	Least Concern	Stable	NA	2011	all	Legged Scincidae Jan2023 equation	-4.95054	3.13917	0.239175	0.21472	NA	Emoia rennellensis	NA	Emoia rennellensis	13755
Emoia ruficauda	R07508	Lygosominae	yes	54	47.75	NA	NA	NA	Oriental	1915	insular endemic	6.93	124.63	no	Diurnal	Variable	NA	Oviparous	NA	NA	NA	NA	extant	Data Deficient	Unknown	NA	2007	all	Legged Scincidae Jan2023 equation	-4.95054	3.13917	0.487739	0.320043	NA	Emoia ruficauda	NA	Emoia ruficauda	13756
Emoia rufilabialis	R07509	Lygosominae	yes	65.4	50.8	NA	NA	NA	Oceania	1984	insular endemic	-10.76	165.88	no	Diurnal	Variable	Carnivorous	Oviparous	NA	NA	NA	NA	extant	Least Concern	Stable	NA	2011	all	Legged Scincidae Jan2023 equation	-4.95054	3.13917	0.748867	0.404456	NA	Emoia rufilabialis	NA	Emoia rufilabialis	13757
Emoia samoensis	R07510	Lygosominae	yes	118	98.5	31	NA	NA	Oceania	1851	insular endemic	-13.74	-172.17	no	Diurnal	Variable	Carnivorous	Oviparous	NA	NA	NA	NA	extant	Endangered	Decreasing	B1ab(iii,v)	2011	all	Legged Scincidae Jan2023 equation	-4.95054	3.13917	1.55345	1.3072	-0.268902	Emoia samoensis	NA	Emoia samoensis	13758
Emoia sanfordi	R07511	Lygosominae	yes	116.2	99.85	29	NA	NA	Oceania	1930	insular endemic	-15.75	167.44	no	Diurnal	Scansorial	Carnivorous	Oviparous	NA	NA	NA	NA	extant	Least Concern	Stable	NA	2011	all	Legged Scincidae Jan2023 equation	-4.95054	3.13917	1.53249	1.32575	-0.359824	Emoia sanfordi	NA	Emoia sanfordi	13759
Emoia schmidti	R07512	Lygosominae	yes	63.3	54.8	NA	NA	NA	Oceania	1954	insular endemic	-8.26	157.56	no	Diurnal	Variable	Carnivorous	Oviparous	NA	NA	NA	NA	extant	Least Concern	Stable	NA	2011	all	Legged Scincidae Jan2023 equation	-4.95054	3.13917	0.704372	0.507788	NA	Emoia schmidti	Emoia schmidti	Emoia schmidti	13760
Emoia similis	R07513	Lygosominae	yes	45	39	NA	NA	NA	Oceania	1927	insular endemic	-8.84838	120.612	no	NA	Variable	NA	Oviparous	NA	NA	NA	NA	extant	Least Concern	Stable	NA	2019	all	Legged Scincidae Jan2023 equation	-4.95054	3.13917	0.239175	0.0440823	NA	Emoia similis	NA	Emoia similis	13761
Emoia slevini	R07514	Lygosominae	yes	85	62.2	32	NA	NA	Oceania	1972	insular endemic	14.41	145.13	no	Diurnal	Terrestrial	Carnivorous	Oviparous	NA	NA	NA	NA	extant	Critically Endangered	Decreasing	B1ab(i,ii,iii,iv,v)	2011	all	Legged Scincidae Jan2023 equation	-4.95054	3.13917	1.10623	0.680473	-0.225618	Emoia slevini	NA	Emoia slevini	13762
Emoia sorex	R07515	Lygosominae	yes	59.2	NA	NA	NA	NA	Oceania	1895	insular endemic	-1.68	121.94	no	NA	Scansorial	Carnivorous	Oviparous	NA	NA	NA	NA	extant	Least Concern	Stable	NA	2019	all	Legged Scincidae Jan2023 equation	-4.95054	3.13917	0.613079	NA	NA	Emoia sorex	NA	Emoia sorex	13763
Emoia submetallica	R07516	Lygosominae	yes	64.7	54.2	NA	NA	NA	Oceania	1877	insular endemic	-8.76	147.13	no	Diurnal	Terrestrial	Carnivorous	Oviparous	NA	NA	NA	NA	extant	Least Concern	Unknown	NA	2014	all	Legged Scincidae Jan2023 equation	-4.95054	3.13917	0.734196	0.492779	NA	Emoia submetallica	NA	Emoia submetallica	13764
Emoia taumakoensis	R07517	Lygosominae	yes	59	49	23.4	NA	NA	Oceania	1984	insular endemic	-9.95	167.22	description	Diurnal	Variable	Carnivorous	Oviparous	NA	NA	NA	NA	extant	Least Concern	Unknown	NA	2011	all	Legged Scincidae Jan2023 equation	-4.95054	3.13917	0.608466	0.355273	-0.652339	Emoia taumakoensis	NA	Emoia taumakoensis	13765
Emoia tetrataenia	R07518	Lygosominae	yes	63.5	59.1	NA	NA	NA	Oceania	1895	insular endemic	-9.91	151.21	no	Diurnal	Scansorial	NA	Oviparous	NA	NA	NA	NA	extant	Least Concern	Unknown	NA	2014	all	Legged Scincidae Jan2023 equation	-4.95054	3.13917	0.708673	0.610774	NA	Emoia tetrataenia	NA	Emoia tetrataenia	13766
Emoia tongana	R07519	Lygosominae	yes	74.9	61	NA	NA	NA	Oceania	1899	insular endemic	-14.36	-173	no	Diurnal	Scansorial	Carnivorous	Oviparous	NA	NA	NA	NA	extant	Least Concern	Unknown	NA	2011	all	Legged Scincidae Jan2023 equation	-4.95054	3.13917	0.933777	0.653914	NA	Emoia tongana	Emoia tongana	Emoia tongana	13767
Emoia tropidolepis	R07520	Lygosominae	yes	73.4	62.3	NA	NA	NA	Oceania	1914	insular endemic	-6.31	140.67	no	Diurnal	Terrestrial	NA	Oviparous	NA	NA	NA	NA	extant	Least Concern	Unknown	NA	2014	all	Legged Scincidae Jan2023 equation	-4.95054	3.13917	0.906197	0.682663	NA	Emoia tropidolepis	NA	Emoia tropidolepis	13768
Emoia trossula	R07521	Lygosominae	yes	108.5	89.65	33	NA	NA	Oceania	1986	insular endemic	-17.37	117.52	no	Diurnal	Variable	Carnivorous	Oviparous	NA	NA	30.8	NA	extant	Endangered	Decreasing	B1ab(iii,v)	2011	all	Legged Scincidae Jan2023 equation	-4.95054	3.13917	1.43902	1.17885	-0.183667	Emoia trossula	NA	Emoia trossula	13769
Emoia tuitarere	R07522	Lygosominae	yes	93	80.8	NA	NA	NA	Oceania	2011	insular endemic	-21.23	-159.77	description	Diurnal	Scansorial	Carnivorous	NA	NA	NA	NA	NA	extant	Vulnerable	Unknown	D2	2011	all	Legged Scincidae Jan2023 equation	-4.95054	3.13917	1.22886	1.03715	NA	Emoia tuitarere	NA	Emoia tuitarere	13770
Emoia veracunda	R07523	Lygosominae	yes	52.7	41.2	NA	NA	NA	Oceania	1953	insular endemic	-4.57	142.85	no	Diurnal	Terrestrial	NA	Oviparous	NA	NA	NA	NA	extant	Least Concern	Unknown	NA	2014	all	Legged Scincidae Jan2023 equation	-4.95054	3.13917	0.454516	0.118897	NA	Emoia veracunda	NA	Emoia veracunda	13771
Epibator greeri	R10554	Lygosominae	yes	61	61	30	NA	NA	Oceania	1979	insular endemic	-20.55	164.44	no	Diurnal	Scansorial	NA	Oviparous	NA	NA	NA	NA	extant	Endangered	Decreasing	B1ab(iii,v)+2ab(iii,v)	2017	all	Legged Scincidae Jan2023 equation	-4.95054	3.13917	0.653914	0.653914	-0.313605	Lioscincus greeri	NA	Epibator greeri	15831
Epibator insularis	R11441	Lygosominae	yes	105.5	NA	NA	NA	NA	Oceania	2019	insular endemic	-22.61	168.95	description	Diurnal	Variable	NA	NA	NA	NA	NA	NA	extant	NA	NA	NA	NA	all	Legged Scincidae Jan2023 equation	-4.95054	3.13917	1.40079	NA	NA	NA	NA	NA	21934
Epibator nigrofasciolatus	R10555	Lygosominae	yes	112	93	32	0.545	NA	Oceania	1869	insular endemic	-21.31	165.7	no	Diurnal	Variable	Carnivorous	Oviparous	NA	10	NA	NA	extant	Least Concern	Stable	NA	2017	all	Legged Scincidae Jan2023 equation	-4.95054	3.13917	1.4823	1.22886	-0.225618	Lioscincus nigrofasciolatum	Lioscincus nigrofasciolatum	Epibator nigrofasciolatus	15833
Eremiascincus antoniorum	R07524	Lygosominae	yes	67	58	33	NA	NA	Oceania	1927	insular endemic	-9.25	125.11	no	Crepuscular	Semi-Fossorial	NA	NA	NA	NA	NA	NA	extant	Critically Endangered	Unknown	B1ab(iii)	2019	all	Legged Scincidae Jan2023 equation	-4.95054	3.13917	0.781819	0.58516	-0.183667	Eremiascincus antoniorum	NA	Eremiascincus antoniorum	13886
Eremiascincus brongersmai	R07525	Lygosominae	yes	98	NA	NA	1.6	NA	Australia	1972	mainland	-15.11	126.04	no	Cathemeral	Terrestrial	Carnivorous	NA	NA	NA	NA	NA	extant	Least Concern	Stable	NA	2017	all	Legged Scincidae Jan2023 equation	-4.95054	3.13917	1.30026	NA	NA	Eremiascincus brongersmai	NA	Eremiascincus brongersmai	13887
Eremiascincus butlerorum	R07526	Lygosominae	yes	50	50	NA	NA	NA	Oceania	1993	insular endemic	-10.1337	120.657	description	NA	Terrestrial	NA	NA	NA	NA	NA	NA	extant	Endangered	Unknown	A2c+4c	2019	all	Legged Scincidae Jan2023 equation	-4.95054	3.13917	0.382816	0.382816	NA	Eremiascincus butlerorum	NA	Eremiascincus butlerorum	13888
Eremiascincus douglasi	R07527	Lygosominae	yes	82	72.6	NA	NA	NA	Australia	1967	mainland	-13.32	132.71	no	Cathemeral	Terrestrial	Carnivorous	Oviparous	NA	NA	NA	NA	extant	Least Concern	Stable	NA	2017	all	Legged Scincidae Jan2023 equation	-4.95054	3.13917	1.05725	0.891256	NA	Eremiascincus douglasi	Eremiascincus douglasi	Eremiascincus douglasi	13889
Eremiascincus emigrans	R07528	Lygosominae	yes	68.5	53.25	NA	0.9	NA	Oceania	1895	insular endemic	-9.67	120.36	no	NA	Terrestrial	NA	Oviparous	NA	NA	NA	NA	extant	Least Concern	Unknown	NA	2019	all	Legged Scincidae Jan2023 equation	-4.95054	3.13917	0.812005	0.468671	NA	Eremiascincus emigrans	NA	Eremiascincus emigrans	13890
Eremiascincus fasciolatus	R07529	Lygosominae	yes	123.4	69.0625	34	0.5	NA	Australia	1867	mainland	-23.43	148.14	no	Nocturnal	Semi-Fossorial	Carnivorous	Oviparous	NA	NA	28.1	22.8	extant	Least Concern	Stable	NA	2017	all	Legged Scincidae Jan2023 equation	-4.95054	3.13917	1.61445	0.823154	-0.142967	Eremiascincus fasciolatus	Eremiascincus fasciolatus	Eremiascincus fasciolatus	13891
Eremiascincus intermedius	R07530	Lygosominae	yes	88.5	78.3	NA	NA	NA	Australia	1919	mainland	-19.55	133.05	no	Nocturnal	Fossorial	Carnivorous	Oviparous	NA	NA	NA	NA	extant	Least Concern	Stable	NA	2017	all	Legged Scincidae Jan2023 equation	-4.95054	3.13917	1.16125	0.9943	NA	Eremiascincus intermedius	NA	Eremiascincus intermedius	13892
Eremiascincus isolepis	R07531	Lygosominae	yes	75	58.45	29	0.6	NA	Australia	1887	mainland	-17.4	131.36	no	Cathemeral	Terrestrial	Carnivorous	Oviparous	NA	NA	NA	NA	extant	Least Concern	Stable	NA	2017	all	Legged Scincidae Jan2023 equation	-4.95054	3.13917	0.935596	0.595697	-0.359824	Eremiascincus isolepis	Eremiascincus isolepis	Eremiascincus isolepis	13893
Eremiascincus musivus	R07532	Lygosominae	yes	59.2	51.8	NA	NA	NA	Australia	2009	mainland	-19.9	121.94	no	Nocturnal	Terrestrial	Carnivorous	Oviparous	NA	NA	NA	NA	extant	Least Concern	Stable	NA	2017	all	Legged Scincidae Jan2023 equation	-4.95054	3.13917	0.613079	0.431033	NA	Eremiascincus musivus	NA	Eremiascincus musivus	13894
Eremiascincus pallidus	R07533	Lygosominae	yes	77	67	NA	NA	NA	Australia	1875	mainland	-24.84	123.18	no	Nocturnal	Fossorial	Carnivorous	Oviparous	NA	NA	NA	NA	extant	Least Concern	Stable	NA	2017	all	Legged Scincidae Jan2023 equation	-4.95054	3.13917	0.971475	0.781819	NA	Eremiascincus pallidus	NA	Eremiascincus pallidus	13895
Eremiascincus pardalis	R07534	Lygosominae	yes	75	67.5	25.5	NA	NA	Australia	1877	mainland	-15.38	143.34	no	Cathemeral	Semi-Fossorial	Carnivorous	Oviparous	NA	4	NA	NA	extant	Least Concern	Stable	NA	2015	all	Legged Scincidae Jan2023 equation	-4.95054	3.13917	0.935596	0.791956	-0.535171	Eremiascincus pardalis	Eremiascincus pardalis	Eremiascincus pardalis	13896
Eremiascincus phantasmus	R07535	Lygosominae	yes	95	87.2	34	NA	NA	Australia	2013	mainland	-27.31	139.11	no	Nocturnal	Fossorial	Carnivorous	Oviparous	NA	NA	NA	NA	extant	Least Concern	Stable	NA	2017	all	Legged Scincidae Jan2023 equation	-4.95054	3.13917	1.25787	1.14107	-0.142967	Eremiascincus phantasmus	NA	Eremiascincus phantasmus	13897
Eremiascincus richardsonii	R07536	Lygosominae	yes	127	86.25	32.5	0.7	NA	Australia	1845	mainland	-26.13	132.18	no	Nocturnal	Semi-Fossorial	Carnivorous	Oviparous	22.5	10	26.2	25.95	extant	Least Concern	Stable	NA	2017	all	Legged Scincidae Jan2023 equation	-4.95054	3.13917	1.65366	1.12614	-0.204481	Eremiascincus richardsonii	Eremiascincus richardsonii	Eremiascincus richardsonii	13898
Eremiascincus rubiginosus	R11400	Lygosominae	yes	81.5	74.67	NA	NA	NA	Australia	2018	mainland	-22.2998	117.426	no	Diurnal	Variable	NA	NA	NA	NA	NA	NA	extant	NA	NA	NA	NA	all	Legged Scincidae Jan2023 equation	-4.95054	3.13917	1.04891	0.929584	NA	NA	NA	NA	21328
Eremiascincus timorensis	R07537	Lygosominae	yes	93	91	NA	NA	NA	Oceania	1990	insular endemic	-8.95	125.65	no	NA	NA	NA	NA	NA	NA	NA	NA	extant	Near Threatened	Unknown	B1b(iii)	2019	all	Legged Scincidae Jan2023 equation	-4.95054	3.13917	1.22886	1.19922	NA	Eremiascincus timorensis	NA	Eremiascincus timorensis	13899
Eroticoscincus graciloides	R07538	Lygosominae	yes	35	NA	15.3	NA	NA	Australia	1913	mainland	-26.1	152.56	no	Diurnal	Terrestrial	Carnivorous	Oviparous	NA	NA	NA	NA	extant	Least Concern	Stable	NA	2017	all	Legged Scincidae Jan2023 equation	-4.95054	3.13917	-0.103448	NA	-1.23159	Eroticoscincus graciloides	NA	Eroticoscincus graciloides	13902
Eugongylus albofasciolatus	R07539	Lygosominae	yes	213	118	42.5	NA	NA	Oceania	1872	insular endemic	-6.55	154	no	Cathemeral	Terrestrial	Omnivorous	Oviparous	NA	NA	NA	NA	extant	Least Concern	Stable	NA	2014	all	Legged Scincidae Jan2023 equation	-4.95054	3.13917	2.35864	1.55345	0.16125	Eugongylus albofasciolatus	Eugongylus albofasciolatus	Eugongylus albofasciolatus	13971
Eugongylus mentovarius	R07540	Lygosominae	yes	165	NA	NA	NA	NA	Oceania	1895	insular endemic	0.655554	127.894	no	NA	NA	NA	NA	NA	NA	NA	NA	extant	Least Concern	Stable	NA	2019	all	Legged Scincidae Jan2023 equation	-4.95054	3.13917	2.01052	NA	NA	Eugongylus mentovarius	NA	Eugongylus mentovarius	13972
Eugongylus rufescens	R07541	Lygosominae	yes	169	122.5	45	NA	NA	Oceania	1802	mainland	-5.37	139.83	no	Cathemeral	Terrestrial	Carnivorous	Oviparous	NA	NA	NA	NA	extant	Least Concern	Stable	NA	2019	all	Legged Scincidae Jan2023 equation	-4.95054	3.13917	2.04318	1.60447	0.239175	Eugongylus rufescens	Eugongylus rufescens	Eugongylus rufescens	13973
Eugongylus sulaensis	R07542	Lygosominae	yes	137	NA	NA	NA	NA	Oceania	1927	insular endemic	-2.22	125.96	description	NA	NA	NA	NA	NA	NA	NA	NA	extant	Data Deficient	Unknown	NA	2019	all	Legged Scincidae Jan2023 equation	-4.95054	3.13917	1.75699	NA	NA	Eugongylus sulaensis	NA	Eugongylus sulaensis	13974
Eugongylus unilineatus	R07543	Lygosominae	yes	118	NA	57.5	NA	NA	Oceania	1915	insular endemic	-3.64	140.9	no	NA	NA	NA	NA	NA	NA	NA	NA	extant	Least Concern	Unknown	NA	2014	all	Legged Scincidae Jan2023 equation	-4.95054	3.13917	1.55345	NA	0.573357	Eugongylus unilineatus	NA	Eugongylus unilineatus	13975
Eulamprus heatwolei	R07544	Lygosominae	yes	101	88.75	NA	0.98	NA	Australia	1983	mainland	-34.82	148.57	no	Diurnal	Semi-Aquatic	Carnivorous	Viviparous	NA	NA	29.2	34.1	extant	Least Concern	Unknown	NA	2017	all	Legged Scincidae Jan2023 equation	-4.95054	3.13917	1.34137	1.16509	NA	Eulamprus heatwolei	Eulamprus heatwolei	Eulamprus heatwolei	13976
Eulamprus kosciuskoi	R07545	Lygosominae	yes	85	73.8	NA	NA	NA	Australia	1932	mainland	-32.18	150.93	no	Diurnal	Semi-Aquatic	Carnivorous	Viviparous	NA	NA	29.55	30.2667	extant	Least Concern	Unknown	NA	2017	all	Legged Scincidae Jan2023 equation	-4.95054	3.13917	1.10623	0.913606	NA	Eulamprus kosciuskoi	Eulamprus kosciuskoi	Eulamprus kosciuskoi	13977
Eulamprus leuraensis	R07546	Lygosominae	yes	85	72.7	30	0.675	NA	Australia	1983	mainland	-33.54	150.28	no	Diurnal	Semi-Aquatic	Carnivorous	Viviparous	30	6	NA	NA	extant	Endangered	Decreasing	B1ab(ii,iii,iv,v)+2ab(ii,iii,iv,v)	2017	all	Legged Scincidae Jan2023 equation	-4.95054	3.13917	1.10623	0.893133	-0.313605	Eulamprus leuraensis	Eulamprus leuraensis	Eulamprus leuraensis	13978
Eulamprus quoyii	R07547	Lygosominae	yes	127	102.7	38.6	0.718	NA	Australia	1824	mainland	-29.59	148.11	no	Diurnal	Semi-Aquatic	Carnivorous	Viviparous	36	NA	29.05	30.2881	extant	Least Concern	Stable	NA	2017	all	Legged Scincidae Jan2023 equation	-4.95054	3.13917	1.65366	1.36412	0.0300273	Eulamprus quoyii	Eulamprus quoyii	Eulamprus quoyii	13979
Eulamprus tympanum	R07548	Lygosominae	yes	100.1	88.1	35.5	0.985	NA	Australia	1915	mainland	-36.72	146.17	no	Diurnal	Variable	Carnivorous	Viviparous	36	15	28.8	29.48	extant	Least Concern	Stable	NA	2017	all	Legged Scincidae Jan2023 equation	-4.95054	3.13917	1.32916	1.15507	-0.0841097	Eulamprus tympanum	Eulamprus tympanum	Eulamprus tympanum	13980
Eumecia anchietae	R07554	Lygosominae	yes	300	177	72	NA	NA	Afrotropic	1870	mainland	-11.8	23.62	no	Diurnal	Terrestrial	Carnivorous	Viviparous	NA	NA	NA	NA	extant	Least Concern	Unknown	NA	2019	reduced	Leg-reduced Scincidae Jan2023 equation	-4.2336	2.5193	2.00701	1.42972	0.445578	Eumecia anchietae	Eumecia anchietae	Eumecia anchietae	13987
Eumecia johnstoni	R07555	Lygosominae	yes	263	NA	NA	NA	NA	Afrotropic	1897	mainland	-10.74	33.78	specimen	NA	NA	NA	Viviparous	NA	NA	NA	NA	extant	Data Deficient	Unknown	NA	2019	reduced	Leg-reduced Scincidae Jan2023 equation	-4.2336	2.5193	1.86299	NA	NA	Eumecia johnstoni	NA	Eumecia johnstoni	13988
Eutropis alcalai	R12431	Lygosominae	yes	70.1	NA	NA	NA	NA	Oriental	2021	insular endemic	7.04317	122.074	no	Diurnal	Terrestrial	Carnivorous	NA	NA	NA	NA	NA	extant	NA	NA	NA	NA	all	Legged Scincidae Jan2023 equation	-4.95054	3.13917	0.843483	NA	NA	NA	NA	NA	24197
Eutropis allapallensis	R10581	Lygosominae	yes	54	NA	19	0.2	NA	Oriental	1926	mainland	17.25	76.11	no	Cathemeral	Terrestrial	Carnivorous	Oviparous	NA	NA	NA	NA	extant	Least Concern	Stable	NA	2011	all	Legged Scincidae Jan2023 equation	-4.95054	3.13917	0.487739	NA	-0.936315	NA	NA	Eutropis allapallensis	20803
Eutropis andamanensis	R07558	Lygosominae	yes	132	102.1	NA	NA	NA	Oriental	1935	insular endemic	12.29	92.78	no	Diurnal	Terrestrial	Carnivorous	NA	NA	NA	NA	NA	extant	Least Concern	Stable	NA	2019	all	Legged Scincidae Jan2023 equation	-4.95054	3.13917	1.7063	1.35613	NA	Eutropis andamanensis	NA	Eutropis andamanensis	14019
Eutropis ashwamedhi	R10582	Lygosominae	yes	32.9	32.1	NA	NA	NA	Oriental	1969	mainland	16.28	79.41	no	Diurnal	Terrestrial	Carnivorous	Oviparous	NA	NA	NA	NA	extant	Endangered	Unknown	B1ab(iii)	2019	all	Legged Scincidae Jan2023 equation	-4.95054	3.13917	-0.187804	-0.221365	NA	Lygosoma ashwamedhi	NA	Eutropis ashwamedhi	16097
Eutropis austini	R10583	Lygosominae	yes	75	62.67	NA	NA	NA	Oriental	2016	insular endemic	7.41319	80.7562	no	Diurnal	Terrestrial	NA	NA	NA	NA	NA	NA	extant	Data Deficient	Unknown	NA	2019	all	Legged Scincidae Jan2023 equation	-4.95054	3.13917	0.935596	0.690736	NA	NA	NA	Eutropis austini	20711
Eutropis beddomei	R10584	Lygosominae	yes	60	36.5	22	NA	NA	Oriental	1870	mainland	11.84	77.68	no	Diurnal	Terrestrial	Carnivorous	Oviparous	NA	NA	NA	NA	extant	Least Concern	Unknown	NA	2019	all	Legged Scincidae Jan2023 equation	-4.95054	3.13917	0.631379	-0.0462371	-0.736447	Eutropis beddomii	Eutropis beddomii	Eutropis beddomei	14020
Eutropis bibronii	R07560	Lygosominae	yes	52	48.5	NA	NA	NA	Oriental	1839	mainland	11.81	80.06	no	Diurnal	Semi-Fossorial	Carnivorous	Oviparous	NA	NA	NA	NA	extant	Near Threatened	Unknown	A2c	2019	all	Legged Scincidae Jan2023 equation	-4.95054	3.13917	0.436286	0.34129	NA	Eutropis bibronii	Eutropis bibronii	Eutropis bibronii	14021
Eutropis bontocensis	R07561	Lygosominae	yes	61.2	60	NA	NA	NA	Oriental	1923	insular endemic	17.58	120.92	no	Diurnal	Terrestrial	NA	NA	NA	NA	NA	NA	extant	Least Concern	Stable	NA	2007	all	Legged Scincidae Jan2023 equation	-4.95054	3.13917	0.658376	0.631379	NA	Eutropis bontocensis	NA	Eutropis bontocensis	14022
Eutropis borealis	R12056	Lygosominae	yes	82.5	NA	NA	NA	NA	Oriental	1980	insular endemic	14.6807	122.42	no	Diurnal	Variable	Carnivorous	Oviparous	NA	NA	NA	NA	extant	NA	NA	NA	NA	all	Legged Scincidae Jan2023 equation	-4.95054	3.13917	1.06553	NA	NA	NA	NA	NA	23158
Eutropis brevis	R12475	Lygosominae	yes	40	NA	17.2	NA	NA	Oriental	1875	mainland	9.83664	77.1046	no	Diurnal	Terrestrial	Carnivorous	NA	NA	NA	NA	NA	extant	NA	NA	NA	NA	all	Legged Scincidae Jan2023 equation	-4.95054	3.13917	0.0785987	NA	-1.07201	NA	NA	NA	24189
Eutropis caraga	R12057	Lygosominae	yes	84	NA	NA	NA	NA	Oriental	2020	insular endemic	9.28003	125.208	no	Diurnal	Terrestrial	Carnivorous	Oviparous	NA	NA	NA	NA	extant	NA	NA	NA	NA	all	Legged Scincidae Jan2023 equation	-4.95054	3.13917	1.0901	NA	NA	NA	NA	NA	22951
Eutropis carinata	R07562	Lygosominae	yes	160	88.5	28.2	NA	NA	Oriental	1801	mainland	22.91	80.21	no	Diurnal	Terrestrial	Carnivorous	Oviparous	NA	NA	NA	NA	extant	Least Concern	Unknown	NA	2010	all	Legged Scincidae Jan2023 equation	-4.95054	3.13917	1.96857	1.16125	-0.397962	Eutropis carinata	NA	Eutropis carinata	14023
Eutropis chapaensis	R07563	Lygosominae	yes	80	NA	33	NA	NA	Oriental	1937	mainland	19.4001	105.765	no	NA	Scansorial	NA	NA	NA	NA	NA	NA	extant	Least Concern	Unknown	NA	2017	all	Legged Scincidae Jan2023 equation	-4.95054	3.13917	1.02358	NA	-0.183667	Eutropis chapaensis	NA	Eutropis chapaensis	14024
Eutropis clivicola	R07564	Lygosominae	yes	63	54.3333	NA	NA	NA	Oriental	1984	mainland	9.89	76.77	no	Diurnal	Terrestrial	Carnivorous	Oviparous	NA	NA	NA	NA	extant	Endangered	Unknown	B1ab(iii)	2010	all	Legged Scincidae Jan2023 equation	-4.95054	3.13917	0.697896	0.496128	NA	Eutropis clivicola	Eutropis clivicola	Eutropis clivicola	14025
Eutropis cumingi	R07565	Lygosominae	yes	60	48.1	20	NA	NA	Oriental	1980	insular endemic	16.38	121.14	no	Diurnal	Variable	NA	Oviparous	NA	NA	NA	NA	extant	Least Concern	Stable	NA	2018	all	Legged Scincidae Jan2023 equation	-4.95054	3.13917	0.631379	0.329999	-0.866386	Eutropis cumingi	Eutropis cumingi	Eutropis cumingi	14026
Eutropis cuprea	R12058	Lygosominae	yes	83	83	NA	NA	NA	Oriental	2020	insular endemic	6.47691	125.096	description	Diurnal	Terrestrial	NA	NA	NA	NA	NA	NA	extant	NA	NA	NA	NA	all	Legged Scincidae Jan2023 equation	-4.95054	3.13917	1.07377	1.07377	NA	NA	NA	NA	22960
Eutropis darevskii	R07566	Lygosominae	yes	50.5	NA	NA	NA	NA	Oriental	1992	mainland	21.792	104.251	specimen	Diurnal	Scansorial	NA	NA	NA	NA	NA	NA	extant	Data Deficient	Unknown	NA	2017	all	Legged Scincidae Jan2023 equation	-4.95054	3.13917	0.396381	NA	NA	Eutropis darevskii	NA	Eutropis darevskii	14027
Eutropis dattaroyi	R12054	Lygosominae	yes	123.1	NA	NA	NA	NA	Oriental	2020	insular endemic	6.89	93.9	description	Diurnal	Terrestrial	Carnivorous	Oviparous	NA	NA	NA	NA	extant	NA	NA	NA	NA	all	Legged Scincidae Jan2023 equation	-4.95054	3.13917	1.61114	NA	NA	NA	NA	NA	22948
Eutropis dawsoni	R07570	Lygosominae	yes	62.6	NA	27.2	NA	NA	Oriental	1909	mainland	9.02252	77.1725	description	Diurnal	Terrestrial	Carnivorous	Oviparous	NA	NA	NA	NA	extant	Data Deficient	Unknown	NA	2010	all	Legged Scincidae Jan2023 equation	-4.95054	3.13917	0.689212	NA	-0.447184	Eutropis gansi	NA	Eutropis gansi	14031
Eutropis englei	R07568	Lygosominae	yes	70	63.9	NA	NA	NA	Oriental	1925	insular endemic	6.41	124.84	no	Diurnal	Terrestrial	NA	NA	NA	NA	NA	NA	extant	Data Deficient	Unknown	NA	2007	all	Legged Scincidae Jan2023 equation	-4.95054	3.13917	0.841536	0.717234	NA	Eutropis englei	NA	Eutropis englei	14029
Eutropis floweri	R07569	Lygosominae	yes	56	NA	NA	NA	NA	Oriental	1950	insular endemic	7.60277	80.8049	no	Diurnal	Terrestrial	NA	Oviparous	NA	NA	NA	NA	extant	Data Deficient	Unknown	NA	2019	all	Legged Scincidae Jan2023 equation	-4.95054	3.13917	0.537319	NA	NA	Eutropis floweri	NA	Eutropis floweri	14030
Eutropis greeri	R10585	Lygosominae	yes	73	70.4	NA	NA	NA	Oriental	2016	insular endemic	6.22546	80.3431	no	Diurnal	Terrestrial	NA	NA	NA	NA	NA	NA	extant	Data Deficient	Unknown	NA	2019	all	Legged Scincidae Jan2023 equation	-4.95054	3.13917	0.898747	0.849305	NA	NA	NA	Eutropis greeri	20714
Eutropis gubataas	R12059	Lygosominae	yes	78.7	NA	NA	NA	NA	Oriental	2020	insular endemic	18.0221	121.471	no	Diurnal	Variable	NA	NA	NA	NA	NA	NA	extant	NA	NA	NA	NA	all	Legged Scincidae Jan2023 equation	-4.95054	3.13917	1.00125	NA	NA	NA	NA	NA	22954
Eutropis indeprensa	R07572	Lygosominae	yes	67	55.9	23.6	NA	NA	Oriental	1980	insular endemic	9.55	123.84	no	Diurnal	Terrestrial	Carnivorous	Oviparous	NA	NA	NA	NA	extant	Least Concern	Stable	NA	2017	all	Legged Scincidae Jan2023 equation	-4.95054	3.13917	0.781819	0.534883	-0.640736	Eutropis indeprensa	NA	Eutropis indeprensa	14033
Eutropis innotata	R07573	Lygosominae	yes	55.88	NA	NA	NA	NA	Oriental	1870	mainland	19.18	79.6	no	Diurnal	Semi-Fossorial	Carnivorous	NA	NA	NA	NA	NA	extant	Data Deficient	Unknown	NA	2010	all	Legged Scincidae Jan2023 equation	-4.95054	3.13917	0.534395	NA	NA	Eutropis innotata	NA	Eutropis innotata	14034
Eutropis islamaliit	R12060	Lygosominae	yes	96.4	NA	NA	NA	NA	Oriental	2020	insular endemic	10.7826	121.243	no	Diurnal	Variable	NA	NA	NA	NA	NA	NA	extant	NA	NA	NA	NA	all	Legged Scincidae Jan2023 equation	-4.95054	3.13917	1.27782	NA	NA	NA	NA	NA	22957
Eutropis lankae	R12184	Lygosominae	yes	122	99.3333	NA	NA	NA	Oriental	2020	insular endemic	6.93667	80.4712	no	Diurnal	Terrestrial	Carnivorous	NA	NA	NA	NA	NA	extant	NA	NA	NA	NA	all	Legged Scincidae Jan2023 equation	-4.95054	3.13917	1.5989	1.31868	NA	NA	NA	NA	23303
Eutropis lapulapu	R12061	Lygosominae	yes	69.7	58	NA	NA	NA	Oriental	2020	insular endemic	11.1704	124.271	no	Diurnal	Terrestrial	NA	NA	NA	NA	NA	NA	extant	NA	NA	NA	NA	all	Legged Scincidae Jan2023 equation	-4.95054	3.13917	0.835681	0.58516	NA	NA	NA	NA	22966
Eutropis lewisi	R12053	Lygosominae	yes	98.6	NA	NA	NA	NA	Oriental	1895	insular endemic	0.744077	112.395	no	Diurnal	Terrestrial	Carnivorous	NA	NA	NA	NA	NA	extant	NA	NA	NA	NA	all	Legged Scincidae Jan2023 equation	-4.95054	3.13917	1.30858	NA	NA	NA	NA	NA	23091
Eutropis longicaudata	R07574	Lygosominae	yes	140	107.49	41.25	1.285	NA	Oriental	1857	mainland	17.39	103.63	no	Diurnal	Variable	Carnivorous	Oviparous	NA	4.5	NA	NA	extant	Least Concern	Stable	NA	2017	all	Legged Scincidae Jan2023 equation	-4.95054	3.13917	1.78652	1.42627	0.12055	Eutropis longicaudata	Eutropis longicaudata	Eutropis longicaudata	14035
Eutropis macrophthalma	R11390	Lygosominae	yes	142.6	122.4	NA	NA	NA	Oriental	2002	insular endemic	-0.707049	123.447	no	Diurnal	Variable	NA	NA	NA	NA	NA	NA	extant	Vulnerable	Decreasing	B2ab(iii)	2019	all	Legged Scincidae Jan2023 equation	-4.95054	3.13917	1.81161	1.60336	NA	Eutropis macrophthalma	Eutropis macrophthalma	Eutropis macrophthalma	14036
Eutropis macularia	R07576	Lygosominae	yes	77	60.2	22	NA	NA	Oriental	1853	mainland	20.06	87.36	no	Cathemeral	Terrestrial	Carnivorous	Oviparous	NA	NA	NA	NA	extant	Least Concern	Stable	NA	2017	all	Legged Scincidae Jan2023 equation	-4.95054	3.13917	0.971475	0.635916	-0.736447	Eutropis macularia	Eutropis macularia	Eutropis macularia	14037
Eutropis madaraszi	R07577	Lygosominae	yes	75	NA	NA	NA	NA	Oriental	1897	insular endemic	7.12885	80.5413	no	Diurnal	Variable	NA	NA	NA	NA	NA	NA	extant	Least Concern	Stable	NA	2019	all	Legged Scincidae Jan2023 equation	-4.95054	3.13917	0.935596	NA	NA	Eutropis madaraszi	NA	Eutropis madaraszi	14038
Eutropis multicarinata	R07578	Lygosominae	yes	97	69	29.5	1.04	NA	Oriental	1845	insular endemic	11.0225	124.172	no	Diurnal	Terrestrial	Carnivorous	Oviparous	NA	NA	NA	NA	extant	Least Concern	Stable	NA	2011	all	Legged Scincidae Jan2023 equation	-4.95054	3.13917	1.28627	0.82192	-0.336519	Eutropis multicarinata	Eutropis multicarinata	Eutropis multicarinata	14039
Eutropis multifasciata	R07579	Lygosominae	yes	140	104.375	38	1.135	NA	Oriental	1820	mainland	14.85	106.65	no	Diurnal	Terrestrial	Carnivorous	Viviparous	11.5	8	32.25	31.95	extant	Least Concern	Stable	NA	2018	all	Legged Scincidae Jan2023 equation	-4.95054	3.13917	1.78652	1.38618	0.00866927	Eutropis multifasciata	Eutropis multifasciata	Eutropis multifasciata	14040
Eutropis nagarjuni	R10586	Lygosominae	yes	57	48.05	NA	NA	NA	Oriental	1969	mainland	16.56	79.2	no	Diurnal	Variable	Carnivorous	NA	NA	NA	NA	NA	extant	Near Threatened	Unknown	B1a	2011	all	Legged Scincidae Jan2023 equation	-4.95054	3.13917	0.56145	0.328581	NA	Eutropis nagarjuni	Eutropis nagarjuni	Eutropis nagarjunensis	14041
Eutropis palauensis	R12062	Lygosominae	yes	79.6	NA	NA	NA	NA	Oceania	2020	insular endemic	7.89991	134.687	no	Diurnal	Terrestrial	NA	NA	NA	NA	NA	NA	extant	NA	NA	NA	NA	all	Legged Scincidae Jan2023 equation	-4.95054	3.13917	1.01675	NA	NA	NA	NA	NA	22963
Eutropis quadratilobus	R07582	Lygosominae	yes	juveniles_only	NA	28.9	0.5	NA	Oriental	1992	mainland	26.9	89.2333	description	NA	Terrestrial	Carnivorous	Oviparous	NA	NA	NA	NA	extant	Endangered	Unknown	B2ab(iii)	2019	all	Legged Scincidae Jan2023 equation	-4.95054	3.13917	juveniles_only	NA	-0.407761	Eutropis quadratilobus	NA	Eutropis quadratilobus	14043
Eutropis quadricarinata	R07583	Lygosominae	yes	50.8	50.7	NA	NA	NA	Oriental	1887	mainland	24.63	96.18	no	Diurnal	Terrestrial	Carnivorous	Oviparous	NA	NA	NA	NA	extant	Least Concern	Unknown	NA	2019	all	Legged Scincidae Jan2023 equation	-4.95054	3.13917	0.404456	0.40177	NA	Eutropis quadricarinata	NA	Eutropis quadricarinata	14044
Eutropis resetarii	R12186	Lygosominae	yes	121	112	NA	NA	NA	Oriental	2020	insular endemic	6.85	80.6833	description	Diurnal	Scansorial	NA	NA	NA	NA	NA	NA	extant	NA	NA	NA	NA	all	Legged Scincidae Jan2023 equation	-4.95054	3.13917	1.58768	1.4823	NA	NA	NA	NA	23172
Eutropis rubriventris	R12185	Lygosominae	pending	no measurements	NA	NA	NA	NA	Oriental	2020	mainland	24.425	89.52	no	NA	NA	NA	NA	NA	NA	NA	NA	extant	NA	NA	NA	NA	all	Legged Scincidae Jan2023 equation	-4.95054	3.13917	no measurements	NA	NA	NA	NA	NA	NA
Eutropis rudis	R07584	Lygosominae	yes	137.73	82.2	NA	NA	NA	Oriental	1887	insular endemic	1.37	115.05	no	Diurnal	Terrestrial	Carnivorous	Oviparous	NA	NA	32.83	NA	extant	Least Concern	Stable	NA	2019	all	Legged Scincidae Jan2023 equation	-4.95054	3.13917	1.76423	1.06057	NA	Eutropis rudis	Eutropis rudis	Eutropis rudis	14045
Eutropis rugifera	R07585	Lygosominae	yes	68	68	NA	NA	NA	Oriental	1870	mainland	0.36	108.45	no	Diurnal	Variable	Carnivorous	Viviparous	NA	NA	NA	NA	extant	Least Concern	Unknown	NA	2017	all	Legged Scincidae Jan2023 equation	-4.95054	3.13917	0.802017	0.802017	NA	Eutropis rugifera	NA	Eutropis rugifera	14046
Eutropis sahulinghangganan	R12063	Lygosominae	yes	62.9	62.9	NA	NA	NA	Oriental	2020	insular endemic	8.78156	117.671	no	Diurnal	Terrestrial	NA	NA	NA	NA	NA	NA	extant	NA	NA	NA	NA	all	Legged Scincidae Jan2023 equation	-4.95054	3.13917	0.69573	0.69573	NA	NA	NA	NA	22969
Eutropis sibalom	R12064	Lygosominae	yes	juveniles_only	NA	NA	NA	NA	Oriental	2020	insular endemic	10.7856	122.083	description	Diurnal	Terrestrial	NA	NA	NA	NA	NA	NA	extant	NA	NA	NA	NA	all	Legged Scincidae Jan2023 equation	-4.95054	3.13917	juveniles_only	NA	NA	NA	NA	NA	22972
Eutropis tammanna	R07586	Lygosominae	yes	57	NA	NA	NA	NA	Oriental	2008	insular endemic	7.96526	80.5176	no	Diurnal	Variable	Carnivorous	Oviparous	NA	NA	NA	NA	extant	Least Concern	Stable	NA	2019	all	Legged Scincidae Jan2023 equation	-4.95054	3.13917	0.56145	NA	NA	Eutropis tammanna	NA	Eutropis tammanna	14047
Eutropis trivittata	R07567	Lygosominae	yes	94.5	82	NA	NA	NA	Oriental	1827	mainland	27.24	79.75	no	Cathemeral	Terrestrial	Carnivorous	Oviparous	NA	NA	NA	NA	extant	Least Concern	Unknown	NA	2011	all	Legged Scincidae Jan2023 equation	-4.95054	3.13917	1.25068	1.05725	NA	Eutropis dissimilis	NA	Eutropis trivittata	14048
Eutropis tytleri	R07588	Lygosominae	yes	203.2	NA	NA	NA	NA	Oriental	1868	insular endemic	11.9738	92.8745	no	Cathemeral	Variable	Carnivorous	Oviparous	NA	NA	NA	NA	extant	Least Concern	Stable	NA	2019	all	Legged Scincidae Jan2023 equation	-4.95054	3.13917	2.29442	NA	NA	Eutropis tytleri	NA	Eutropis tytleri	14049
Eutropis vertebralis	R07587	Lygosominae	yes	78.7	NA	NA	NA	NA	Oriental	1887	mainland	18.9	80.26	no	Diurnal	Terrestrial	Carnivorous	NA	NA	NA	NA	NA	extant	NA	NA	NA	NA	all	Legged Scincidae Jan2023 equation	-4.95054	3.13917	1.00125	NA	NA	Eutropis trivittata	Eutropis trivittata	NA	24418
Exila nigropalmata	R07589	Lygosominae	yes	76	70	NA	NA	NA	Neotropic	1918	mainland	-11.24	-70.01	no	Diurnal	Variable	NA	NA	NA	NA	NA	NA	extant	Least Concern	Unknown	NA	2014	all	Legged Scincidae Jan2023 equation	-4.95054	3.13917	0.953654	0.841536	NA	Exila nigropalmata	Exila nigropalmata	Exila nigropalmata	14050
Fojia bumui	R07596	Lygosominae	yes	59.5	52.7	27	NA	NA	Oceania	1982	insular endemic	-6.77	147.02	no	Diurnal	Semi-Aquatic	Carnivorous	Oviparous	NA	NA	NA	NA	extant	Data Deficient	Unknown	NA	2013	all	Legged Scincidae Jan2023 equation	-4.95054	3.13917	0.61997	0.454516	-0.457246	Fojia bumui	NA	Fojia bumi	14070
Geomyersia coggeri	R07597	Lygosominae	yes	34	NA	NA	NA	NA	Oceania	1982	insular endemic	-2.09	146.91	no	NA	Terrestrial	NA	Oviparous	NA	NA	NA	NA	extant	Least Concern	Unknown	NA	2011	all	Legged Scincidae Jan2023 equation	-4.95054	3.13917	-0.142967	NA	NA	Geomyersia coggeri	NA	Geomyersia coggeri	14221
Geomyersia glabra	R07598	Lygosominae	yes	36	34.1667	NA	NA	NA	Oceania	1968	insular endemic	-6.29	155.42	no	Nocturnal	Semi-Fossorial	Carnivorous	Oviparous	NA	NA	NA	NA	extant	Near Threatened	Decreasing	NA	2011	all	Legged Scincidae Jan2023 equation	-4.95054	3.13917	-0.0650419	-0.136301	NA	Geomyersia glabra	NA	Geomyersia glabra	14222
Geoscincus haraldmeieri	R07599	Lygosominae	yes	112	NA	NA	NA	NA	Oceania	1976	insular endemic	-21.3443	165.442	description	NA	Terrestrial	NA	NA	NA	NA	NA	NA	extant	Data Deficient	Unknown	NA	2017	all	Legged Scincidae Jan2023 equation	-4.95054	3.13917	1.4823	NA	NA	Geoscincus haraldmeieri	NA	Geoscincus haraldmeieri	14272
Glaphyromorphus arnhemicus	R12390	Lygosominae	yes	56	NA	NA	NA	NA	Australia	1967	mainland	-11.7857	136.512	no	NA	Semi-Fossorial	NA	NA	NA	NA	NA	NA	extant	Least Concern	Unknown	NA	2017	all	Legged Scincidae Jan2023 equation	-4.95054	3.13917	0.537319	NA	NA	NA	NA	Glaphyromorphus arnhemicus	23790
Glaphyromorphus clandestinus	R07600	Lygosominae	yes	72	NA	NA	NA	NA	Australia	2004	mainland	-19.5	146.97	locality	NA	Semi-Fossorial	NA	Oviparous	NA	NA	NA	NA	extant	Least Concern	Unknown	NA	2017	all	Legged Scincidae Jan2023 equation	-4.95054	3.13917	0.879942	NA	NA	Glaphyromorphus clandestinus	NA	Glaphyromorphus clandestinus	14304
Glaphyromorphus cracens	R07601	Lygosominae	yes	58	43.5	NA	NA	NA	Australia	1985	mainland	-17.79	145	no	NA	Terrestrial	Carnivorous	Oviparous	NA	NA	NA	NA	extant	Least Concern	Stable	NA	2017	all	Legged Scincidae Jan2023 equation	-4.95054	3.13917	0.58516	0.192956	NA	Glaphyromorphus cracens	Glaphyromorphus cracens	Glaphyromorphus cracens	14305
Glaphyromorphus crassicauda	R07602	Lygosominae	yes	55	50.6	NA	NA	NA	Australia	1851	mainland	-14.17	143.44	no	NA	NA	Carnivorous	Oviparous	NA	NA	NA	NA	extant	Least Concern	Unknown	NA	2017	all	Legged Scincidae Jan2023 equation	-4.95054	3.13917	0.512754	0.399078	NA	Glaphyromorphus crassicaudus	NA	Glaphyromorphus crassicaudus	14306
Glaphyromorphus darwiniensis	R07603	Lygosominae	yes	59	52	NA	NA	NA	Australia	1967	mainland	-13.03	132.21	no	Cathemeral	Semi-Fossorial	Carnivorous	Oviparous	NA	NA	NA	NA	extant	Least Concern	Stable	NA	2017	all	Legged Scincidae Jan2023 equation	-4.95054	3.13917	0.608466	0.436286	NA	Glaphyromorphus darwiniensis	Glaphyromorphus darwiniensis	Glaphyromorphus darwiniensis	14307
Glaphyromorphus fuscicaudis	R07604	Lygosominae	yes	91.2	77	NA	NA	NA	Australia	1979	mainland	-17.55	145.73	no	Cathemeral	Terrestrial	Carnivorous	Oviparous	NA	NA	NA	NA	extant	Least Concern	Stable	NA	2017	all	Legged Scincidae Jan2023 equation	-4.95054	3.13917	1.20222	0.971475	NA	Glaphyromorphus fuscicaudis	Glaphyromorphus fuscicaudis	Glaphyromorphus fuscicaudis	14308
Glaphyromorphus mjobergi	R07605	Lygosominae	yes	97	87.3	38	NA	NA	Australia	1915	mainland	-17.22	145.55	no	Cathemeral	Semi-Fossorial	Carnivorous	Oviparous	NA	NA	NA	NA	extant	Least Concern	Unknown	NA	2017	all	Legged Scincidae Jan2023 equation	-4.95054	3.13917	1.28627	1.14263	0.00866927	Glaphyromorphus mjobergi	Glaphyromorphus mjobergi	Glaphyromorphus mjobergi	14309
Glaphyromorphus nigricaudis	R07606	Lygosominae	yes	90	NA	NA	NA	NA	Australia	1877	mainland	-12.06	142.38	no	Nocturnal	Semi-Fossorial	Carnivorous	Mixed	NA	NA	NA	NA	extant	Least Concern	Stable	NA	2017	all	Legged Scincidae Jan2023 equation	-4.95054	3.13917	1.18416	NA	NA	Glaphyromorphus nigricaudis	NA	Glaphyromorphus nigricaudis	14310
Glaphyromorphus nyanchupinta	R07607	Lygosominae	yes	53.6	51.4	NA	NA	NA	Australia	2014	mainland	-13.81	143.34	description	NA	Terrestrial	NA	Oviparous	NA	NA	NA	NA	extant	Least Concern	Unknown	NA	2017	all	Legged Scincidae Jan2023 equation	-4.95054	3.13917	0.477602	0.420464	NA	Glaphyromorphus nyanchupinta	NA	Glaphyromorphus nyanchupinta	14311
Glaphyromorphus othelarrni	R07608	Lygosominae	yes	93	NA	NA	NA	NA	Australia	2014	mainland	-14.27	144.5	description	Diurnal	Variable	NA	NA	NA	NA	NA	NA	extant	Least Concern	Unknown	NA	2017	all	Legged Scincidae Jan2023 equation	-4.95054	3.13917	1.22886	NA	NA	Glaphyromorphus othelarrni	NA	Glaphyromorphus othelarrni	14312
Glaphyromorphus pumilus	R07609	Lygosominae	yes	55	54.5	NA	NA	NA	Australia	1887	mainland	-14.62	143.63	no	Cathemeral	Semi-Fossorial	Carnivorous	Oviparous	NA	NA	NA	NA	extant	Least Concern	Unknown	NA	2017	all	Legged Scincidae Jan2023 equation	-4.95054	3.13917	0.512754	0.500304	NA	Glaphyromorphus pumilus	Glaphyromorphus pumilus	Glaphyromorphus pumilus	14313
Glaphyromorphus punctulatus	R07610	Lygosominae	yes	70	NA	NA	NA	NA	Australia	1871	mainland	-21.9	148.05	no	Cathemeral	Semi-Fossorial	Carnivorous	Oviparous	NA	NA	NA	NA	extant	Least Concern	Stable	NA	2017	all	Legged Scincidae Jan2023 equation	-4.95054	3.13917	0.841536	NA	NA	Glaphyromorphus punctulatus	Glaphyromorphus punctulatus	Glaphyromorphus punctulatus	14314
Gnypetoscincus queenslandiae	R07244	Lygosominae	yes	85	73.4	31.5	0.555	NA	Australia	1890	mainland	-17.14	145.58	no	Cathemeral	Semi-Fossorial	Carnivorous	Viviparous	78	10	32.7	NA	extant	Least Concern	Stable	NA	2017	all	Legged Scincidae Jan2023 equation	-4.95054	3.13917	1.10623	0.906197	-0.247088	Concinnia queenslandiae	Concinnia queenslandiae	Concinnia queenslandiae	12485
Graciliscincus shonae	R07612	Lygosominae	yes	42	NA	NA	NA	NA	Oceania	1987	insular endemic	-22.18	166.72	no	Cathemeral	Semi-Fossorial	NA	Oviparous	NA	NA	NA	NA	extant	Vulnerable	Unknown	B1ab(i,ii,iii,v)+2ab(i,ii,iii,v)	2017	all	Legged Scincidae Jan2023 equation	-4.95054	3.13917	0.145115	NA	NA	Graciliscincus shonae	Graciliscincus shonae	Graciliscincus shonae	14434
Haackgreerius miopus	R07613	Lygosominae	yes	73	73	NA	NA	NA	Afrotropic	1982	mainland	3.9994	47.0005	description	NA	Fossorial	NA	NA	NA	NA	NA	NA	extant	Data Deficient	Unknown	NA	2019	hindlimbs only	Leg-reduced Scincidae Jan2023 equation	-4.2336	2.5193	0.460669	0.460669	NA	Haackgreerius miopus	NA	Haackgreerius miopus	14469
Harrisoniascincus zia	R07615	Lygosominae	yes	59	56.7	NA	NA	NA	Australia	1981	mainland	-29.2	152.62	no	Diurnal	Terrestrial	Carnivorous	Oviparous	NA	NA	NA	NA	extant	Least Concern	Stable	NA	2017	all	Legged Scincidae Jan2023 equation	-4.95054	3.13917	0.608466	0.554255	NA	Harrisoniascincus zia	Harrisoniascincus zia	Harrisoniascincus zia	14484
Hemiergis decresiensis	R07616	Lygosominae	yes	79	64.9	NA	NA	NA	Australia	1829	mainland	-34.02	139.6	no	Cathemeral	Fossorial	Carnivorous	Viviparous	NA	2.4	22.55	21.2	extant	Least Concern	Stable	NA	2017	reduced	Leg-reduced Scincidae Jan2023 equation	-4.2336	2.5193	0.547092	0.331988	NA	Hemiergis decresiensis	Hemiergis decresiensis	Hemiergis decresiensis	14691
Hemiergis gracilipes	R07617	Lygosominae	yes	89	71.7	NA	NA	NA	Australia	1870	mainland	-34.08	116.31	no	Diurnal	Semi-Fossorial	Carnivorous	Viviparous	NA	NA	NA	NA	extant	Least Concern	Stable	NA	2017	all	Legged Scincidae Jan2023 equation	-4.95054	3.13917	1.16893	0.87425	NA	Hemiergis gracilipes	Hemiergis gracilipes	Hemiergis gracilipes	14692
Hemiergis initialis	R07618	Lygosominae	yes	50	41.45	18.5	0.0855	NA	Australia	1910	mainland	-32.22	122.73	no	Cathemeral	Fossorial	NA	Viviparous	NA	NA	NA	NA	extant	Least Concern	Stable	NA	2017	reduced	Leg-reduced Scincidae Jan2023 equation	-4.2336	2.5193	0.0466151	-0.15857	-1.04121	Hemiergis initialis	Hemiergis initialis	Hemiergis initialis	14693
Hemiergis millewae	R07619	Lygosominae	yes	58.6	53.3	NA	NA	NA	Australia	1976	mainland	-32.21	135.87	no	Cathemeral	Terrestrial	Carnivorous	Viviparous	NA	NA	NA	NA	extant	Least Concern	Stable	NA	2017	all	Legged Scincidae Jan2023 equation	-4.95054	3.13917	0.599191	0.46995	NA	Hemiergis millewae	Hemiergis millewae	Hemiergis millewae	14694
Hemiergis peronii	R07620	Lygosominae	yes	79	62.55	26	0.28	NA	Australia	1831	mainland	-33.44	129.33	no	Cathemeral	Semi-Fossorial	Carnivorous	Viviparous	24	NA	24.95	21.9	extant	Least Concern	Stable	NA	2017	all	Legged Scincidae Jan2023 equation	-4.95054	3.13917	1.00643	0.688123	-0.508698	Hemiergis peronii	Hemiergis peronii	Hemiergis peronii	14695
Hemiergis quadrilineatus	R07621	Lygosominae	yes	75	58.4	25	0.28	NA	Australia	1839	mainland	-32.45	115.78	no	Cathemeral	Fossorial	NA	Viviparous	NA	NA	NA	24.45	extant	Least Concern	Stable	NA	2017	reduced	Leg-reduced Scincidae Jan2023 equation	-4.2336	2.5193	0.490242	0.216524	-0.71177	Hemiergis quadrilineata	Hemiergis quadrilineata	Hemiergis quadrilineatum	14696
Hemiergis talbingoensis	R07622	Lygosominae	yes	65	65	NA	NA	NA	Australia	1946	mainland	-33.46	149.58	no	Diurnal	Semi-Fossorial	Carnivorous	Viviparous	NA	NA	NA	NA	extant	Least Concern	Unknown	NA	2017	reduced	Leg-reduced Scincidae Jan2023 equation	-4.2336	2.5193	0.333673	0.333673	NA	Hemiergis talbingoensis	NA	Hemiergis talbingoensis	14697
Heremites auratus	R10656	Lygosominae	yes	115	86.325	31	NA	NA	Palaearctic	1758	mainland	35.83	35.79	no	Diurnal	Scansorial	Carnivorous	Viviparous	22.5	NA	NA	NA	extant	Least Concern	Stable	NA	2008	all	Legged Scincidae Jan2023 equation	-4.95054	3.13917	1.51834	1.12732	-0.268902	Trachylepis aurata	Trachylepis aurata	Heremites auratus	19343
Heremites septemtaeniatus	R10657	Lygosominae	yes	105	67.8	NA	NA	NA	Palaearctic	1834	mainland	33.04	51.15	no	Diurnal	Variable	Carnivorous	Viviparous	NA	NA	NA	NA	extant	Least Concern	Stable	NA	2016	all	Legged Scincidae Jan2023 equation	-4.95054	3.13917	1.39432	0.798001	NA	Trachylepis septemtaeniata	NA	Heremites septemtaeniatus	19398
Heremites vittatus	R10658	Lygosominae	yes	98.8	71.15	26	0.75	NA	Palaearctic	1804	mainland	35.95	29.39	no	Diurnal	Variable	Carnivorous	Viviparous	10	NA	33.225	NA	extant	Least Concern	Stable	NA	2008	all	Legged Scincidae Jan2023 equation	-4.95054	3.13917	1.31134	0.863752	-0.508698	Trachylepis vittata	Trachylepis vittata	Heremites vittatus	19411
Insulasaurus arborens	R07624	Lygosominae	yes	66.3	54.95	23.75	NA	NA	Oriental	1917	insular endemic	10.7	122.86	no	Diurnal	Variable	Carnivorous	Oviparous	NA	NA	22.85	NA	extant	Data Deficient	Unknown	NA	2007	all	Legged Scincidae Jan2023 equation	-4.95054	3.13917	0.767501	0.511514	-0.632098	Insulasaurus arborens	Insulasaurus arborens	Insulasaurus arborens	14969
Insulasaurus traanorum	R07625	Lygosominae	yes	53.22	50.4433	NA	NA	NA	Oriental	2010	insular endemic	8.81199	117.664	description	NA	NA	NA	Oviparous	NA	NA	NA	NA	extant	NA	NA	NA	NA	all	Legged Scincidae Jan2023 equation	-4.95054	3.13917	0.467902	0.394851	NA	Insulasaurus traanorum	NA	NA	14970
Insulasaurus victoria	R07626	Lygosominae	yes	47.2	45.3	NA	NA	NA	Oriental	1980	insular endemic	16.82	120.94	no	NA	NA	NA	NA	NA	NA	NA	NA	extant	Near Threatened	Decreasing	NA	2007	all	Legged Scincidae Jan2023 equation	-4.95054	3.13917	0.304249	0.248234	NA	Insulasaurus victoria	Insulasaurus victoria	Insulasaurus victoria	14971
Insulasaurus wrighti	R07627	Lygosominae	yes	70	69	NA	NA	NA	Oriental	1925	insular endemic	9.24	118.1	no	NA	NA	NA	NA	NA	NA	NA	NA	extant	Data Deficient	Unknown	NA	2007	all	Legged Scincidae Jan2023 equation	-4.95054	3.13917	0.841536	0.82192	NA	Insulasaurus wrighti	Insulasaurus wrighti	Insulasaurus wrighti	14972
Isopachys anguinoides	R07628	Lygosominae	yes	95	NA	NA	NA	NA	Oriental	1914	mainland	12.5917	99.8344	no	NA	Fossorial	NA	Viviparous	NA	NA	NA	NA	extant	Least Concern	Unknown	NA	2017	limbless	Limbless Scincinae&Lygosominae Jan 2023	-4.3565	2.4364	0.462026	NA	NA	Isopachys anguinoides	Isopachys anguinoides	Isopachys anguinoides	14978
Isopachys borealis	R07629	Lygosominae	yes	177	NA	NA	NA	NA	Oriental	1990	mainland	16.21	99.84	no	NA	Semi-Fossorial	Carnivorous	Viviparous	NA	NA	NA	NA	extant	Least Concern	Unknown	NA	2017	limbless	Limbless Scincinae&Lygosominae Jan 2023	-4.3565	2.4364	1.12046	NA	NA	Isopachys borealis	NA	Isopachys borealis	14979
Isopachys gyldenstolpei	R07630	Lygosominae	yes	220	174.5	78.5	NA	NA	Oriental	1916	mainland	13.35	99.67	no	Cathemeral	Semi-Fossorial	Carnivorous	Viviparous	NA	NA	NA	NA	extant	Least Concern	Stable	NA	2017	limbless	Limbless Scincinae&Lygosominae Jan 2023	-4.3565	2.4364	1.35058	1.10541	0.26016	Isopachys gyldenstolpei	NA	Isopachys gyldenstolpei	14980
Isopachys roulei	R07631	Lygosominae	yes	109	NA	NA	NA	NA	Oriental	1920	mainland	14.28	101.39	no	NA	Fossorial	NA	Viviparous	NA	NA	NA	NA	extant	Least Concern	Unknown	NA	2017	limbless	Limbless Scincinae&Lygosominae Jan 2023	-4.3565	2.4364	0.607486	NA	NA	Isopachys roulei	NA	Isopachys roulei	14981
Jarujinia bipedalis	R07634	Lygosominae	yes	88.2	NA	NA	NA	NA	Oriental	2011	mainland	13.278	99.4194	specimen	NA	Fossorial	NA	NA	NA	NA	NA	NA	extant	Least Concern	Unknown	NA	2017	forelimbs only	Leg-reduced Scincidae Jan2023 equation	-4.2336	2.5193	0.667619	NA	NA	Jarujinia bipedalis	NA	Jarujinia bipedalis	15017
Kaestlea beddomii	R07635	Lygosominae	yes	58	48.5	NA	NA	NA	Oriental	1887	mainland	12.23	75.97	no	Diurnal	Semi-Fossorial	Carnivorous	NA	NA	NA	NA	NA	extant	Least Concern	Unknown	NA	2010	all	Legged Scincidae Jan2023 equation	-4.95054	3.13917	0.58516	0.34129	NA	Kaestlea beddomii	NA	Kaestlea beddomii	15018
Kaestlea bilineata	R07636	Lygosominae	yes	65	55	NA	NA	NA	Oriental	1846	mainland	11.36	76.62	no	Diurnal	Terrestrial	Carnivorous	Oviparous	NA	NA	NA	NA	extant	Least Concern	Unknown	NA	2010	all	Legged Scincidae Jan2023 equation	-4.95054	3.13917	0.740503	0.512754	NA	Kaestlea bilineata	NA	Kaestlea bilineata	15019
Kaestlea laterimaculata	R07637	Lygosominae	yes	62	61	NA	NA	NA	Oriental	1887	mainland	12.86	76.6	no	Diurnal	Terrestrial	Carnivorous	NA	NA	NA	NA	NA	extant	Vulnerable	Unknown	B1ab(iii)	2011	all	Legged Scincidae Jan2023 equation	-4.95054	3.13917	0.676082	0.653914	NA	Kaestlea laterimaculata	NA	Kaestlea laterimaculata	15020
Kaestlea palnica	R07638	Lygosominae	yes	60	NA	NA	NA	NA	Oriental	1892	mainland	10.48	77.31	no	Diurnal	Terrestrial	Carnivorous	NA	NA	NA	NA	NA	extant	Data Deficient	Unknown	NA	2010	all	Legged Scincidae Jan2023 equation	-4.95054	3.13917	0.631379	NA	NA	Kaestlea palnica	NA	Kaestlea palnica	15021
Kaestlea travancorica	R07639	Lygosominae	yes	63	NA	NA	NA	NA	Oriental	1870	mainland	9.93	77.2	no	Diurnal	Terrestrial	Carnivorous	NA	NA	NA	NA	NA	extant	Least Concern	Unknown	NA	2009	all	Legged Scincidae Jan2023 equation	-4.95054	3.13917	0.697896	NA	NA	Kaestlea travancorica	NA	Kaestlea travancorica	15022
Kanakysaurus viviparus	R07640	Lygosominae	yes	83	NA	35	NA	NA	Oceania	2004	insular endemic	-20.25	164.04	no	Cathemeral	Semi-Fossorial	NA	Viviparous	NA	NA	NA	NA	extant	Endangered	Decreasing	B1ab(ii,iii,v)+2ab(ii,iii,v)	2017	all	Legged Scincidae Jan2023 equation	-4.95054	3.13917	1.07377	NA	-0.103448	Kanakysaurus viviparus	Kanakysaurus viviparus	Kanakysaurus viviparus	15024
Kanakysaurus zebratus	R07641	Lygosominae	yes	72	69	NA	NA	NA	Oceania	2008	insular endemic	-21.09	164.95	no	Cathemeral	Semi-Fossorial	NA	Viviparous	NA	NA	NA	NA	extant	Endangered	Decreasing	B1ab(ii,iii,v)+2ab(ii,iii,v)	2017	all	Legged Scincidae Jan2023 equation	-4.95054	3.13917	0.879942	0.82192	NA	Kanakysaurus zebratus	NA	Kanakysaurus zebratus	15025
Kuniesaurus albiauris	R11377	Lygosominae	yes	46	46	NA	NA	NA	Oceania	2019	insular endemic	-22.5959	167.525	description	NA	Semi-Fossorial	NA	Oviparous	NA	NA	NA	NA	extant	NA	NA	NA	NA	all	Legged Scincidae Jan2023 equation	-4.95054	3.13917	0.26914	0.26914	NA	NA	NA	NA	21931
Lacertaspis chriswildi	R07642	Lygosominae	yes	45	45	NA	NA	NA	Afrotropic	1996	mainland	5.94645	10.2716	no	Diurnal	Terrestrial	NA	Oviparous	NA	NA	NA	NA	extant	Near Threatened	Decreasing	B1ab(iii)	2019	all	Legged Scincidae Jan2023 equation	-4.95054	3.13917	0.239175	0.239175	NA	Lacertaspis chriswildi	Lacertaspis chriswildi	Lacertaspis chriswildi	15094
Lacertaspis gemmiventris	R07643	Lygosominae	yes	81	74.5	NA	NA	NA	Afrotropic	1897	mainland	4.13461	9.79927	no	Diurnal	Variable	NA	NA	NA	NA	NA	NA	extant	Endangered	Decreasing	B2ab(iii)	2019	all	Legged Scincidae Jan2023 equation	-4.95054	3.13917	1.04052	0.926477	NA	Lacertaspis gemmiventris	Lacertaspis gemmiventris	Lacertaspis gemmiventris	15095
Lacertaspis lepesmei	R07644	Lygosominae	yes	58	57.5	NA	NA	NA	Afrotropic	1940	mainland	5.68984	10.1224	no	Diurnal	Terrestrial	NA	Oviparous	NA	NA	NA	NA	extant	Critically Endangered	Stable	B1ab(iii)	2019	all	Legged Scincidae Jan2023 equation	-4.95054	3.13917	0.58516	0.573357	NA	Lacertaspis lepesmei	Lacertaspis lepesmei	Lacertaspis lepesmei	15096
Lacertaspis reichenowii	R07645	Lygosominae	yes	54	42.5	NA	NA	NA	Afrotropic	1874	mainland	0.84	12.98	no	Diurnal	Variable	Carnivorous	Oviparous	NA	NA	NA	NA	extant	Least Concern	Stable	NA	2019	all	Legged Scincidae Jan2023 equation	-4.95054	3.13917	0.487739	0.16125	NA	Lacertaspis reichenowi	Lacertaspis reichenowi	Lacertaspis reichenowi	15097
Lacertaspis rohdei	R07646	Lygosominae	yes	62	57	NA	NA	NA	Afrotropic	1910	mainland	-0.18	11.52	no	Diurnal	Terrestrial	Carnivorous	NA	NA	NA	NA	NA	extant	Least Concern	Stable	NA	2019	all	Legged Scincidae Jan2023 equation	-4.95054	3.13917	0.676082	0.56145	NA	Lacertaspis rohdei	Lacertaspis rohdei	Lacertaspis rohdei	15098
Lacertoides pardalis	R07647	Lygosominae	yes	134	118	NA	NA	NA	Oceania	1997	insular endemic	-22.21	166.82	no	Diurnal	Scansorial	Omnivorous	Viviparous	18	NA	NA	NA	extant	Vulnerable	Decreasing	B1ab(ii,iii,v)+2ab(ii,iii,v)	2017	all	Legged Scincidae Jan2023 equation	-4.95054	3.13917	1.7268	1.55345	NA	Lacertoides pardalis	Lacertoides pardalis	Lacertoides pardalis	15099
Lamprolepis leucosticta	R07648	Lygosominae	yes	74	74	NA	NA	NA	Oriental	1923	insular endemic	-6.73693	107.014	locality	Diurnal	Scansorial	NA	NA	NA	NA	NA	NA	extant	Data Deficient	Unknown	NA	2019	all	Legged Scincidae Jan2023 equation	-4.95054	3.13917	0.917296	0.917296	NA	Lamprolepis leucosticta	NA	Lamprolepis leucosticta	15106
Lamprolepis nieuwenhuisii	R07649	Lygosominae	yes	72	NA	NA	NA	NA	Oriental	1905	insular endemic	3.38334	114.817	no	Diurnal	Scansorial	NA	NA	NA	NA	NA	NA	extant	Least Concern	Unknown	NA	2017	all	Legged Scincidae Jan2023 equation	-4.95054	3.13917	0.879942	NA	NA	Lamprolepis nieuwenhuisii	NA	Lamprolepis nieuwenhuisi	15107
Lamprolepis smaragdina	R07650	Lygosominae	yes	121.5	89	36	0.99	NA	Oriental	1826	insular endemic	2.69	129.7	no	Diurnal	Scansorial	Omnivorous	Oviparous	11	5	30.3	NA	extant	Least Concern	Stable	NA	2019	all	Legged Scincidae Jan2023 equation	-4.95054	3.13917	1.5933	1.16893	-0.0650419	Lamprolepis smaragdina	Lamprolepis smaragdina	Lamprolepis smaragdina	15108
Lampropholis adonis	R07652	Lygosominae	yes	53	NA	18.75	NA	NA	Australia	1991	mainland	-25	151.69	no	Diurnal	Terrestrial	Carnivorous	Oviparous	NA	NA	NA	NA	extant	Least Concern	Stable	NA	2017	all	Legged Scincidae Jan2023 equation	-4.95054	3.13917	0.462255	NA	-0.954373	Lampropholis adonis	NA	Lampropholis adonis	15138
Lampropholis amicula	R07653	Lygosominae	yes	35	29	18	NA	NA	Australia	1981	mainland	-27.6672	152.485	no	Diurnal	Terrestrial	Carnivorous	Oviparous	NA	NA	NA	NA	extant	Least Concern	Stable	NA	2017	all	Legged Scincidae Jan2023 equation	-4.95054	3.13917	-0.103448	-0.359824	-1.01003	Lampropholis amicula	NA	Lampropholis amicula	15139
Lampropholis bellendenkerensis	R11405	Lygosominae	yes	47.5	NA	NA	NA	NA	Australia	2018	mainland	-17.2759	145.686	no	Diurnal	Terrestrial	NA	NA	NA	NA	NA	NA	extant	NA	NA	NA	NA	all	Legged Scincidae Jan2023 equation	-4.95054	3.13917	0.312886	NA	NA	NA	NA	NA	21310
Lampropholis caligula	R07654	Lygosominae	yes	54	NA	18	NA	NA	Australia	1981	mainland	-31.817	151.08	no	Diurnal	Terrestrial	Carnivorous	Oviparous	NA	NA	NA	NA	extant	Least Concern	Unknown	NA	2017	all	Legged Scincidae Jan2023 equation	-4.95054	3.13917	0.487739	NA	-1.01003	Lampropholis caligula	NA	Lampropholis caligula	15140
Lampropholis coggeri	R07655	Lygosominae	yes	47	36.81	17.7	0.13	NA	Australia	1991	mainland	-16.49	145.35	no	Diurnal	Terrestrial	Carnivorous	Oviparous	NA	NA	NA	27.65	extant	Least Concern	Stable	NA	2017	all	Legged Scincidae Jan2023 equation	-4.95054	3.13917	0.298459	-0.0347071	-1.03294	Lampropholis coggeri	Lampropholis coggeri	Lampropholis coggeri	15141
Lampropholis colossus	R07656	Lygosominae	yes	56	NA	NA	NA	NA	Australia	1991	mainland	-26.8867	151.613	locality	Diurnal	Terrestrial	Carnivorous	Oviparous	NA	NA	NA	NA	extant	Data Deficient	Unknown	NA	2017	all	Legged Scincidae Jan2023 equation	-4.95054	3.13917	0.537319	NA	NA	Lampropholis colossus	NA	Lampropholis colossus	15142
Lampropholis couperi	R07657	Lygosominae	yes	49	NA	18	NA	NA	Australia	1991	mainland	-25.65	152.06	no	Diurnal	Terrestrial	Carnivorous	Oviparous	NA	NA	NA	NA	extant	Least Concern	Stable	NA	2017	all	Legged Scincidae Jan2023 equation	-4.95054	3.13917	0.355273	NA	-1.01003	Lampropholis couperi	NA	Lampropholis couperi	15143
Lampropholis delicata	R07658	Lygosominae	yes	55	40	18	0.155	NA	Australia	1888	mainland	-33.51	151.09	no	Diurnal	Terrestrial	Carnivorous	Oviparous	12	4	26.1	26.1	extant	Least Concern	Stable	NA	2017	all	Legged Scincidae Jan2023 equation	-4.95054	3.13917	0.512754	0.0785987	-1.01003	Lampropholis delicata	Lampropholis delicata	Lampropholis delicata	15144
Lampropholis elliotensis	R11421	Lygosominae	yes	40.2	NA	NA	NA	NA	Australia	2018	mainland	-19.4856	146.969	no	Diurnal	Terrestrial	NA	NA	NA	NA	NA	NA	extant	NA	NA	NA	NA	all	Legged Scincidae Jan2023 equation	-4.95054	3.13917	0.0853983	NA	NA	NA	NA	NA	21316
Lampropholis elongata	R07659	Lygosominae	yes	53	48.3	20	0.1	NA	Australia	1997	mainland	-31.33	151.6	no	Diurnal	Terrestrial	Carnivorous	Oviparous	NA	NA	NA	NA	extant	Data Deficient	Unknown	NA	2017	all	Legged Scincidae Jan2023 equation	-4.95054	3.13917	0.462255	0.335656	-0.866386	Lampropholis elongata	NA	Lampropholis elongata	15145
Lampropholis guichenoti	R07660	Lygosominae	yes	52	40.45	20.5	0.205	NA	Australia	1839	mainland	-34.32	146.63	no	Diurnal	Terrestrial	Carnivorous	Oviparous	16	5	30.3	30.35	extant	Least Concern	Unknown	NA	2017	all	Legged Scincidae Jan2023 equation	-4.95054	3.13917	0.436286	0.0938504	-0.832722	Lampropholis guichenoti	Lampropholis guichenoti	Lampropholis guichenoti	15146
Lampropholis mirabilis	R07661	Lygosominae	yes	52	47.4	NA	NA	NA	Australia	1981	mainland	-19.53	146.97	no	Diurnal	Scansorial	Carnivorous	Oviparous	NA	NA	NA	NA	extant	Least Concern	Unknown	NA	2017	all	Legged Scincidae Jan2023 equation	-4.95054	3.13917	0.436286	0.310013	NA	Lampropholis mirabilis	NA	Lampropholis mirabilis	15147
Lampropholis robertsi	R07662	Lygosominae	yes	55	42.41	NA	NA	NA	Australia	1991	mainland	-17.02	145.51	no	Diurnal	Terrestrial	Carnivorous	Oviparous	NA	NA	NA	NA	extant	Least Concern	Unknown	NA	2017	all	Legged Scincidae Jan2023 equation	-4.95054	3.13917	0.512754	0.15836	NA	Lampropholis robertsi	Lampropholis robertsi	Lampropholis robertsi	15148
Lampropholis similis	R11391	Lygosominae	yes	42.2	NA	NA	NA	NA	Australia	2018	mainland	-18.1945	146.065	no	Diurnal	Terrestrial	NA	NA	NA	NA	NA	NA	extant	NA	NA	NA	NA	all	Legged Scincidae Jan2023 equation	-4.95054	3.13917	0.151592	NA	NA	NA	NA	NA	21313
Lankascincus deignani	R07663	Lygosominae	yes	58	46.1667	18	NA	NA	Oriental	1950	insular endemic	7.09	80.77	no	Diurnal	Semi-Fossorial	Carnivorous	Oviparous	NA	NA	NA	NA	extant	Critically Endangered	Unknown	B2ab(iii)	2019	all	Legged Scincidae Jan2023 equation	-4.95054	3.13917	0.58516	0.27407	-1.01003	Lankascincus deignani	NA	Lankascincus deignani	15152
Lankascincus dorsicatenatus	R07665	Lygosominae	yes	46.5	39.8333	18.1	NA	NA	Oriental	1953	insular endemic	6.62	80.5	no	Diurnal	Semi-Aquatic	NA	Oviparous	NA	NA	NA	NA	extant	Least Concern	Stable	NA	2019	all	Legged Scincidae Jan2023 equation	-4.95054	3.13917	0.283878	0.0729063	-1.00247	Lankascincus dorsicatenatus	NA	Lankascincus dorsicatenatus	15154
Lankascincus fallax	R07666	Lygosominae	yes	60	39.2333	15.1	NA	NA	Oriental	1860	insular endemic	7.65	80.71	no	Diurnal	Semi-Fossorial	Carnivorous	Oviparous	NA	NA	22.5	NA	extant	Least Concern	Stable	NA	2019	all	Legged Scincidae Jan2023 equation	-4.95054	3.13917	0.631379	0.0522146	-1.24953	Lankascincus fallax	Lankascincus fallax	Lankascincus fallax	15155
Lankascincus gansi	R07667	Lygosominae	yes	55	31.475	NA	NA	NA	Oriental	1991	insular endemic	6.83	80.56	no	Diurnal	Terrestrial	Carnivorous	Oviparous	NA	NA	NA	NA	extant	Least Concern	Stable	NA	2019	all	Legged Scincidae Jan2023 equation	-4.95054	3.13917	0.512754	-0.248171	NA	Lankascincus gansi	NA	Lankascincus gansi	15156
Lankascincus merrill	R12047	Lygosominae	yes	34.9	33.85	NA	NA	NA	Oriental	2020	insular endemic	6.47362	80.6401	description	Diurnal	Terrestrial	NA	Oviparous	NA	NA	NA	NA	extant	NA	NA	NA	NA	all	Legged Scincidae Jan2023 equation	-4.95054	3.13917	-0.107349	-0.148995	NA	NA	NA	NA	22915
Lankascincus sameerai	R12055	Lygosominae	yes	36.8	35.7	NA	NA	NA	Oriental	2020	insular endemic	6.39701	80.6307	no	Diurnal	Terrestrial	Carnivorous	Oviparous	NA	NA	NA	NA	extant	NA	NA	NA	NA	all	Legged Scincidae Jan2023 equation	-4.95054	3.13917	-0.0350775	-0.0764505	NA	NA	NA	NA	22930
Lankascincus sripadensis	R07670	Lygosominae	yes	58.27	51.975	NA	NA	NA	Oriental	2007	insular endemic	6.86086	80.595	description	Diurnal	Semi-Fossorial	NA	Oviparous	NA	NA	NA	NA	extant	Endangered	Unknown	B1ab(iii)	2019	all	Legged Scincidae Jan2023 equation	-4.95054	3.13917	0.591492	0.435631	NA	Lankascincus sripadensis	NA	Lankascincus sripadensis	15159
Lankascincus taprobanensis	R07671	Lygosominae	yes	58	NA	19.5	NA	NA	Oriental	1854	insular endemic	6.86	80.72	no	Diurnal	Semi-Fossorial	Carnivorous	Oviparous	NA	NA	NA	NA	extant	Endangered	Decreasing	B1ab(iii)	2019	all	Legged Scincidae Jan2023 equation	-4.95054	3.13917	0.58516	NA	-0.900902	Lankascincus taprobanensis	NA	Lankascincus taprobanensis	15160
Lankascincus taylori	R07672	Lygosominae	yes	52	42.5	20	NA	NA	Oriental	1991	insular endemic	6.82	80.55	no	Diurnal	Semi-Fossorial	Carnivorous	Oviparous	NA	NA	NA	NA	extant	Vulnerable	Unknown	B1ab(iii)	2019	all	Legged Scincidae Jan2023 equation	-4.95054	3.13917	0.436286	0.16125	-0.866386	Lankascincus taylori	NA	Lankascincus taylori	15161
Larutia kecil	R11712	Lygosominae	yes	84	NA	NA	NA	NA	Oriental	2019	insular endemic	1.1167	110.215	no	NA	Semi-Fossorial	NA	NA	NA	NA	NA	NA	extant	NA	NA	NA	NA	reduced	Leg-reduced Scincidae Jan2023 equation	-4.2336	2.5193	0.614237	NA	NA	NA	NA	NA	22331
Larutia larutensis	R07673	Lygosominae	yes	191	115	NA	NA	NA	Oriental	1900	mainland	5.16136	100.826	no	Diurnal	Semi-Fossorial	Carnivorous	Oviparous	NA	NA	NA	NA	extant	Vulnerable	Unknown	D2	2017	reduced	Leg-reduced Scincidae Jan2023 equation	-4.2336	2.5193	1.51301	0.957916	NA	Larutia larutensis	NA	Larutia larutensis	15163
Larutia miodactyla	R07674	Lygosominae	yes	151	90	NA	NA	NA	Oriental	1903	mainland	4	101.62	no	Diurnal	Semi-Fossorial	Carnivorous	Oviparous	NA	NA	NA	NA	extant	Vulnerable	Unknown	B1ab(iii)	2017	reduced	Leg-reduced Scincidae Jan2023 equation	-4.2336	2.5193	1.2559	0.689723	NA	Larutia miodactyla	NA	Larutia miodactyla	15164
Larutia nubisilvicola	R07675	Lygosominae	yes	119	119	NA	NA	NA	Oriental	2011	mainland	8.76667	99.5167	description	Diurnal	Semi-Fossorial	NA	NA	NA	NA	NA	NA	extant	Least Concern	Unknown	NA	2017	reduced	Leg-reduced Scincidae Jan2023 equation	-4.2336	2.5193	0.995325	0.995325	NA	Larutia nubisilvicola	NA	Larutia nubisilvicola	15165
Larutia penangensis	R07676	Lygosominae	yes	juveniles_only	NA	NA	NA	NA	Oriental	2011	insular endemic	5.43443	100.277	specimen	NA	Semi-Fossorial	NA	NA	NA	NA	NA	NA	extant	Critically Endangered	Unknown	B1ab(iii)+2ab(iii)	2017	limbless	Limbless Scincinae&Lygosominae Jan 2023	-4.3565	2.4364	juveniles_only	NA	NA	Larutia penangensis	NA	Larutia penangensis	15166
Larutia puehensis	R07677	Lygosominae	yes	141	141	NA	NA	NA	Oriental	2003	insular endemic	1.7	109.75	specimen	NA	NA	NA	NA	NA	NA	NA	NA	extant	Data Deficient	Unknown	NA	2017	reduced	Leg-reduced Scincidae Jan2023 equation	-4.2336	2.5193	1.18093	1.18093	NA	Larutia puehensis	NA	Larutia puehensis	15167
Larutia seribuatensis	R07678	Lygosominae	yes	115	115	55	NA	NA	Oriental	2003	insular endemic	2.86257	104.132	no	Diurnal	Semi-Fossorial	NA	Oviparous	NA	NA	NA	NA	extant	Near Threatened	Stable	D2	2017	reduced	Leg-reduced Scincidae Jan2023 equation	-4.2336	2.5193	0.957916	0.957916	0.150896	Larutia seribuatensis	Larutia seribuatensis	Larutia seribuatensis	15168
Larutia sumatrensis	R07679	Lygosominae	yes	176	NA	NA	NA	NA	Oriental	1873	insular endemic	0.16	99.71	no	NA	Fossorial	Carnivorous	NA	NA	NA	NA	NA	extant	Least Concern	Unknown	NA	2019	reduced	Leg-reduced Scincidae Jan2023 equation	-4.2336	2.5193	1.42352	NA	NA	Larutia sumatrensis	NA	Larutia sumatrensis	15169
Larutia trifasciata	R07680	Lygosominae	yes	250	154	NA	NA	NA	Oriental	1940	mainland	3.85233	101.814	no	NA	Semi-Fossorial	Carnivorous	Oviparous	NA	NA	NA	NA	extant	Near Threatened	Stable	B1a	2017	reduced	Leg-reduced Scincidae Jan2023 equation	-4.2336	2.5193	1.80753	1.27742	NA	Larutia trifasciata	NA	Larutia trifasciata	15170
Leiolopisma alazon	R07681	Lygosominae	yes	65	45.4	26.9	NA	NA	Oceania	1985	insular endemic	-20.66	-178.72	no	Cathemeral	Terrestrial	NA	NA	NA	NA	NA	NA	extant	Critically Endangered	Decreasing	B1ab(iii,v)+2ab(iii,v)	2011	all	Legged Scincidae Jan2023 equation	-4.95054	3.13917	0.740503	0.25124	-0.462305	Leiolopisma alazon	NA	Leiolopisma alazon	15240
Leiolopisma ceciliae	R07682	Lygosominae	yes	175	NA	NA	NA	NA	Madagascar	2008	insular endemic	-21.12	55.54	no	NA	NA	NA	NA	NA	NA	NA	NA	Extinct	Extinct	NA	NA	2019	all	Legged Scincidae Jan2023 equation	-4.95054	3.13917	2.09074	NA	NA	Leiolopisma ceciliae	NA	Leiolopisma ceciliae	15241
Leiolopisma mauritiana	R07684	Lygosominae	extinct	340	NA	NA	NA	NA	Madagascar	1877	insular endemic	-20.29	57.57	no	Nocturnal	NA	Carnivorous	NA	NA	NA	NA	NA	Extinct	Extinct	NA	NA	2020	all	Legged Scincidae Jan2023 equation	-4.95054	3.13917	2.9962	NA	NA	Leiolopisma mauritiana	Leiolopisma mauritiana	Leiolopisma mauritiana	NA
Leiolopisma telfairii	R07685	Lygosominae	yes	171	NA	43	2	NA	Madagascar	1831	insular endemic	-20.29	57.57	no	Cathemeral	Terrestrial	Omnivorous	Oviparous	NA	12.2	NA	NA	extant	Vulnerable	Increasing	D2	2018	all	Legged Scincidae Jan2023 equation	-4.95054	3.13917	2.05921	NA	0.177195	Leiolopisma telfairii	Leiolopisma telfairii	Leiolopisma telfairii	15244
Leptoseps osellai	R07689	Lygosominae	yes	41	NA	NA	NA	NA	Oriental	1981	mainland	18.78	99.04	specimen	NA	Terrestrial	NA	NA	NA	NA	NA	NA	extant	Least Concern	Unknown	NA	2017	reduced	Leg-reduced Scincidae Jan2023 equation	-4.2336	2.5193	-0.170514	NA	NA	Leptoseps osellai	NA	Leptoseps osellai	15368
Leptoseps poilani	R07690	Lygosominae	yes	43	NA	NA	NA	NA	Oriental	1937	mainland	16.4154	107.313	no	NA	NA	NA	NA	NA	NA	NA	NA	extant	Data Deficient	Unknown	NA	2017	reduced	Leg-reduced Scincidae Jan2023 equation	-4.2336	2.5193	-0.118403	NA	NA	Leptoseps poilani	NA	Leptoseps poilani	15369
Leptosiaphos aloysiisabaudiae	R07691	Lygosominae	yes	45.5	NA	NA	NA	NA	Afrotropic	1907	mainland	3.28	19.57	no	Diurnal	Semi-Fossorial	Carnivorous	NA	NA	NA	NA	NA	extant	Least Concern	Unknown	NA	2019	reduced	Leg-reduced Scincidae Jan2023 equation	-4.2336	2.5193	-0.0565719	NA	NA	Leptosiaphos aloysiisabaudiae	NA	Leptosiaphos aloysiisabaudiae	15370
Leptosiaphos amieti	R07692	Lygosominae	yes	51	NA	33	NA	NA	Afrotropic	1973	mainland	4.27883	10.7199	no	NA	NA	NA	NA	NA	NA	NA	NA	extant	Vulnerable	Decreasing	B1ab(iii)	2019	all	Legged Scincidae Jan2023 equation	-4.95054	3.13917	0.409813	NA	-0.183667	Leptosiaphos amieti	Leptosiaphos amieti	Leptosiaphos amieti	15371
Leptosiaphos blochmanni	R07693	Lygosominae	yes	55	55	20	NA	NA	Afrotropic	1903	mainland	-2.05	29.09	no	Diurnal	Terrestrial	Carnivorous	Oviparous	NA	NA	NA	NA	extant	Data Deficient	Unknown	NA	2014	all	Legged Scincidae Jan2023 equation	-4.95054	3.13917	0.512754	0.512754	-0.866386	Leptosiaphos blochmanni	NA	Leptosiaphos blochmanni	15372
Leptosiaphos dewittei	R07694	Lygosominae	yes	59	59	NA	NA	NA	Afrotropic	1934	mainland	-9.5	24.35	no	Diurnal	Semi-Fossorial	Carnivorous	Oviparous	NA	NA	NA	NA	extant	Data Deficient	Unknown	NA	2020	all	Legged Scincidae Jan2023 equation	-4.95054	3.13917	0.608466	0.608466	NA	Leptosiaphos dewittei	NA	Leptosiaphos dewittei	15373
Leptosiaphos dungeri	R07695	Lygosominae	yes	60	NA	NA	NA	NA	Afrotropic	2012	mainland	9.33575	9.4864	no	NA	NA	NA	NA	NA	NA	NA	NA	extant	Data Deficient	Unknown	NA	2012	all	Legged Scincidae Jan2023 equation	-4.95054	3.13917	0.631379	NA	NA	Leptosiaphos dungeri	NA	Leptosiaphos dungeri	15374
Leptosiaphos fuhni	R07696	Lygosominae	yes	45	45	NA	NA	NA	Afrotropic	1973	mainland	3.98333	13.1833	specimen	NA	Semi-Fossorial	NA	NA	NA	NA	NA	NA	extant	Data Deficient	Decreasing	NA	2019	all	Legged Scincidae Jan2023 equation	-4.95054	3.13917	0.239175	0.239175	NA	Leptosiaphos fuhni	NA	Leptosiaphos fuhni	15375
Leptosiaphos graueri	R07697	Lygosominae	yes	75	65.5	25	NA	NA	Afrotropic	1912	mainland	-0.83	29.64	no	Diurnal	Semi-Fossorial	Carnivorous	Oviparous	NA	NA	NA	NA	extant	Endangered	Unknown	B2ab(iii)	2014	reduced	Leg-reduced Scincidae Jan2023 equation	-4.2336	2.5193	0.490242	0.342057	-0.71177	Leptosiaphos graueri	Leptosiaphos graueri	Leptosiaphos graueri	15376
Leptosiaphos hackarsi	R07698	Lygosominae	yes	61	56.5	NA	NA	NA	Afrotropic	1941	mainland	-1.35	29.53	no	Diurnal	Semi-Fossorial	Carnivorous	NA	NA	NA	NA	NA	extant	Endangered	Unknown	B2ab(iii)	2014	reduced	Leg-reduced Scincidae Jan2023 equation	-4.2336	2.5193	0.264181	0.180336	NA	Leptosiaphos hackarsi	Leptosiaphos hackarsi	Leptosiaphos hackarsi	15377
Leptosiaphos hylophilus	R07699	Lygosominae	yes	37.7	NA	NA	NA	NA	Afrotropic	1982	mainland	-0.883165	18.0668	description	NA	Terrestrial	NA	NA	NA	NA	NA	NA	extant	Least Concern	Unknown	NA	2019	all	Legged Scincidae Jan2023 equation	-4.95054	3.13917	-0.00213652	NA	NA	Leptosiaphos hylophilus	NA	Leptosiaphos hylophilus	15378
Leptosiaphos ianthinoxantha	R07700	Lygosominae	yes	63	56.5	NA	NA	NA	Afrotropic	1975	mainland	5.91036	10.1829	no	NA	Fossorial	NA	Oviparous	NA	NA	NA	NA	extant	Vulnerable	Decreasing	B1ab(iii)	2019	all	Legged Scincidae Jan2023 equation	-4.95054	3.13917	0.697896	0.549438	NA	Leptosiaphos ianthinoxantha	NA	Leptosiaphos ianthinoxantha	15379
Leptosiaphos kilimensis	R07701	Lygosominae	yes	73	44.875	26	NA	NA	Afrotropic	1891	mainland	-3.41	31.63	no	Diurnal	Terrestrial	Carnivorous	Oviparous	NA	NA	NA	NA	extant	Least Concern	Unknown	NA	2014	all	Legged Scincidae Jan2023 equation	-4.95054	3.13917	0.898747	0.235383	-0.508698	Leptosiaphos kilimensis	Leptosiaphos kilimensis	Leptosiaphos kilimensis	15380
Leptosiaphos koutoui	R07702	Lygosominae	yes	49	49	31.5	NA	NA	Afrotropic	2004	mainland	6.51667	14.2833	description	NA	Semi-Fossorial	NA	NA	NA	NA	NA	NA	extant	Data Deficient	Unknown	NA	2019	all	Legged Scincidae Jan2023 equation	-4.95054	3.13917	0.355273	0.355273	-0.247088	Leptosiaphos koutoui	NA	Leptosiaphos koutoui	15381
Leptosiaphos luberoensis	R07703	Lygosominae	yes	56	NA	NA	NA	NA	Afrotropic	1933	mainland	-1.26	29.13	no	NA	Terrestrial	NA	Oviparous	NA	NA	NA	NA	extant	Data Deficient	Unknown	NA	2019	all	Legged Scincidae Jan2023 equation	-4.95054	3.13917	0.537319	NA	NA	Leptosiaphos luberoensis	NA	Leptosiaphos luberoensis	15382
Leptosiaphos meleagris	R07704	Lygosominae	yes	75	72	24	NA	NA	Afrotropic	1907	mainland	0.08	29.68	no	Diurnal	Fossorial	Carnivorous	Oviparous	NA	NA	NA	NA	extant	Vulnerable	Decreasing	B2ab(iii)	2019	reduced	Leg-reduced Scincidae Jan2023 equation	-4.2336	2.5193	0.490242	0.445578	-0.756434	Leptosiaphos meleagris	NA	Leptosiaphos meleagris	15383
Leptosiaphos pauliani	R07705	Lygosominae	yes	53	NA	NA	NA	NA	Afrotropic	1940	mainland	5.61	10.02	no	NA	Terrestrial	NA	NA	NA	NA	NA	NA	extant	Endangered	Decreasing	B1ab(iii)	2019	all	Legged Scincidae Jan2023 equation	-4.95054	3.13917	0.462255	NA	NA	Leptosiaphos pauliani	NA	Leptosiaphos pauliani	15384
Leptosiaphos rhodurus	R07706	Lygosominae	yes	89.4	76.65	NA	NA	NA	Afrotropic	1952	mainland	-2.58	27.39	no	NA	NA	NA	NA	NA	NA	NA	NA	extant	Least Concern	Increasing	NA	2019	all	Legged Scincidae Jan2023 equation	-4.95054	3.13917	1.17504	0.965264	NA	Leptosiaphos rhodurus	NA	Leptosiaphos rhodurus	15385
Leptosiaphos rhomboidalis	R07707	Lygosominae	yes	54	54	NA	NA	NA	Afrotropic	1989	mainland	-7.91808	37.0834	specimen	Diurnal	Terrestrial	Carnivorous	NA	NA	NA	NA	NA	extant	Data Deficient	Unknown	NA	2014	all	Legged Scincidae Jan2023 equation	-4.95054	3.13917	0.487739	0.487739	NA	Leptosiaphos rhomboidalis	NA	Leptosiaphos rhomboidalis	15386
Leptosiaphos vigintiserierum	R07708	Lygosominae	yes	50	NA	25	NA	NA	Afrotropic	1897	mainland	4.90002	10.0033	no	NA	Terrestrial	NA	NA	NA	NA	NA	NA	extant	Near Threatened	Decreasing	B1ab(iii)	2019	all	Legged Scincidae Jan2023 equation	-4.95054	3.13917	0.382816	NA	-0.562169	Leptosiaphos vigintiserierum	Leptosiaphos vigintiserierum	Leptosiaphos vigintiserierum	15387
Lerista aericeps	R07709	Lygosominae	yes	54	NA	NA	NA	NA	Australia	1986	mainland	-28.4149	138.336	no	Nocturnal	Semi-Fossorial	Carnivorous	Oviparous	NA	NA	27.7	NA	extant	Least Concern	Stable	NA	2017	reduced	Leg-reduced Scincidae Jan2023 equation	-4.2336	2.5193	0.13082	NA	NA	Lerista aericeps	Lerista aericeps	Lerista aericeps	15412
Lerista alia	R11408	Lygosominae	yes	73	NA	NA	NA	NA	Australia	2019	mainland	-17.8478	143.829	no	NA	Fossorial	Carnivorous	NA	NA	NA	NA	NA	extant	NA	NA	NA	NA	hindlimbs only	Leg-reduced Scincidae Jan2023 equation	-4.2336	2.5193	0.460669	NA	NA	NA	NA	NA	21997
Lerista allanae	R07710	Lygosominae	yes	92	80	NA	NA	NA	Australia	1937	mainland	-22.8	147.875	no	Nocturnal	Fossorial	Carnivorous	Oviparous	NA	NA	NA	NA	extant	Critically Endangered	Decreasing	B1ab(ii,iii,iv)+2ab(ii,iii,iv)	2017	hindlimbs only	Leg-reduced Scincidae Jan2023 equation	-4.2336	2.5193	0.713771	0.560855	NA	Lerista allanae	NA	Lerista allanae	15413
Lerista allochira	R07711	Lygosominae	yes	40	36	22	NA	NA	Australia	1989	mainland	-22.1869	113.904	no	Cathemeral	Terrestrial	Carnivorous	Oviparous	NA	NA	NA	NA	extant	Least Concern	Unknown	NA	2017	reduced	Leg-reduced Scincidae Jan2023 equation	-4.2336	2.5193	-0.19753	-0.312807	-0.851635	Lerista allochira	Lerista allochira	Lerista allochira	15414
Lerista ameles	R07712	Lygosominae	yes	67	NA	NA	NA	NA	Australia	1979	mainland	-18.1215	144.536	no	Nocturnal	Fossorial	Carnivorous	Oviparous	NA	NA	NA	NA	extant	Endangered	Decreasing	B1ab(ii,iii,v)	2017	limbless	Limbless Scincinae&Lygosominae Jan 2023	-4.3565	2.4364	0.0925486	NA	NA	Lerista ameles	Lerista ameles	Lerista ameles	15415
Lerista amicorum	R07713	Lygosominae	yes	49	44.2	NA	NA	NA	Australia	2007	mainland	-22.8354	119.728	no	NA	Fossorial	Carnivorous	Oviparous	NA	NA	NA	NA	extant	Least Concern	Stable	NA	2017	reduced	Leg-reduced Scincidae Jan2023 equation	-4.2336	2.5193	0.024511	-0.0882877	NA	Lerista amicorum	NA	Lerista amicorum	15416
Lerista anyara	R11414	Lygosominae	yes	85.7	NA	NA	NA	NA	Australia	2019	mainland	-15.3147	143.676	description	NA	Fossorial	NA	NA	NA	NA	NA	NA	extant	NA	NA	NA	NA	stumps, no digits	Limbless Scincinae&Lygosominae Jan 2023	-4.3565	2.4364	0.353014	NA	NA	NA	NA	NA	22042
Lerista apoda	R07714	Lygosominae	yes	78	70.1	NA	NA	NA	Australia	1976	mainland	-17.2978	122.268	no	NA	Semi-Fossorial	Carnivorous	Oviparous	NA	NA	NA	NA	extant	Least Concern	Stable	NA	2017	limbless	Limbless Scincinae&Lygosominae Jan 2023	-4.3565	2.4364	0.253399	0.140407	NA	Lerista apoda	Lerista apoda	Lerista apoda	15417
Lerista arenicola	R07715	Lygosominae	yes	66	NA	NA	0.278	NA	Australia	1971	mainland	-32.16	131.15	no	NA	Semi-Fossorial	Carnivorous	Viviparous	NA	NA	NA	NA	extant	Least Concern	Stable	NA	2017	all	Legged Scincidae Jan2023 equation	-4.95054	3.13917	0.761318	NA	NA	Lerista arenicola	Lerista arenicola	Lerista arenicola	15418
Lerista axillaris	R07716	Lygosominae	yes	87	NA	NA	NA	NA	Australia	1991	mainland	-27.9372	114.346	no	Cathemeral	Semi-Fossorial	Carnivorous	Oviparous	NA	NA	NA	NA	extant	Data Deficient	Unknown	NA	2017	reduced	Leg-reduced Scincidae Jan2023 equation	-4.2336	2.5193	0.652631	NA	NA	Lerista axillaris	Lerista axillaris	Lerista axillaris	15419
Lerista baynesi	R07717	Lygosominae	yes	91	NA	NA	NA	NA	Australia	1971	mainland	-31.8278	128.155	no	Cathemeral	Semi-Fossorial	Carnivorous	Oviparous	NA	NA	NA	NA	extant	Least Concern	Stable	NA	2017	hindlimbs only	Leg-reduced Scincidae Jan2023 equation	-4.2336	2.5193	0.701813	NA	NA	Lerista baynesi	Lerista baynesi	Lerista baynesi	15420
Lerista bipes	R07718	Lygosominae	yes	67	52.65	24.5	NA	NA	Australia	1882	mainland	-25.1431	132.046	no	Nocturnal	Semi-Fossorial	Carnivorous	Oviparous	NA	8.25	31.2	NA	extant	Least Concern	Stable	NA	2017	hindlimbs only	Leg-reduced Scincidae Jan2023 equation	-4.2336	2.5193	0.36683	0.103119	-0.733874	Lerista bipes	Lerista bipes	Lerista bipes	15421
Lerista borealis	R07719	Lygosominae	yes	63	59.7	NA	NA	NA	Australia	1971	mainland	-16.0957	130.504	no	Cathemeral	Semi-Fossorial	Carnivorous	Oviparous	NA	NA	NA	NA	extant	Least Concern	Stable	NA	2017	reduced	Leg-reduced Scincidae Jan2023 equation	-4.2336	2.5193	0.299479	0.240612	NA	Lerista borealis	Lerista borealis	Lerista borealis	15422
Lerista bougainvillii	R07720	Lygosominae	yes	75.1	64.55	30.1	0.25	NA	Australia	1839	mainland	-35.4019	142.303	no	Cathemeral	Semi-Fossorial	Carnivorous	Mixed	NA	NA	29.75	31	extant	Least Concern	Unknown	NA	2017	all	Legged Scincidae Jan2023 equation	-4.95054	3.13917	0.937413	0.731032	-0.309068	Lerista bougainvillii	Lerista bougainvillii	Lerista bougainvillii	15423
Lerista bunglebungle	R07721	Lygosominae	yes	67	67	NA	NA	NA	Australia	1991	mainland	-17.4881	128.382	locality	Nocturnal	Fossorial	Carnivorous	Oviparous	NA	NA	NA	NA	extant	Data Deficient	Unknown	NA	2017	reduced	Leg-reduced Scincidae Jan2023 equation	-4.2336	2.5193	0.36683	0.36683	NA	Lerista bunglebungle	NA	Lerista bunglebungle	15424
Lerista carpentariae	R07722	Lygosominae	yes	70	NA	NA	NA	NA	Australia	1983	mainland	-15.2	136.27	no	Nocturnal	Semi-Fossorial	Carnivorous	Oviparous	NA	NA	NA	NA	extant	Least Concern	Unknown	NA	2017	reduced	Leg-reduced Scincidae Jan2023 equation	-4.2336	2.5193	0.414755	NA	NA	Lerista carpentariae	Lerista carpentariae	Lerista carpentariae	15425
Lerista chalybura	R07801	Lygosominae	yes	54	NA	NA	NA	NA	Australia	1985	mainland	-22.77	118.96	no	NA	Terrestrial	Carnivorous	Oviparous	NA	NA	NA	NA	extant	Least Concern	Stable	NA	2017	reduced	Leg-reduced Scincidae Jan2023 equation	-4.2336	2.5193	0.13082	NA	NA	Lerista zietzi	Lerista zietzi	Lerista chalybura	15504
Lerista chordae	R07724	Lygosominae	yes	45.1	NA	NA	NA	NA	Australia	2005	mainland	-21.71	145.34	no	Cathemeral	Fossorial	Carnivorous	Oviparous	NA	NA	NA	NA	extant	Vulnerable	Decreasing	B1ab(iii)+2ab(iii)	2017	reduced	Leg-reduced Scincidae Jan2023 equation	-4.2336	2.5193	-0.066233	NA	NA	Lerista chordae	Lerista chordae	Lerista chordae	15427
Lerista christinae	R07725	Lygosominae	yes	40	37.9	NA	NA	NA	Australia	1979	mainland	-30.65	115.82	no	Cathemeral	Semi-Fossorial	Carnivorous	Oviparous	NA	NA	NA	NA	extant	Vulnerable	Unknown	B1ab(iii)	2017	reduced	Leg-reduced Scincidae Jan2023 equation	-4.2336	2.5193	-0.19753	-0.256534	NA	Lerista christinae	Lerista christinae	Lerista christinae	15428
Lerista cinerea	R07726	Lygosominae	yes	72	68	31	NA	NA	Australia	1983	mainland	-20.07	146.21	no	Nocturnal	Semi-Fossorial	Carnivorous	Oviparous	NA	NA	NA	NA	extant	Near Threatened	Decreasing	B1ab(iii)+2ab(iii)	2017	hindlimbs only	Leg-reduced Scincidae Jan2023 equation	-4.2336	2.5193	0.445578	0.38304	-0.476412	Lerista cinerea	Lerista cinerea	Lerista cinerea	15429
Lerista clara	R07727	Lygosominae	yes	49	39.7	20	NA	NA	Australia	2007	mainland	-22.44	117.21	no	NA	Semi-Fossorial	Carnivorous	Oviparous	NA	NA	NA	NA	extant	Least Concern	Unknown	NA	2017	reduced	Leg-reduced Scincidae Jan2023 equation	-4.2336	2.5193	0.024511	-0.205767	-0.955915	Lerista clara	NA	Lerista clara	15430
Lerista colliveri	R07728	Lygosominae	yes	90	NA	NA	NA	NA	Australia	1992	mainland	-20.07	145.15	no	NA	Semi-Fossorial	Carnivorous	Oviparous	NA	NA	NA	NA	extant	Near Threatened	Decreasing	B1b(iii)+2b(iii)	2017	hindlimbs only	Leg-reduced Scincidae Jan2023 equation	-4.2336	2.5193	0.689723	NA	NA	Lerista colliveri	NA	Lerista colliveri	15431
Lerista connivens	R07729	Lygosominae	yes	86	81.7	33	NA	NA	Australia	1971	mainland	-25.51	114.28	no	Cathemeral	Semi-Fossorial	Carnivorous	Oviparous	NA	NA	31.9	31.9	extant	Least Concern	Stable	NA	2017	hindlimbs only	Leg-reduced Scincidae Jan2023 equation	-4.2336	2.5193	0.639982	0.583861	-0.408008	Lerista connivens	Lerista connivens	Lerista connivens	15432
Lerista desertorum	R07730	Lygosominae	yes	94.24	86	39	NA	NA	Australia	1919	mainland	-27.1	130.16	no	Cathemeral	Semi-Fossorial	Carnivorous	Oviparous	NA	NA	NA	NA	extant	Least Concern	Stable	NA	2017	reduced	Leg-reduced Scincidae Jan2023 equation	-4.2336	2.5193	0.740091	0.639982	-0.225231	Lerista desertorum	Lerista desertorum	Lerista desertorum	15433
Lerista distinguenda	R07731	Lygosominae	yes	51	44.08	NA	NA	NA	Australia	1910	mainland	-32.35	120.52	no	Cathemeral	Terrestrial	Carnivorous	Oviparous	NA	NA	NA	NA	extant	Least Concern	Stable	NA	2017	reduced	Leg-reduced Scincidae Jan2023 equation	-4.2336	2.5193	0.0682815	-0.0912622	NA	Lerista distinguenda	Lerista distinguenda	Lerista distinguenda	15434
Lerista dorsalis	R07732	Lygosominae	yes	71	NA	23	NA	NA	Australia	1985	mainland	-32.22	130.5	no	Cathemeral	Semi-Fossorial	Carnivorous	Oviparous	NA	NA	NA	NA	extant	Least Concern	Stable	NA	2017	reduced	Leg-reduced Scincidae Jan2023 equation	-4.2336	2.5193	0.430275	NA	-0.802999	Lerista dorsalis	Lerista dorsalis	Lerista dorsalis	15435
Lerista edwardsae	R07733	Lygosominae	yes	95	NA	NA	NA	NA	Australia	1982	mainland	-32.26	135.26	no	Cathemeral	Semi-Fossorial	Carnivorous	Oviparous	NA	NA	NA	NA	extant	Least Concern	Stable	NA	2017	hindlimbs only	Leg-reduced Scincidae Jan2023 equation	-4.2336	2.5193	0.748879	NA	NA	Lerista edwardsae	Lerista edwardsae	Lerista edwardsae	15436
Lerista elegans	R07734	Lygosominae	yes	45	41	NA	NA	NA	Australia	1845	mainland	-26.51	115.05	no	Cathemeral	Terrestrial	Carnivorous	Oviparous	NA	NA	NA	NA	extant	Least Concern	Stable	NA	2017	reduced	Leg-reduced Scincidae Jan2023 equation	-4.2336	2.5193	-0.0686617	-0.170514	NA	Lerista elegans	Lerista elegans	Lerista elegans	15437
Lerista elongata	R07735	Lygosominae	yes	61	NA	NA	NA	NA	Australia	1990	mainland	-29.79	134.45	no	NA	Terrestrial	Carnivorous	Oviparous	NA	NA	NA	NA	extant	Least Concern	Unknown	NA	2017	reduced	Leg-reduced Scincidae Jan2023 equation	-4.2336	2.5193	0.264181	NA	NA	Lerista elongata	Lerista elongata	Lerista elongata	15438
Lerista emmotti	R07736	Lygosominae	yes	103	NA	NA	NA	NA	Australia	1993	mainland	-22.86	142.62	no	Cathemeral	Semi-Fossorial	Carnivorous	Oviparous	NA	NA	NA	NA	extant	Least Concern	Decreasing	NA	2017	reduced	Leg-reduced Scincidae Jan2023 equation	-4.2336	2.5193	0.837341	NA	NA	Lerista emmotti	Lerista emmotti	Lerista emmotti	15439
Lerista eupoda	R07737	Lygosominae	yes	90	77	NA	NA	NA	Australia	1996	mainland	-27.02	118.05	no	Cathemeral	Fossorial	Carnivorous	Oviparous	NA	NA	NA	NA	extant	Least Concern	Stable	NA	2017	reduced	Leg-reduced Scincidae Jan2023 equation	-4.2336	2.5193	0.689723	0.519036	NA	Lerista eupoda	Lerista eupoda	Lerista eupoda	15440
Lerista flammicauda	R07738	Lygosominae	yes	56.37	NA	NA	NA	NA	Australia	1985	mainland	-22.33	117.95	no	Diurnal	Terrestrial	Carnivorous	Oviparous	NA	NA	NA	NA	extant	Least Concern	Stable	NA	2017	reduced	Leg-reduced Scincidae Jan2023 equation	-4.2336	2.5193	0.177815	NA	NA	Lerista flammicauda	Lerista flammicauda	Lerista flammicauda	15441
Lerista fragilis	R07739	Lygosominae	yes	60	47	NA	NA	NA	Australia	1876	mainland	-23.83	147.8	no	Cathemeral	Semi-Fossorial	Carnivorous	Oviparous	NA	NA	NA	NA	extant	Least Concern	Stable	NA	2017	reduced	Leg-reduced Scincidae Jan2023 equation	-4.2336	2.5193	0.246096	-0.0210839	NA	Lerista fragilis	Lerista fragilis	Lerista fragilis	15442
Lerista frosti	R07740	Lygosominae	yes	68	56.1	23	NA	NA	Australia	1920	mainland	-23.44	133.15	no	Diurnal	Terrestrial	Carnivorous	Oviparous	NA	NA	NA	NA	extant	Least Concern	Stable	NA	2017	reduced	Leg-reduced Scincidae Jan2023 equation	-4.2336	2.5193	0.38304	0.172562	-0.802999	Lerista frosti	Lerista frosti	Lerista frosti	15443
Lerista gascoynensis	R07741	Lygosominae	yes	70	NA	30	NA	NA	Australia	1986	mainland	-25.26	115.29	no	Cathemeral	Semi-Fossorial	Carnivorous	Oviparous	NA	NA	NA	NA	extant	Least Concern	Stable	NA	2017	hindlimbs only	Leg-reduced Scincidae Jan2023 equation	-4.2336	2.5193	0.414755	NA	-0.512288	Lerista gascoynensis	Lerista gascoynensis	Lerista gascoynensis	15444
Lerista gerrardii	R07742	Lygosominae	yes	91	85.5	NA	NA	NA	Australia	1864	mainland	-29.28	117.44	no	Cathemeral	Semi-Fossorial	Carnivorous	Oviparous	NA	NA	NA	NA	extant	Least Concern	Unknown	NA	2017	reduced	Leg-reduced Scincidae Jan2023 equation	-4.2336	2.5193	0.701813	0.633602	NA	Lerista gerrardii	Lerista gerrardii	Lerista gerrardii	15445
Lerista greeri	R07743	Lygosominae	yes	65	NA	26	NA	NA	Australia	1982	mainland	-17.51	127.1	no	Cathemeral	Fossorial	Carnivorous	Oviparous	NA	NA	NA	NA	extant	Least Concern	Stable	NA	2017	hindlimbs only	Leg-reduced Scincidae Jan2023 equation	-4.2336	2.5193	0.333673	NA	-0.668858	Lerista greeri	Lerista greeri	Lerista greeri	15446
Lerista griffini	R07744	Lygosominae	yes	67.07	61.6	NA	NA	NA	Australia	1982	mainland	-16.05	129.64	no	Nocturnal	Fossorial	Carnivorous	Oviparous	NA	NA	NA	NA	extant	Least Concern	Stable	NA	2017	hindlimbs only	Leg-reduced Scincidae Jan2023 equation	-4.2336	2.5193	0.367973	0.274891	NA	Lerista griffini	Lerista griffini	Lerista griffini	15447
Lerista haroldi	R07745	Lygosominae	yes	40	39	18	NA	NA	Australia	1983	mainland	-24.09	114	no	NA	Fossorial	Carnivorous	Oviparous	NA	NA	NA	NA	extant	Endangered	Unknown	B1ab(iii)	2017	reduced	Leg-reduced Scincidae Jan2023 equation	-4.2336	2.5193	-0.19753	-0.225231	-1.07119	Lerista haroldi	Lerista haroldi	Lerista haroldi	15448
Lerista hobsoni	R10681	Lygosominae	yes	68	NA	NA	NA	NA	Australia	2016	mainland	-19.97	145.05	no	NA	Semi-Fossorial	NA	NA	NA	NA	NA	NA	extant	Near Threatened	Decreasing	B1ab(iii)+2ab(iii)	2017	reduced	Leg-reduced Scincidae Jan2023 equation	-4.2336	2.5193	0.38304	NA	NA	NA	NA	Lerista hobsoni	20648
Lerista humphriesi	R07746	Lygosominae	yes	65	58	NA	NA	NA	Australia	1971	mainland	-27.14	114.25	no	Nocturnal	Semi-Fossorial	Carnivorous	Oviparous	NA	NA	NA	NA	extant	Least Concern	Stable	NA	2017	stumps, no digits	Limbless Scincinae&Lygosominae Jan 2023	-4.3565	2.4364	0.0604821	-0.060084	NA	Lerista humphriesi	Lerista humphriesi	Lerista humphriesi	15449
Lerista ingrami	R07747	Lygosominae	yes	36	NA	NA	NA	NA	Australia	1991	mainland	-15.03	145.25	locality	Diurnal	Semi-Fossorial	Carnivorous	Oviparous	NA	NA	NA	NA	extant	Data Deficient	Stable	NA	2017	reduced	Leg-reduced Scincidae Jan2023 equation	-4.2336	2.5193	-0.312807	NA	NA	Lerista ingrami	Lerista ingrami	Lerista ingrami	15450
Lerista ips	R07748	Lygosominae	yes	72	65	NA	NA	NA	Australia	1980	mainland	-22.25	124.29	no	Cathemeral	Semi-Fossorial	Carnivorous	Oviparous	NA	NA	NA	NA	extant	Least Concern	Unknown	NA	2017	hindlimbs only	Leg-reduced Scincidae Jan2023 equation	-4.2336	2.5193	0.445578	0.333673	NA	Lerista ips	Lerista ips	Lerista ips	15451
Lerista jacksoni	R07749	Lygosominae	yes	46	34.4	17	NA	NA	Australia	2007	mainland	-21.8	118.63	no	NA	Terrestrial	Carnivorous	Oviparous	NA	NA	NA	NA	extant	Least Concern	Stable	NA	2017	reduced	Leg-reduced Scincidae Jan2023 equation	-4.2336	2.5193	-0.0446142	-0.362548	-1.13373	Lerista jacksoni	NA	Lerista jacksoni	15452
Lerista kalumburu	R07750	Lygosominae	yes	63	NA	NA	NA	NA	Australia	1976	mainland	-14.71	126.51	no	Nocturnal	Semi-Fossorial	Carnivorous	Oviparous	NA	NA	NA	NA	extant	Least Concern	Stable	NA	2017	reduced	Leg-reduced Scincidae Jan2023 equation	-4.2336	2.5193	0.299479	NA	NA	Lerista kalumburu	Lerista kalumburu	Lerista kalumburu	15453
Lerista karlschmidti	R07751	Lygosominae	yes	70.9	63.6	NA	NA	NA	Australia	1959	mainland	-13.39	134.98	no	Nocturnal	Semi-Fossorial	Carnivorous	Oviparous	NA	NA	NA	NA	extant	Least Concern	Unknown	NA	2017	reduced	Leg-reduced Scincidae Jan2023 equation	-4.2336	2.5193	0.428733	0.30985	NA	Lerista karlschmidti	Lerista karlschmidti	Lerista karlschmidti	15454
Lerista kendricki	R07752	Lygosominae	yes	67	NA	28	NA	NA	Australia	1991	mainland	-26.87	114.05	no	Cathemeral	Semi-Fossorial	Carnivorous	Oviparous	NA	NA	NA	NA	extant	Least Concern	Stable	NA	2017	hindlimbs only	Leg-reduced Scincidae Jan2023 equation	-4.2336	2.5193	0.36683	NA	-0.587775	Lerista kendricki	Lerista kendricki	Lerista kendricki	15455
Lerista kennedyensis	R07753	Lygosominae	yes	58	NA	NA	NA	NA	Australia	1989	mainland	-24.37	115.05	no	NA	Fossorial	Carnivorous	Oviparous	NA	NA	NA	NA	extant	Least Concern	Stable	NA	2017	hindlimbs only	Leg-reduced Scincidae Jan2023 equation	-4.2336	2.5193	0.209004	NA	NA	Lerista kennedyensis	Lerista kennedyensis	Lerista kennedyensis	15456
Lerista kingi	R07754	Lygosominae	yes	46	39.3	18	NA	NA	Australia	2007	mainland	-29.32	119.92	no	Cathemeral	Semi-Fossorial	Carnivorous	Oviparous	NA	NA	NA	NA	extant	Least Concern	Stable	NA	2017	reduced	Leg-reduced Scincidae Jan2023 equation	-4.2336	2.5193	-0.0446142	-0.216847	-1.07119	Lerista kingi	NA	Lerista kingi	15457
Lerista labialis	R07755	Lygosominae	yes	60	52.85	23.5	NA	NA	Australia	1971	mainland	-25.81	133.36	no	Nocturnal	Semi-Fossorial	Carnivorous	Oviparous	NA	NA	NA	NA	extant	Least Concern	Stable	NA	2017	hindlimbs only	Leg-reduced Scincidae Jan2023 equation	-4.2336	2.5193	0.246096	0.107267	-0.779469	Lerista labialis	Lerista labialis	Lerista labialis	15458
Lerista lineata	R07756	Lygosominae	yes	62	46.5	NA	NA	NA	Australia	1833	mainland	-27.94	114.58	no	Diurnal	Fossorial	Carnivorous	Oviparous	NA	NA	NA	NA	extant	Endangered	Unknown	B2ab(ii,iii)	2017	reduced	Leg-reduced Scincidae Jan2023 equation	-4.2336	2.5193	0.281972	-0.0327858	NA	Lerista lineata	Lerista lineata	Lerista lineata	15459
Lerista lineopunctulata	R07757	Lygosominae	yes	113.58	84.6	36	NA	NA	Australia	1839	mainland	-27.52	114.68	no	Cathemeral	Semi-Fossorial	Carnivorous	Oviparous	NA	NA	32.4	32.45	extant	Least Concern	Stable	NA	2017	hindlimbs only	Leg-reduced Scincidae Jan2023 equation	-4.2336	2.5193	0.944322	0.622024	-0.312807	Lerista lineopunctulata	Lerista lineopunctulata	Lerista lineopunctulata	15460
Lerista macropisthopus	R07758	Lygosominae	yes	100	77.8	36.5	NA	NA	Australia	1903	mainland	-26.34	117.58	no	Cathemeral	Semi-Fossorial	Carnivorous	Oviparous	NA	NA	31.3	31.3	extant	Least Concern	Stable	NA	2017	reduced	Leg-reduced Scincidae Jan2023 equation	-4.2336	2.5193	0.805	0.530345	-0.297716	Lerista macropisthopus	Lerista macropisthopus	Lerista macropisthopus	15461
Lerista micra	R07760	Lygosominae	yes	46	33.9	17	NA	NA	Australia	2007	mainland	-25.99	114.6	no	Cathemeral	Fossorial	Carnivorous	Oviparous	NA	NA	NA	NA	extant	Least Concern	Stable	NA	2017	reduced	Leg-reduced Scincidae Jan2023 equation	-4.2336	2.5193	-0.0446142	-0.378568	-1.13373	Lerista micra	NA	Lerista micra	15463
Lerista microtis	R07761	Lygosominae	yes	61	50.8	20	NA	NA	Australia	1845	mainland	-33.73	122.92	no	Diurnal	Terrestrial	Carnivorous	Viviparous	NA	NA	NA	NA	extant	Least Concern	Stable	NA	2017	all	Legged Scincidae Jan2023 equation	-4.95054	3.13917	0.653914	0.404456	-0.866386	Lerista microtis	Lerista microtis	Lerista microtis	15464
Lerista miopus	R10682	Lygosominae	yes	106	80	NA	NA	NA	Australia	1867	mainland	-26.9586	114.163	no	Diurnal	Fossorial	NA	Oviparous	NA	NA	NA	NA	extant	NA	NA	NA	NA	hindlimbs only	Leg-reduced Scincidae Jan2023 equation	-4.2336	2.5193	0.868753	0.560855	NA	NA	NA	NA	21184
Lerista muelleri	R07762	Lygosominae	yes	50	41.465	20	NA	NA	Australia	1881	mainland	-28.71	135.29	no	Cathemeral	Semi-Fossorial	Carnivorous	Oviparous	NA	NA	NA	32	extant	Least Concern	Stable	NA	2017	reduced	Leg-reduced Scincidae Jan2023 equation	-4.2336	2.5193	0.0466151	-0.158175	-0.955915	Lerista muelleri	Lerista muelleri	Lerista muelleri	15465
Lerista neander	R07763	Lygosominae	yes	91.21	NA	36	NA	NA	Australia	1971	mainland	-24.09	119.12	no	Diurnal	Terrestrial	Carnivorous	Oviparous	NA	NA	NA	NA	extant	Least Concern	Stable	NA	2017	reduced	Leg-reduced Scincidae Jan2023 equation	-4.2336	2.5193	0.704335	NA	-0.312807	Lerista neander	Lerista neander	Lerista neander	15466
Lerista nevinae	R07764	Lygosominae	yes	42	39.2	NA	NA	NA	Australia	2007	mainland	-20.67	117.11	no	NA	Terrestrial	Carnivorous	Oviparous	NA	NA	NA	NA	extant	Critically Endangered	Unknown	B2ab(iii)	2017	reduced	Leg-reduced Scincidae Jan2023 equation	-4.2336	2.5193	-0.144148	-0.219634	NA	Lerista nevinae	NA	Lerista nevinae	15467
Lerista nichollsi	R07765	Lygosominae	yes	68	NA	NA	NA	NA	Australia	1933	mainland	-27.29	116.71	no	Cathemeral	Semi-Fossorial	Carnivorous	Oviparous	NA	NA	NA	NA	extant	Least Concern	Stable	NA	2017	hindlimbs only	Leg-reduced Scincidae Jan2023 equation	-4.2336	2.5193	0.38304	NA	NA	Lerista nichollsi	Lerista nichollsi	Lerista nichollsi	15468
Lerista occulta	R07766	Lygosominae	yes	39	34	17	NA	NA	Australia	2007	mainland	-25.92	114.67	no	NA	Terrestrial	NA	Oviparous	NA	NA	NA	NA	extant	Least Concern	Unknown	NA	2017	reduced	Leg-reduced Scincidae Jan2023 equation	-4.2336	2.5193	-0.225231	-0.375345	-1.13373	Lerista occulta	NA	Lerista occulta	15469
Lerista onsloviana	R07767	Lygosominae	yes	71.22	NA	NA	NA	NA	Australia	1984	mainland	-22.38	114.78	no	Cathemeral	Semi-Fossorial	Carnivorous	Oviparous	NA	NA	NA	NA	extant	Least Concern	Stable	NA	2017	hindlimbs only	Leg-reduced Scincidae Jan2023 equation	-4.2336	2.5193	0.43366	NA	NA	Lerista onsloviana	Lerista onsloviana	Lerista onsloviana	15470
Lerista orientalis	R07768	Lygosominae	yes	49	NA	NA	NA	NA	Australia	1889	mainland	-15.78	133.41	no	Diurnal	Terrestrial	Carnivorous	Oviparous	NA	NA	NA	NA	extant	Least Concern	Stable	NA	2017	reduced	Leg-reduced Scincidae Jan2023 equation	-4.2336	2.5193	0.024511	NA	NA	Lerista orientalis	Lerista orientalis	Lerista orientalis	15471
Lerista parameles	R11409	Lygosominae	yes	71	NA	NA	NA	NA	Australia	2019	mainland	-17.3704	144.62	no	NA	Fossorial	Carnivorous	NA	NA	NA	NA	NA	extant	NA	NA	NA	NA	hindlimbs only	Leg-reduced Scincidae Jan2023 equation	-4.2336	2.5193	0.430275	NA	NA	NA	NA	NA	22000
Lerista petersoni	R07769	Lygosominae	yes	71	NA	NA	NA	NA	Australia	1976	mainland	-23.57	115.22	no	Cathemeral	Terrestrial	Carnivorous	Oviparous	NA	NA	NA	NA	extant	Least Concern	Stable	NA	2017	hindlimbs only	Leg-reduced Scincidae Jan2023 equation	-4.2336	2.5193	0.430275	NA	NA	Lerista petersoni	Lerista petersoni	Lerista petersoni	15472
Lerista picturata	R07770	Lygosominae	yes	92.35	81.5	NA	NA	NA	Australia	1914	mainland	-31.39	122.43	no	Cathemeral	Semi-Fossorial	Carnivorous	Oviparous	NA	NA	NA	NA	extant	Least Concern	Stable	NA	2017	hindlimbs only	Leg-reduced Scincidae Jan2023 equation	-4.2336	2.5193	0.717925	0.581179	NA	Lerista picturata	Lerista picturata	Lerista picturata	15473
Lerista planiventralis	R07771	Lygosominae	yes	72	55	28	NA	NA	Australia	1902	mainland	-25.78	114.62	no	Cathemeral	Semi-Fossorial	Carnivorous	Oviparous	NA	NA	NA	NA	extant	Least Concern	Stable	NA	2017	reduced	Leg-reduced Scincidae Jan2023 equation	-4.2336	2.5193	0.445578	0.150896	-0.587775	Lerista planiventralis	Lerista planiventralis	Lerista planiventralis	15474
Lerista praefrontalis	R07772	Lygosominae	yes	70	NA	NA	NA	NA	Australia	1986	insular endemic	-16.15	123.48	specimen	Nocturnal	Semi-Fossorial	NA	Oviparous	NA	NA	NA	NA	extant	Data Deficient	Unknown	NA	2017	hindlimbs only	Leg-reduced Scincidae Jan2023 equation	-4.2336	2.5193	0.414755	NA	NA	Lerista praefrontalis	NA	Lerista praefrontalis	15475
Lerista praepedita	R07773	Lygosominae	yes	66.4	61.5	NA	NA	NA	Australia	1887	mainland	-27.68	114.86	no	Cathemeral	Semi-Fossorial	Carnivorous	Oviparous	NA	NA	NA	NA	extant	Least Concern	Stable	NA	2017	limbless	Limbless Scincinae&Lygosominae Jan 2023	-4.3565	2.4364	0.0830303	0.00191533	NA	Lerista praepedita	Lerista praepedita	Lerista praepedita	15476
Lerista punctatovittata	R07774	Lygosominae	yes	105	94.05	39	0.5	NA	Australia	1867	mainland	-28.9	144.92	no	Cathemeral	Semi-Fossorial	Carnivorous	Oviparous	24	NA	30.35	NA	extant	Least Concern	Stable	NA	2017	reduced	Leg-reduced Scincidae Jan2023 equation	-4.2336	2.5193	0.858382	0.737883	-0.225231	Lerista punctatovittata	Lerista punctatovittata	Lerista punctatovittata	15477
Lerista puncticauda	R07775	Lygosominae	yes	86	NA	NA	NA	NA	Australia	1991	mainland	-29.93	123.77	no	NA	Semi-Fossorial	Carnivorous	Oviparous	NA	NA	NA	NA	extant	Endangered	Decreasing	B1ab(iii,v)+2ab(iii,v)	2017	reduced	Leg-reduced Scincidae Jan2023 equation	-4.2336	2.5193	0.639982	NA	NA	Lerista puncticauda	Lerista puncticauda	Lerista puncticauda	15478
Lerista quadrivincula	R07776	Lygosominae	yes	52	NA	NA	NA	NA	Australia	1991	mainland	-21.0167	116.8	specimen	NA	NA	NA	Oviparous	NA	NA	NA	NA	extant	Data Deficient	Unknown	NA	2017	reduced	Leg-reduced Scincidae Jan2023 equation	-4.2336	2.5193	0.0895272	NA	NA	Lerista quadrivincula	NA	Lerista quadrivincula	15479
Lerista robusta	R07778	Lygosominae	yes	64	NA	NA	NA	NA	Australia	1990	mainland	-18.9333	125.067	description	Nocturnal	Semi-Fossorial	Carnivorous	Oviparous	NA	NA	NA	NA	extant	Data Deficient	Unknown	NA	2017	hindlimbs only	Leg-reduced Scincidae Jan2023 equation	-4.2336	2.5193	0.316709	NA	NA	Lerista robusta	Lerista robusta	Lerista robusta	15481
Lerista rochfordensis	R07779	Lygosominae	yes	82	NA	40	NA	NA	Australia	2009	mainland	-20.17	146.71	no	Nocturnal	Semi-Fossorial	Carnivorous	Oviparous	NA	NA	NA	NA	extant	Vulnerable	Unknown	D2	2017	hindlimbs only	Leg-reduced Scincidae Jan2023 equation	-4.2336	2.5193	0.587871	NA	-0.19753	Lerista rochfordensis	NA	Lerista rochfordensis	15482
Lerista rolfei	R07780	Lygosominae	yes	48	37.9	16	NA	NA	Australia	2007	mainland	-23.99	116.08	no	Diurnal	Semi-Fossorial	Carnivorous	Oviparous	NA	NA	NA	NA	extant	Least Concern	Stable	NA	2017	reduced	Leg-reduced Scincidae Jan2023 equation	-4.2336	2.5193	0.00195105	-0.256534	-1.20006	Lerista rolfei	NA	Lerista rolfei	15483
Lerista separanda	R07781	Lygosominae	yes	32	NA	NA	NA	NA	Australia	1976	mainland	-17.92	122.91	no	NA	Semi-Fossorial	Carnivorous	Oviparous	NA	NA	NA	NA	extant	Least Concern	Stable	NA	2017	reduced	Leg-reduced Scincidae Jan2023 equation	-4.2336	2.5193	-0.441676	NA	NA	Lerista separanda	NA	Lerista separanda	15484
Lerista simillima	R07782	Lygosominae	yes	55	NA	NA	NA	NA	Australia	1984	mainland	-17.93	124.84	no	Nocturnal	Fossorial	Carnivorous	Oviparous	NA	NA	NA	NA	extant	Least Concern	Stable	NA	2017	hindlimbs only	Leg-reduced Scincidae Jan2023 equation	-4.2336	2.5193	0.150896	NA	NA	Lerista simillima	Lerista simillima	Lerista simillima	15485
Lerista speciosa	R07783	Lygosominae	yes	51	NA	NA	NA	NA	Australia	1990	mainland	-26.15	131.7	no	NA	NA	Carnivorous	Oviparous	NA	NA	NA	NA	extant	Least Concern	Unknown	NA	2017	reduced	Leg-reduced Scincidae Jan2023 equation	-4.2336	2.5193	0.0682815	NA	NA	Lerista speciosa	Lerista speciosa	Lerista speciosa	15486
Lerista stictopleura	R07784	Lygosominae	yes	58	NA	NA	NA	NA	Australia	1985	mainland	-24.31	116.84	no	NA	Terrestrial	Carnivorous	Oviparous	NA	NA	NA	NA	extant	Least Concern	Unknown	NA	2017	reduced	Leg-reduced Scincidae Jan2023 equation	-4.2336	2.5193	0.209004	NA	NA	Lerista stictopleura	Lerista stictopleura	Lerista stictopleura	15487
Lerista storri	R07785	Lygosominae	yes	73	66	NA	NA	NA	Australia	1983	mainland	-17.6	144.21	no	Nocturnal	Semi-Fossorial	Carnivorous	Oviparous	NA	NA	NA	NA	extant	Near Threatened	Decreasing	B1ab(iii)+2ab(iii)	2017	hindlimbs only	Leg-reduced Scincidae Jan2023 equation	-4.2336	2.5193	0.460669	0.350377	NA	Lerista storri	NA	Lerista storri	15488
Lerista stylis	R07786	Lygosominae	yes	75.85	70	NA	NA	NA	Australia	1955	mainland	-13.45	133.58	no	Nocturnal	Fossorial	NA	Oviparous	NA	NA	NA	NA	extant	Least Concern	Unknown	NA	2017	limbless	Limbless Scincinae&Lygosominae Jan 2023	-4.3565	2.4364	0.223824	0.138897	NA	Lerista stylis	Lerista stylis	Lerista stylis	15489
Lerista taeniata	R07787	Lygosominae	yes	45.84	NA	21	NA	NA	Australia	1986	mainland	-25.81	131	no	Nocturnal	Semi-Fossorial	Carnivorous	Oviparous	NA	NA	NA	NA	extant	Least Concern	Stable	NA	2017	reduced	Leg-reduced Scincidae Jan2023 equation	-4.2336	2.5193	-0.0484265	NA	-0.902533	Lerista taeniata	Lerista taeniata	Lerista taeniata	15490
Lerista terdigitata	R07789	Lygosominae	yes	71	NA	NA	NA	NA	Australia	1926	mainland	-32.68	135.91	no	Cathemeral	Semi-Fossorial	Carnivorous	Oviparous	NA	NA	NA	NA	extant	Least Concern	Stable	NA	2017	reduced	Leg-reduced Scincidae Jan2023 equation	-4.2336	2.5193	0.430275	NA	NA	Lerista terdigitata	Lerista terdigitata	Lerista terdigitata	15492
Lerista timida	R10683	Lygosominae	yes	53	NA	20	NA	NA	Australia	1888	mainland	-28.2	134.13	no	Diurnal	Semi-Fossorial	Carnivorous	Oviparous	NA	NA	NA	NA	extant	Least Concern	Stable	NA	2017	reduced	Leg-reduced Scincidae Jan2023 equation	-4.2336	2.5193	0.110368	NA	-0.955915	Lerista rhodonoides	NA	Lerista timida	15480
Lerista tridactyla	R07790	Lygosominae	yes	61.28	NA	NA	NA	NA	Australia	1990	mainland	-31.87	122.98	no	Diurnal	Terrestrial	Carnivorous	Oviparous	NA	NA	NA	NA	extant	Least Concern	Stable	NA	2017	hindlimbs only	Leg-reduced Scincidae Jan2023 equation	-4.2336	2.5193	0.269192	NA	NA	Lerista tridactyla	Lerista tridactyla	Lerista tridactyla	15493
Lerista uniduo	R07791	Lygosominae	yes	61	53.3	29	NA	NA	Australia	1984	mainland	-24.89	114.96	no	Cathemeral	Semi-Fossorial	Carnivorous	Oviparous	NA	NA	NA	NA	extant	Least Concern	Stable	NA	2017	hindlimbs only	Leg-reduced Scincidae Jan2023 equation	-4.2336	2.5193	0.264181	0.116544	-0.549381	Lerista uniduo	Lerista uniduo	Lerista uniduo	15494
Lerista vanderduysi	R10684	Lygosominae	yes	67	NA	NA	NA	NA	Australia	2016	mainland	-19.25	144.02	no	NA	NA	NA	NA	NA	NA	NA	NA	extant	Near Threatened	Stable	B1ab(iii)	2017	reduced	Leg-reduced Scincidae Jan2023 equation	-4.2336	2.5193	0.36683	NA	NA	NA	NA	Lerista vanderduysi	20645
Lerista varia	R07792	Lygosominae	yes	85	NA	31	NA	NA	Australia	1986	mainland	-25.74	113.67	no	Cathemeral	Fossorial	Carnivorous	Oviparous	NA	NA	NA	NA	extant	Least Concern	Stable	NA	2017	hindlimbs only	Leg-reduced Scincidae Jan2023 equation	-4.2336	2.5193	0.627185	NA	-0.476412	Lerista varia	Lerista varia	Lerista varia	15495
Lerista verhmens	R07793	Lygosominae	yes	50	46.2	25	NA	NA	Australia	2007	mainland	-21.69	118.19	no	Diurnal	Semi-Fossorial	Carnivorous	Oviparous	NA	NA	NA	NA	extant	Least Concern	Stable	NA	2017	reduced	Leg-reduced Scincidae Jan2023 equation	-4.2336	2.5193	0.0466151	-0.0398675	-0.71177	Lerista verhmens	NA	Lerista verhmens	15496
Lerista vermicularis	R07794	Lygosominae	yes	42	NA	NA	NA	NA	Australia	1982	mainland	-20.95	124.93	no	Nocturnal	Fossorial	Carnivorous	Oviparous	NA	NA	NA	NA	extant	Least Concern	Unknown	NA	2017	hindlimbs only	Leg-reduced Scincidae Jan2023 equation	-4.2336	2.5193	-0.144148	NA	NA	Lerista vermicularis	Lerista vermicularis	Lerista vermicularis	15497
Lerista viduata	R07795	Lygosominae	yes	45	NA	NA	NA	NA	Australia	1991	mainland	-33.55	120.05	locality	Diurnal	Terrestrial	Carnivorous	Viviparous	NA	NA	NA	NA	extant	Data Deficient	Unknown	NA	2017	all	Legged Scincidae Jan2023 equation	-4.95054	3.13917	0.239175	NA	NA	Lerista viduata	Lerista viduata	Lerista viduata	15498
Lerista vittata	R07796	Lygosominae	yes	76	66.45	38	NA	NA	Australia	1983	mainland	-20.5	146.83	no	Nocturnal	Fossorial	Carnivorous	Viviparous	NA	NA	NA	NA	extant	Critically Endangered	Decreasing	B1ab(iii)	2017	hindlimbs only	Leg-reduced Scincidae Jan2023 equation	-4.2336	2.5193	0.504734	0.357812	-0.253651	Lerista vittata	NA	Lerista vittata	15499
Lerista walkeri	R07797	Lygosominae	yes	68.92	62	NA	NA	NA	Australia	1891	mainland	-15.38	125.4	no	Cathemeral	Semi-Fossorial	Carnivorous	Oviparous	NA	NA	NA	NA	extant	Least Concern	Stable	NA	2017	reduced	Leg-reduced Scincidae Jan2023 equation	-4.2336	2.5193	0.397743	0.281972	NA	Lerista walkeri	Lerista walkeri	Lerista walkeri	15500
Lerista wilkinsi	R07798	Lygosominae	yes	75	65.45	NA	NA	NA	Australia	1926	mainland	-20.7	145.11	no	Nocturnal	Semi-Fossorial	Carnivorous	Oviparous	NA	NA	NA	NA	extant	Least Concern	Stable	NA	2017	hindlimbs only	Leg-reduced Scincidae Jan2023 equation	-4.2336	2.5193	0.490242	0.341221	NA	Lerista wilkinsi	Lerista wilkinsi	Lerista wilkinsi	15501
Lerista xanthura	R07799	Lygosominae	yes	58	49.65	NA	0.05	NA	Australia	1976	mainland	-23.31	125.2	no	Cathemeral	Fossorial	Carnivorous	Oviparous	10.5	NA	27.7	NA	extant	Least Concern	Stable	NA	2017	reduced	Leg-reduced Scincidae Jan2023 equation	-4.2336	2.5193	0.209004	0.0389294	NA	Lerista xanthura	Lerista xanthura	Lerista xanthura	15502
Lerista yuna	R07800	Lygosominae	yes	66	NA	NA	NA	NA	Australia	1991	mainland	-28.33	115.25	no	Cathemeral	Semi-Fossorial	Carnivorous	Oviparous	NA	NA	NA	NA	extant	Near Threatened	Unknown	B1a	2017	hindlimbs only	Leg-reduced Scincidae Jan2023 equation	-4.2336	2.5193	0.350377	NA	NA	Lerista yuna	Lerista yuna	Lerista yuna	15503
Lerista zonulata	R07802	Lygosominae	yes	50.5	NA	NA	NA	NA	Australia	1991	mainland	-18.97	144.7	no	Cathemeral	Semi-Fossorial	Carnivorous	Oviparous	NA	NA	NA	NA	extant	Least Concern	Stable	NA	2017	reduced	Leg-reduced Scincidae Jan2023 equation	-4.2336	2.5193	0.057502	NA	NA	Lerista zonulata	Lerista zonulata	Lerista zonulata	15505
Liburnascincus artemis	R07803	Lygosominae	yes	57.8	NA	NA	NA	NA	Australia	2015	mainland	-14.74	143.42	no	Diurnal	Scansorial	NA	NA	NA	NA	NA	NA	extant	Least Concern	Unknown	NA	2017	all	Legged Scincidae Jan2023 equation	-4.95054	3.13917	0.580451	NA	NA	NA	NA	Liburnascincus artemis	20248
Liburnascincus coensis	R07804	Lygosominae	yes	69.5	NA	NA	NA	NA	Australia	1953	mainland	-13.37	143.22	no	Diurnal	Variable	NA	NA	NA	NA	NA	NA	extant	Least Concern	Unknown	NA	2017	all	Legged Scincidae Jan2023 equation	-4.95054	3.13917	0.831763	NA	NA	Liburnascincus coensis	Liburnascincus coensis	Liburnascincus coensis	15541
Liburnascincus mundivensis	R07805	Lygosominae	yes	60	55.96	NA	0.495	NA	Australia	1898	mainland	-20.01	146.59	no	Diurnal	Scansorial	Carnivorous	Oviparous	NA	NA	NA	NA	extant	Least Concern	Unknown	NA	2017	all	Legged Scincidae Jan2023 equation	-4.95054	3.13917	0.631379	0.536345	NA	Liburnascincus mundivensis	Liburnascincus mundivensis	Liburnascincus mundivensis	15542
Liburnascincus scirtetis	R07806	Lygosominae	yes	70	66.265	NA	0.491	NA	Australia	1980	mainland	-15.66	145.23	locality	Diurnal	Scansorial	Omnivorous	Oviparous	NA	NA	NA	NA	extant	Least Concern	Unknown	NA	2017	all	Legged Scincidae Jan2023 equation	-4.95054	3.13917	0.841536	0.766781	NA	Liburnascincus scirtetis	Liburnascincus scirtetis	Liburnascincus scirtetis	15543
Liopholis guthega	R07807	Lygosominae	yes	113.8	94.95	43.625	2.465	NA	Australia	2002	mainland	-36.49	148.05	no	Diurnal	Semi-Fossorial	Omnivorous	Viviparous	30	6	NA	NA	extant	Endangered	Decreasing	B2ab(iii)	2017	all	Legged Scincidae Jan2023 equation	-4.95054	3.13917	1.50404	1.25715	0.196868	Liopholis guthega	Liopholis guthega	Liopholis guthega	15820
Liopholis inornata	R07808	Lygosominae	yes	94.4	73.365	33.5	NA	NA	Australia	1905	mainland	-28.67	132.18	no	Cathemeral	Semi-Fossorial	Omnivorous	Viviparous	36	10	30.1	NA	extant	Least Concern	Stable	NA	2017	all	Legged Scincidae Jan2023 equation	-4.95054	3.13917	1.24923	0.905547	-0.163165	Liopholis inornata	Liopholis inornata	Liopholis inornata	15821
Liopholis kintorei	R07809	Lygosominae	yes	206	186.8	75.5	9.7	NA	Australia	1893	mainland	-23.58	126.94	no	Cathemeral	Semi-Fossorial	Herbivorous	Viviparous	24	NA	28.775	NA	extant	Vulnerable	Decreasing	C1	2017	all	Legged Scincidae Jan2023 equation	-4.95054	3.13917	2.31308	2.1797	0.944655	Liopholis kintorei	Liopholis kintorei	Liopholis kintorei	15822
Liopholis margaretae	R07810	Lygosominae	yes	116	NA	NA	NA	NA	Australia	1968	mainland	-23.93	132.56	no	Diurnal	Variable	Omnivorous	Viviparous	NA	NA	NA	NA	extant	Least Concern	Stable	NA	2017	all	Legged Scincidae Jan2023 equation	-4.95054	3.13917	1.53014	NA	NA	Liopholis margaretae	Liopholis margaretae	Liopholis margaretae	15823
Liopholis modesta	R07811	Lygosominae	yes	112	101.25	42.2	NA	NA	Australia	1968	mainland	-28.73	150.69	no	Diurnal	Variable	Omnivorous	Viviparous	24	5	27.7	NA	extant	Least Concern	Stable	NA	2017	all	Legged Scincidae Jan2023 equation	-4.95054	3.13917	1.4823	1.34474	0.151592	Liopholis modesta	Liopholis modesta	Liopholis modesta	15824
Liopholis montana	R07812	Lygosominae	yes	111	74	38.75	NA	NA	Australia	2002	mainland	-36.76	147.49	no	Diurnal	Variable	Carnivorous	Viviparous	NA	NA	NA	NA	extant	Near Threatened	Unknown	B2a	2017	all	Legged Scincidae Jan2023 equation	-4.95054	3.13917	1.47008	0.917296	0.0353149	Liopholis montana	Liopholis montana	Liopholis montana	15825
Liopholis multiscutata	R07813	Lygosominae	yes	96	82	34	NA	NA	Australia	1949	mainland	-32.73	127.89	no	Diurnal	Semi-Fossorial	Carnivorous	Viviparous	42	10	33.5	NA	extant	Least Concern	Stable	NA	2017	all	Legged Scincidae Jan2023 equation	-4.95054	3.13917	1.27215	1.05725	-0.142967	Liopholis multiscutata	Liopholis multiscutata	Liopholis multiscutata	15826
Liopholis personata	R10701	Lygosominae	yes	107	NA	NA	NA	NA	Australia	1968	mainland	-31.61	139.42	no	Diurnal	Variable	NA	NA	NA	NA	NA	NA	extant	NA	NA	NA	NA	all	Legged Scincidae Jan2023 equation	-4.95054	3.13917	1.42004	NA	NA	NA	NA	NA	20966
Liopholis pulchra	R07814	Lygosominae	yes	110	NA	41	NA	NA	Australia	1910	mainland	-33.17	116.58	no	Diurnal	Terrestrial	Carnivorous	Viviparous	NA	NA	NA	NA	extant	Least Concern	Stable	NA	2017	all	Legged Scincidae Jan2023 equation	-4.95054	3.13917	1.45774	NA	0.112263	Liopholis pulchra	Liopholis pulchra	Liopholis pulchra	15827
Liopholis slateri	R07815	Lygosominae	yes	97	84.1	38	NA	NA	Australia	1968	mainland	-24.17	133.55	no	Cathemeral	Semi-Fossorial	Carnivorous	Viviparous	NA	NA	33.5	NA	extant	Vulnerable	Decreasing	B1ab(i,ii,iii,iv,v)+2ab(i,ii,iii,iv,v)	2017	all	Legged Scincidae Jan2023 equation	-4.95054	3.13917	1.28627	1.09172	0.00866927	Liopholis slateri	NA	Liopholis slateri	15828
Liopholis striata	R07816	Lygosominae	yes	117	94.45	41	NA	NA	Australia	1919	mainland	-23.91	125.81	no	Cathemeral	Semi-Fossorial	Carnivorous	Viviparous	NA	NA	30.425	NA	extant	Least Concern	Stable	NA	2017	all	Legged Scincidae Jan2023 equation	-4.95054	3.13917	1.54185	1.24995	0.112263	Liopholis striata	Liopholis striata	Liopholis striata	15829
Liopholis whitii	R07817	Lygosominae	yes	113	87.85	38.5	1.09	NA	Australia	1804	mainland	-34.75	146.38	no	Diurnal	Terrestrial	Carnivorous	Viviparous	36	13.65	33	33.7471	extant	Least Concern	Unknown	NA	2017	all	Legged Scincidae Jan2023 equation	-4.95054	3.13917	1.49442	1.1512	0.0264908	Liopholis whitii	Liopholis whitii	Liopholis whitii	15830
Lioscincus steindachneri	R07822	Lygosominae	yes	113	84.3333	NA	NA	NA	Oceania	1873	insular endemic	-20.82	164.93	no	Diurnal	Semi-Aquatic	NA	Oviparous	NA	NA	NA	NA	extant	Endangered	Decreasing	B1ab(iii)+2ab(iii)	2017	all	Legged Scincidae Jan2023 equation	-4.95054	3.13917	1.49442	1.0955	NA	Lioscincus steindachneri	Lioscincus steindachneri	Lioscincus steindachneri	15835
Lioscincus vivae	R07824	Lygosominae	yes	55	NA	NA	NA	NA	Oceania	2004	insular endemic	-21.1739	165.054	description	Diurnal	Terrestrial	NA	NA	NA	NA	NA	NA	extant	Critically Endangered	Decreasing	B1ab(ii,iii,v)	2017	all	Legged Scincidae Jan2023 equation	-4.95054	3.13917	0.512754	NA	NA	Lioscincus vivae	Lioscincus vivae	Lioscincus vivae	15837
Lipinia auriculata	R07826	Lygosominae	yes	51	48.4	NA	NA	NA	Oriental	1917	insular endemic	10.79	123.26	no	Diurnal	Scansorial	Carnivorous	Viviparous	NA	NA	NA	NA	extant	Least Concern	Decreasing	NA	2007	all	Legged Scincidae Jan2023 equation	-4.95054	3.13917	0.409813	0.338476	NA	Lipinia auriculata	NA	Lipinia auriculata	15849
Lipinia cheesmanae	R07827	Lygosominae	yes	39	NA	NA	NA	NA	Oceania	1940	insular endemic	-3.66	141.24	no	NA	NA	NA	NA	NA	NA	NA	NA	extant	Data Deficient	Unknown	NA	2013	all	Legged Scincidae Jan2023 equation	-4.95054	3.13917	0.0440823	NA	NA	Lipinia cheesmanae	NA	Lipinia cheesmanae	15850
Lipinia inconspicua	R08253	Lygosominae	yes	50	50	NA	NA	NA	Oceania	1894	insular endemic	0.5	123.633	specimen	NA	NA	NA	NA	NA	NA	NA	NA	extant	Data Deficient	Unknown	NA	2019	all	Legged Scincidae Jan2023 equation	-4.95054	3.13917	0.382816	0.382816	NA	Scincella inconspicua	NA	Lipinia inconspicua	18500
Lipinia inexpectata	R07828	Lygosominae	yes	40.6	40	NA	NA	NA	Oriental	2007	insular endemic	5.41	117.33	no	Cathemeral	Terrestrial	NA	Oviparous	NA	NA	NA	NA	extant	Least Concern	Unknown	NA	2017	all	Legged Scincidae Jan2023 equation	-4.95054	3.13917	0.0988967	0.0785987	NA	Lipinia inexpectata	NA	Lipinia inexpectata	15851
Lipinia infralineolata	R07829	Lygosominae	yes	49	NA	NA	NA	NA	Oceania	1873	insular endemic	-2.46	121.13	no	NA	NA	NA	Oviparous	NA	NA	NA	NA	extant	Vulnerable	Decreasing	A4c	2019	all	Legged Scincidae Jan2023 equation	-4.95054	3.13917	0.355273	NA	NA	Lipinia infralineolata	NA	Lipinia infralineolata	15852
Lipinia leptosoma	R07830	Lygosominae	yes	44	39.5	NA	NA	NA	Oceania	1958	insular endemic	7.44	134.53	no	Diurnal	Scansorial	Carnivorous	Oviparous	NA	NA	NA	NA	extant	Near Threatened	Stable	B1ab(iii)	2011	all	Legged Scincidae Jan2023 equation	-4.95054	3.13917	0.208537	0.0614497	NA	Lipinia leptosoma	NA	Lipinia leptosoma	15853
Lipinia longiceps	R07831	Lygosominae	yes	43	40.3	18	NA	NA	Oceania	1895	insular endemic	-7.81	147.77	no	NA	Scansorial	NA	Oviparous	NA	NA	NA	NA	extant	Least Concern	Unknown	NA	2014	all	Legged Scincidae Jan2023 equation	-4.95054	3.13917	0.177195	0.0887854	-1.01003	Lipinia longiceps	NA	Lipinia longiceps	15854
Lipinia macrotympanum	R07832	Lygosominae	yes	48	45	NA	NA	NA	Oriental	1873	insular endemic	7.08	93.79	no	Diurnal	Terrestrial	Carnivorous	Oviparous	NA	NA	NA	NA	extant	Data Deficient	Unknown	NA	2019	all	Legged Scincidae Jan2023 equation	-4.95054	3.13917	0.327162	0.239175	NA	Lipinia macrotympanum	NA	Lipinia macrotympanum	15855
Lipinia miangensis	R07833	Lygosominae	yes	39	NA	NA	NA	NA	Oriental	1910	insular endemic	0.74	118.01	specimen	NA	NA	NA	NA	NA	NA	NA	NA	extant	Data Deficient	Unknown	NA	2017	all	Legged Scincidae Jan2023 equation	-4.95054	3.13917	0.0440823	NA	NA	Lipinia miangensis	NA	Lipinia miangensis	15856
Lipinia microcerca	R11669	Lygosominae	yes	41.9	33.375	NA	NA	NA	Oriental	1901	mainland	12.9024	104.125	no	Diurnal	Scansorial	Carnivorous	Oviparous	12	NA	NA	NA	extant	NA	NA	NA	NA	all	Legged Scincidae Jan2023 equation	-4.95054	3.13917	0.141866	-0.168262	NA	NA	NA	NA	22538
Lipinia nitens	R07834	Lygosominae	yes	33.6	NA	NA	NA	NA	Oriental	1871	insular endemic	1.64433	110.067	no	Diurnal	Terrestrial	Carnivorous	NA	NA	NA	NA	NA	extant	Data Deficient	Unknown	NA	2017	all	Legged Scincidae Jan2023 equation	-4.95054	3.13917	-0.159102	NA	NA	Lipinia nitens	NA	Lipinia nitens	15857
Lipinia occidentalis	R07837	Lygosominae	yes	40	NA	NA	NA	NA	Oceania	2000	insular endemic	-3.17	134.84	no	NA	NA	NA	NA	NA	NA	NA	NA	extant	Data Deficient	Unknown	NA	2013	all	Legged Scincidae Jan2023 equation	-4.95054	3.13917	0.0785987	NA	NA	Lipinia occidentalis	NA	Lipinia occidentalis	15860
Lipinia pulchella	R07838	Lygosominae	yes	50	42.35	21.1	NA	NA	Oriental	1845	insular endemic	10.41	123.71	no	Diurnal	Scansorial	Carnivorous	Oviparous	NA	NA	NA	NA	extant	Least Concern	Stable	NA	2007	all	Legged Scincidae Jan2023 equation	-4.95054	3.13917	0.382816	0.156429	-0.793392	Lipinia pulchella	Lipinia pulchella	Lipinia pulchella	15861
Lipinia quadrivittata	R07840	Lygosominae	yes	46	38.9	17.45	NA	NA	Oriental	1867	insular endemic	9.30652	122.667	no	Diurnal	Variable	Carnivorous	Oviparous	NA	NA	NA	NA	extant	Least Concern	Stable	NA	2017	all	Legged Scincidae Jan2023 equation	-4.95054	3.13917	0.26914	0.0405821	-1.05233	Lipinia quadrivittata	NA	Lipinia quadrivittata	15863
Lipinia rabori	R07841	Lygosominae	yes	54.8	49.5	NA	NA	NA	Oriental	1956	insular endemic	9.67	122.98	no	Diurnal	Scansorial	Carnivorous	Viviparous	NA	NA	NA	NA	extant	Data Deficient	Unknown	NA	2007	all	Legged Scincidae Jan2023 equation	-4.95054	3.13917	0.507788	0.369114	NA	Lipinia rabori	NA	Lipinia rabori	15864
Lipinia relicta	R07842	Lygosominae	yes	56	40	NA	NA	NA	Oriental	1892	insular endemic	-2.38159	100.28	no	NA	Terrestrial	NA	Viviparous	NA	NA	NA	NA	extant	Least Concern	Unknown	NA	2019	all	Legged Scincidae Jan2023 equation	-4.95054	3.13917	0.537319	0.0785987	NA	Lipinia relicta	NA	Lipinia relicta	15865
Lipinia rouxi	R07843	Lygosominae	yes	41	NA	NA	NA	NA	Oceania	1934	insular endemic	-3.81	152.33	no	Diurnal	Scansorial	NA	Oviparous	NA	NA	NA	NA	extant	Least Concern	Unknown	B1a	2011	all	Legged Scincidae Jan2023 equation	-4.95054	3.13917	0.112263	NA	NA	Lipinia rouxi	NA	Lipinia rouxi	15866
Lipinia sekayuensis	R07844	Lygosominae	yes	42.3	NA	NA	NA	NA	Oriental	2014	mainland	4.99179	102.966	description	Diurnal	Semi-Fossorial	NA	NA	NA	NA	NA	NA	extant	Least Concern	Stable	NA	2017	all	Legged Scincidae Jan2023 equation	-4.95054	3.13917	0.154819	NA	NA	Lipinia sekayuensis	NA	Lipinia sekayuensis	15867
Lipinia semperi	R07845	Lygosominae	yes	49.9	49.8	NA	NA	NA	Oriental	1867	insular endemic	9.14	124.77	no	Diurnal	Scansorial	NA	Viviparous	NA	NA	NA	NA	extant	Data Deficient	Unknown	NA	2007	all	Legged Scincidae Jan2023 equation	-4.95054	3.13917	0.380086	0.377351	NA	Lipinia semperi	NA	Lipinia semperi	15868
Lipinia septentrionalis	R07846	Lygosominae	yes	43	43	NA	NA	NA	Oceania	2000	insular endemic	-3.37	141.41	no	NA	NA	NA	Oviparous	NA	NA	NA	NA	extant	Least Concern	Stable	NA	2014	all	Legged Scincidae Jan2023 equation	-4.95054	3.13917	0.177195	0.177195	NA	Lipinia septentrionalis	NA	Lipinia septentrionalis	15869
Lipinia subvittata	R07847	Lygosominae	yes	56	52.65	NA	NA	NA	Oriental	1873	insular endemic	7.72	123.84	no	NA	Scansorial	NA	NA	NA	NA	NA	NA	extant	Near Threatened	Decreasing	A2c	2019	all	Legged Scincidae Jan2023 equation	-4.95054	3.13917	0.537319	0.453222	NA	Lipinia subvittata	NA	Lipinia subvittata	15870
Lipinia surda	R07848	Lygosominae	yes	53	53	NA	NA	NA	Oriental	1900	mainland	5.47	101.32	no	Diurnal	Variable	Carnivorous	NA	NA	NA	NA	NA	extant	Data Deficient	Unknown	NA	2017	all	Legged Scincidae Jan2023 equation	-4.95054	3.13917	0.462255	0.462255	NA	Lipinia surda	NA	Lipinia surda	15871
Lipinia trivittata	R11727	Lygosominae	yes	44.4	44.4	NA	NA	NA	Oriental	2019	mainland	12.2167	106.153	no	Diurnal	Scansorial	Carnivorous	NA	NA	NA	NA	NA	extant	NA	NA	NA	NA	all	Legged Scincidae Jan2023 equation	-4.95054	3.13917	0.220875	0.220875	NA	NA	NA	NA	22337
Lipinia vassilievi	R11728	Lygosominae	yes	39.4	NA	NA	NA	NA	Oriental	2019	mainland	14.3388	106.034	no	Diurnal	Variable	NA	NA	NA	NA	NA	NA	extant	NA	NA	NA	NA	all	Legged Scincidae Jan2023 equation	-4.95054	3.13917	0.0579939	NA	NA	NA	NA	NA	22340
Lipinia venemai	R07849	Lygosominae	yes	57.5	57.5	NA	NA	NA	Oceania	1953	insular endemic	-1.25	132.05	no	NA	NA	NA	Viviparous	NA	NA	NA	NA	extant	Data Deficient	Unknown	NA	2014	all	Legged Scincidae Jan2023 equation	-4.95054	3.13917	0.573357	0.573357	NA	Lipinia venemai	NA	Lipinia venemai	15872
Lipinia vittigera	R07850	Lygosominae	yes	45	38	24.35	NA	NA	Oriental	1894	mainland	3.827	104.22	no	Diurnal	Variable	Carnivorous	Oviparous	12	NA	NA	NA	extant	Least Concern	Unknown	NA	2017	all	Legged Scincidae Jan2023 equation	-4.95054	3.13917	0.239175	0.00866927	-0.598084	Lipinia vittigera	Lipinia vittigera	Lipinia vittigera	15873
Lipinia vulcania	R07851	Lygosominae	yes	50	NA	26.4	NA	NA	Oriental	1858	insular endemic	10.73	123.02	no	Diurnal	Scansorial	NA	NA	NA	NA	NA	NA	extant	Data Deficient	Unknown	NA	2007	all	Legged Scincidae Jan2023 equation	-4.95054	3.13917	0.382816	NA	-0.487884	Lipinia vulcania	NA	Lipinia vulcania	15874
Lipinia zamboangensis	R07852	Lygosominae	yes	44.5	NA	NA	NA	NA	Oriental	1963	insular endemic	8.31001	123.611	specimen	NA	NA	NA	NA	NA	NA	NA	NA	extant	Data Deficient	Stable	NA	2007	all	Legged Scincidae Jan2023 equation	-4.95054	3.13917	0.223942	NA	NA	Lipinia zamboangensis	NA	Lipinia zamboangensis	15875
Lissolepis coventryi	R07853	Lygosominae	yes	150	100.835	36.5	1.1	NA	Australia	1978	mainland	-37.74	144.96	no	Diurnal	Terrestrial	Omnivorous	Viviparous	30	9	NA	NA	extant	Endangered	Decreasing	B2ab(iii)	2017	all	Legged Scincidae Jan2023 equation	-4.95054	3.13917	1.88058	1.33914	-0.0462371	Lissolepis coventryi	NA	Lissolepis coventryi	15879
Lissolepis luctuosa	R07854	Lygosominae	yes	130	NA	59	NA	NA	Australia	1866	mainland	-33.81	116.44	no	Diurnal	Semi-Aquatic	Carnivorous	Viviparous	NA	18.2	NA	NA	extant	Least Concern	Unknown	NA	2017	all	Legged Scincidae Jan2023 equation	-4.95054	3.13917	1.68549	NA	0.608466	Lissolepis luctuosa	Lissolepis luctuosa	Lissolepis luctuosa	15880
Lobulia brongersmai	R07856	Lygosominae	yes	55	49.8	NA	NA	NA	Oceania	1972	insular endemic	-3.8	141.92	no	Diurnal	NA	NA	Viviparous	NA	NA	NA	NA	extant	Least Concern	Unknown	NA	2014	all	Legged Scincidae Jan2023 equation	-4.95054	3.13917	0.512754	0.377351	NA	Lobulia brongersmai	NA	Lobulia brongersmai	15882
Lobulia elegans	R07857	Lygosominae	yes	66.5	56.7	27	NA	NA	Oceania	1897	insular endemic	-6.4	144.86	no	Diurnal	Variable	Carnivorous	Viviparous	NA	NA	NA	NA	extant	Least Concern	Stable	NA	2014	all	Legged Scincidae Jan2023 equation	-4.95054	3.13917	0.771607	0.554255	-0.457246	Lobulia elegans	NA	Lobulia elegans	15883
Lobulia fortis	R12451	Lygosominae	yes	60.5	55.8	NA	NA	NA	Oceania	2021	insular endemic	-7.93591	147.047	description	Diurnal	Scansorial	NA	Viviparous	NA	NA	NA	NA	extant	NA	NA	NA	NA	all	Legged Scincidae Jan2023 equation	-4.95054	3.13917	0.642693	0.532442	NA	NA	NA	NA	23963
Lobulia huonensis	R12452	Lygosominae	yes	63.9	51.8	NA	NA	NA	Oceania	2021	insular endemic	-5.97361	146.617	description	Diurnal	Scansorial	NA	Viviparous	NA	NA	NA	NA	extant	NA	NA	NA	NA	all	Legged Scincidae Jan2023 equation	-4.95054	3.13917	0.717234	0.431033	NA	NA	NA	NA	23966
Lobulia lobulus	R12046	Lygosominae	yes	60	51.1	NA	NA	NA	Oceania	1945	insular endemic	-5.88803	144.567	description	Diurnal	NA	NA	Viviparous	NA	NA	NA	NA	extant	NA	NA	NA	NA	all	Legged Scincidae Jan2023 equation	-4.95054	3.13917	0.631379	0.412484	NA	NA	NA	NA	23159
Lobulia marmorata	R12453	Lygosominae	yes	56.9	50.5	NA	NA	NA	Oceania	2021	insular endemic	-5.64959	142.635	description	Diurnal	NA	NA	Viviparous	NA	NA	NA	NA	extant	NA	NA	NA	NA	all	Legged Scincidae Jan2023 equation	-4.95054	3.13917	0.559056	0.396381	NA	NA	NA	NA	23969
Lobulia vogelkopensis	R12454	Lygosominae	yes	58.3	58.3	NA	NA	NA	Oceania	2021	insular endemic	-1.36287	133.873	description	Diurnal	NA	NA	Viviparous	NA	NA	NA	NA	extant	NA	NA	NA	NA	all	Legged Scincidae Jan2023 equation	-4.95054	3.13917	0.592194	0.592194	NA	NA	NA	NA	23972
Lubuya ivensii	R10718	Lygosominae	yes	148	115.6	NA	NA	NA	Afrotropic	1879	mainland	-12.03	21.18	no	Diurnal	Semi-Aquatic	Carnivorous	Viviparous	NA	NA	NA	NA	extant	Least Concern	Stable	NA	2019	all	Legged Scincidae Jan2023 equation	-4.95054	3.13917	1.86228	1.52544	NA	Trachylepis ivensii	NA	Lubuya ivensii	19371
Lygisaurus absconditus	R07861	Lygosominae	yes	30	NA	NA	NA	NA	Australia	2005	mainland	-17.64	143.79	no	Diurnal	Terrestrial	NA	NA	NA	NA	NA	NA	extant	Data Deficient	Unknown	NA	2017	all	Legged Scincidae Jan2023 equation	-4.95054	3.13917	-0.313605	NA	NA	Lygisaurus abscondita	Lygisaurus abscondita	Lygisaurus abscondita	16011
Lygisaurus aeratus	R07862	Lygosominae	yes	39	NA	15	NA	NA	Australia	1901	mainland	-14.36	143.51	no	Diurnal	Terrestrial	NA	NA	NA	NA	NA	NA	extant	Least Concern	Stable	NA	2017	all	Legged Scincidae Jan2023 equation	-4.95054	3.13917	0.0440823	NA	-1.25859	Lygisaurus aeratus	Lygisaurus aeratus	Lygisaurus aeratus	16012
Lygisaurus curtus	R07863	Lygosominae	yes	43.2	35.7	17.3	NA	NA	Oceania	1897	insular endemic	-9.32	148.59	no	Diurnal	Terrestrial	NA	Oviparous	NA	NA	NA	NA	extant	Least Concern	Unknown	NA	2014	all	Legged Scincidae Jan2023 equation	-4.95054	3.13917	0.183522	-0.0764505	-1.0641	Lygisaurus curtus	NA	Lygisaurus curtus	16013
Lygisaurus foliorum	R07864	Lygosominae	yes	44	34.5	15	NA	NA	Australia	1884	mainland	-25.52	148.98	no	Diurnal	Terrestrial	Carnivorous	Oviparous	NA	NA	31.1	NA	extant	Least Concern	Stable	NA	2017	all	Legged Scincidae Jan2023 equation	-4.95054	3.13917	0.208537	-0.123064	-1.25859	Lygisaurus foliorum	Lygisaurus foliorum	Lygisaurus foliorum	16014
Lygisaurus laevis	R07865	Lygosominae	yes	37	33.9	NA	0.099	NA	Australia	1894	mainland	-17.01	145.57	no	Diurnal	Terrestrial	NA	Oviparous	NA	NA	NA	NA	extant	Least Concern	Unknown	NA	2017	all	Legged Scincidae Jan2023 equation	-4.95054	3.13917	-0.0276882	-0.146983	NA	Lygisaurus laevis	Lygisaurus laevis	Lygisaurus laevis	16015
Lygisaurus macfarlani	R07866	Lygosominae	yes	39.6	32.3	14.1	NA	NA	Australia	1877	mainland	-11.12	141.37	no	Diurnal	Terrestrial	Carnivorous	Oviparous	NA	NA	NA	NA	extant	Least Concern	Stable	NA	2017	all	Legged Scincidae Jan2023 equation	-4.95054	3.13917	0.0648968	-0.212897	-1.34295	Lygisaurus macfarlani	Lygisaurus macfarlani	Lygisaurus macfarlani	16016
Lygisaurus malleolus	R07867	Lygosominae	yes	32.2	NA	NA	NA	NA	Australia	2005	mainland	-16.18	144.74	no	Diurnal	Terrestrial	Carnivorous	NA	NA	NA	NA	NA	extant	Least Concern	Unknown	NA	2017	all	Legged Scincidae Jan2023 equation	-4.95054	3.13917	-0.217124	NA	NA	Lygisaurus malleolus	Lygisaurus malleolus	Lygisaurus malleolus	16017
Lygisaurus novaeguineae	R07868	Lygosominae	yes	39	NA	NA	NA	NA	Oceania	1874	insular endemic	-3.99	135.78	no	Diurnal	Terrestrial	Carnivorous	NA	NA	NA	NA	NA	extant	Least Concern	Unknown	NA	2014	all	Legged Scincidae Jan2023 equation	-4.95054	3.13917	0.0440823	NA	NA	Lygisaurus novaeguineae	Lygisaurus novaeguineae	Lygisaurus novaeguineae	16018
Lygisaurus parrhasius	R07869	Lygosominae	yes	35	NA	NA	NA	NA	Australia	1994	mainland	-12.35	142.9	no	Diurnal	Scansorial	NA	NA	NA	NA	NA	NA	extant	Least Concern	Unknown	NA	2017	all	Legged Scincidae Jan2023 equation	-4.95054	3.13917	-0.103448	NA	NA	Lygisaurus parrhasius	Lygisaurus parrhasius	Lygisaurus parrhasius	16019
Lygisaurus rimula	R07180	Lygosominae	yes	39	NA	NA	NA	NA	Australia	1980	mainland	-13.42	143.23	no	Diurnal	Variable	NA	NA	NA	NA	NA	NA	extant	Least Concern	Unknown	NA	2017	all	Legged Scincidae Jan2023 equation	-4.95054	3.13917	0.0440823	NA	NA	Carlia rimula	NA	Carlia rimula	12022
Lygisaurus rococo	R07870	Lygosominae	yes	45	39.05	NA	NA	NA	Australia	1988	mainland	-17.77	144.59	no	Diurnal	Variable	Carnivorous	Oviparous	NA	NA	NA	NA	extant	Least Concern	Unknown	NA	2017	all	Legged Scincidae Jan2023 equation	-4.95054	3.13917	0.239175	0.045829	NA	Lygisaurus rococo	NA	Lygisaurus rococo	16020
Lygisaurus sesbrauna	R07871	Lygosominae	yes	34	NA	18	NA	NA	Australia	1988	mainland	-13.7	143.51	no	Diurnal	Terrestrial	NA	NA	NA	NA	NA	NA	extant	Least Concern	Unknown	NA	2017	all	Legged Scincidae Jan2023 equation	-4.95054	3.13917	-0.142967	NA	-1.01003	Lygisaurus sesbrauna	Lygisaurus sesbrauna	Lygisaurus sesbrauna	16021
Lygisaurus tanneri	R07872	Lygosominae	yes	37	NA	16	NA	NA	Australia	1988	mainland	-15.33	145.15	no	Diurnal	Terrestrial	NA	NA	NA	NA	NA	NA	extant	Least Concern	Unknown	NA	2017	all	Legged Scincidae Jan2023 equation	-4.95054	3.13917	-0.0276882	NA	-1.1706	Lygisaurus tanneri	Lygisaurus tanneri	Lygisaurus tanneri	16022
Lygisaurus zuma	R07873	Lygosominae	yes	34.84	33.4	NA	NA	NA	Australia	1993	mainland	-19.54	146.92	no	Diurnal	NA	Carnivorous	Oviparous	NA	NA	NA	NA	extant	Least Concern	Stable	NA	2017	all	Legged Scincidae Jan2023 equation	-4.95054	3.13917	-0.109695	-0.167241	NA	Lygisaurus zuma	NA	Lygisaurus zuma	16023
Lygosoma angeli	R07875	Lygosominae	yes	150	NA	NA	NA	NA	Oriental	1937	mainland	12.4954	106.419	no	Diurnal	Semi-Fossorial	Carnivorous	Oviparous	NA	NA	NA	NA	extant	Least Concern	Stable	NA	2017	all	Legged Scincidae Jan2023 equation	-4.95054	3.13917	1.88058	NA	NA	Lygosoma angeli	NA	Lygosoma angeli	16095
Lygosoma bampfyldei	R07878	Lygosominae	yes	142.1	120	NA	NA	NA	Oriental	1895	mainland	3.60825	113.808	no	NA	NA	NA	NA	NA	NA	NA	NA	extant	Data Deficient	Unknown	NA	2017	all	Legged Scincidae Jan2023 equation	-4.95054	3.13917	1.80682	1.57636	NA	Lygosoma bampfyldei	NA	Lygosoma bampfyldei	16098
Lygosoma boehmei	R07879	Lygosominae	yes	86	86	NA	NA	NA	Oriental	2007	mainland	17.462	106.252	specimen	Nocturnal	Terrestrial	NA	NA	NA	NA	NA	NA	extant	Data Deficient	Unknown	NA	2017	all	Legged Scincidae Jan2023 equation	-4.95054	3.13917	1.12218	1.12218	NA	Lygosoma boehmei	NA	Lygosoma boehmei	16099
Lygosoma corpulentum	R07883	Lygosominae	yes	195	147.333	46.5	1.69	NA	Oriental	1921	mainland	13.45	107.13	no	Nocturnal	Semi-Fossorial	Carnivorous	Oviparous	NA	NA	NA	NA	extant	Least Concern	Stable	NA	2017	all	Legged Scincidae Jan2023 equation	-4.95054	3.13917	2.23827	1.85613	0.283878	Lygosoma corpulentum	NA	Lygosoma corpulentum	16103
Lygosoma haroldyoungi	R07887	Lygosominae	yes	148	NA	NA	NA	NA	Oriental	1962	mainland	17.2001	102.325	no	Diurnal	Semi-Fossorial	Carnivorous	NA	NA	NA	NA	NA	extant	Least Concern	Unknown	NA	2017	reduced	Leg-reduced Scincidae Jan2023 equation	-4.2336	2.5193	1.23394	NA	NA	Lygosoma haroldyoungi	NA	Lygosoma haroldyoungi	16107
Lygosoma isodactylum	R07889	Lygosominae	yes	117	NA	NA	NA	NA	Oriental	1864	mainland	14.71	100.77	no	NA	Semi-Fossorial	NA	NA	NA	NA	NA	NA	extant	Data Deficient	Unknown	NA	2017	reduced	Leg-reduced Scincidae Jan2023 equation	-4.2336	2.5193	0.976781	NA	NA	Lygosoma isodactylum	NA	Lygosoma isodactylum	16109
Lygosoma kinabatanganense	R11443	Lygosominae	yes	141	NA	NA	NA	NA	Oriental	2018	insular endemic	5.28333	117.55	specimen	Diurnal	NA	NA	NA	NA	NA	NA	NA	extant	NA	NA	NA	NA	all	Legged Scincidae Jan2023 equation	-4.95054	3.13917	1.79622	NA	NA	NA	NA	NA	21491
Lygosoma koratense	R07890	Lygosominae	yes	120	96.3333	24	NA	NA	Oriental	1917	mainland	14.6	101.51	no	Nocturnal	Fossorial	NA	Oviparous	24	NA	NA	NA	extant	Least Concern	Unknown	NA	2017	all	Legged Scincidae Jan2023 equation	-4.95054	3.13917	1.57636	1.27687	-0.617822	Lygosoma koratense	Lygosoma koratense	Lygosoma koratense	16110
Lygosoma opisthorhodum	R07896	Lygosominae	yes	93	NA	30	NA	NA	Oriental	1910	insular endemic	2.52681	100.187	no	NA	NA	NA	NA	NA	NA	NA	NA	extant	Data Deficient	Unknown	NA	2019	all	Legged Scincidae Jan2023 equation	-4.95054	3.13917	1.22886	NA	-0.313605	Lygosoma opisthorhodum	NA	Lygosoma opisthorhodum	16116
Lygosoma peninsulare	R11429	Lygosominae	yes	119	NA	NA	NA	NA	Oriental	2018	mainland	5.44797	101.571	no	NA	Semi-Fossorial	NA	NA	NA	NA	NA	NA	extant	NA	NA	NA	NA	all	Legged Scincidae Jan2023 equation	-4.95054	3.13917	1.56495	NA	NA	NA	NA	NA	21488
Lygosoma quadrupes	R07901	Lygosominae	yes	96	68	NA	NA	NA	Oriental	1766	insular endemic	0.251742	106.801	no	Cathemeral	Semi-Fossorial	Carnivorous	Oviparous	NA	NA	NA	NA	extant	Least Concern	Stable	NA	2017	reduced	Leg-reduced Scincidae Jan2023 equation	-4.2336	2.5193	0.760336	0.38304	NA	Lygosoma quadrupes	Lygosoma quadrupes	Lygosoma quadrupes	16121
Lygosoma schneideri	R11431	Lygosominae	yes	129	NA	NA	NA	NA	Oriental	1900	insular endemic	-1.057	103.767	specimen	NA	NA	NA	NA	NA	NA	NA	NA	extant	Data Deficient	Unknown	NA	2019	all	Legged Scincidae Jan2023 equation	-4.95054	3.13917	1.67496	NA	NA	NA	NA	Lygosoma schneideri	21519
Lygosoma siamense	R11388	Lygosominae	yes	96	63	26	NA	NA	Oriental	2018	mainland	14.75	102.15	no	Diurnal	Semi-Fossorial	Carnivorous	Oviparous	NA	NA	NA	NA	extant	Least Concern	Unknown	NA	2017	reduced	Leg-reduced Scincidae Jan2023 equation	-4.2336	2.5193	0.760336	0.299479	-0.668858	NA	NA	Lygosoma siamensis	21586
Lygosoma singha	R07902	Lygosominae	yes	44	NA	NA	NA	NA	Oriental	1950	insular endemic	8.61812	81.1402	specimen	NA	NA	NA	Oviparous	NA	NA	NA	NA	extant	Data Deficient	Unknown	NA	2019	all	Legged Scincidae Jan2023 equation	-4.95054	3.13917	0.208537	NA	NA	Lygosoma singha	NA	Lygosoma singha	16122
Lygosoma tabonorum	R10726	Lygosominae	yes	79	69.7	26	NA	NA	Oriental	2016	insular endemic	10.0617	119.185	no	NA	Semi-Fossorial	Carnivorous	Oviparous	NA	NA	NA	NA	extant	Least Concern	Stable	NA	2018	all	Legged Scincidae Jan2023 equation	-4.95054	3.13917	1.00643	0.835681	-0.508698	NA	NA	Lygosoma tabonorum	20779
Lygosoma veunsaiense	R07903	Lygosominae	yes	33.6	NA	NA	NA	NA	Oriental	2012	mainland	14.0167	106.752	specimen	Diurnal	Terrestrial	NA	NA	NA	NA	NA	NA	extant	Least Concern	Stable	NA	2017	all	Legged Scincidae Jan2023 equation	-4.95054	3.13917	-0.159102	NA	NA	Lygosoma veunsaiensis	NA	Lygosoma veunsaiensis	16123
Mabuya cochonae	R07905	Lygosominae	yes	98	98	NA	NA	NA	Neotropic	2012	insular endemic	16.2391	-61.5172	description	NA	Terrestrial	NA	NA	NA	NA	NA	NA	possibly Extinct (IUCN)	Critically Endangered	Unknown	B1ab(iii,v)+2ab(iii,v)	2015	all	Legged Scincidae Jan2023 equation	-4.95054	3.13917	1.30026	1.30026	NA	Mabuya cochonae	NA	Mabuya cochonae	16132
Mabuya desiradae	R07906	Lygosominae	yes	98.1	NA	NA	NA	NA	Neotropic	2012	insular endemic	16.32	-61.05	no	Diurnal	Variable	NA	NA	NA	NA	NA	NA	extant	Critically Endangered	Decreasing	B1ab(iii,v)	2015	all	Legged Scincidae Jan2023 equation	-4.95054	3.13917	1.30165	NA	NA	Mabuya desiradae	NA	Mabuya desiradae	16133
Mabuya dominicana	R07907	Lygosominae	yes	101	87.85	29.5	NA	NA	Neotropic	1887	insular endemic	15.4076	-61.3584	no	Diurnal	NA	NA	Viviparous	NA	NA	NA	NA	extant	Least Concern	Stable	NA	2015	all	Legged Scincidae Jan2023 equation	-4.95054	3.13917	1.34137	1.1512	-0.336519	Mabuya dominicana	NA	Mabuya dominicana	16134
Mabuya grandisterrae	R07908	Lygosominae	yes	102.1	93.2	NA	NA	NA	Neotropic	2012	insular endemic	16.2391	-61.51	description	NA	NA	NA	NA	NA	NA	NA	NA	Extinct	Critically Endangered	Unknown	B2ab(v)	2015	all	Legged Scincidae Jan2023 equation	-4.95054	3.13917	1.35613	1.23179	NA	Mabuya grandisterrae	NA	Mabuya grandisterrae	16135
Mabuya guadeloupae	R07909	Lygosominae	yes	106	103	NA	NA	NA	Neotropic	2012	insular endemic	16.1834	-61.6756	description	NA	NA	NA	NA	NA	NA	NA	NA	Extinct	Critically Endangered	Unknown	B2ab(v)	2015	all	Legged Scincidae Jan2023 equation	-4.95054	3.13917	1.40724	1.3681	NA	Mabuya guadeloupae	NA	Mabuya guadeloupae	16136
Mabuya hispaniolae	R07910	Lygosominae	yes	92.6	92.6	NA	NA	NA	Neotropic	2012	insular endemic	18.5284	-69.8578	locality	NA	NA	NA	Viviparous	NA	NA	NA	NA	Extinct	Critically Endangered	Unknown	B1ab(v); D	2015	all	Legged Scincidae Jan2023 equation	-4.95054	3.13917	1.22299	1.22299	NA	Mabuya hispaniolae	NA	Mabuya hispaniolae	16137
Mabuya mabouya	R07911	Lygosominae	yes	101.2	100.35	29	NA	NA	Neotropic	1789	insular endemic	14.65	-61.02	no	Diurnal	Variable	Carnivorous	Viviparous	12	NA	34.15	NA	Extinct	Critically Endangered	Unknown	B2ab(v)	2015	all	Legged Scincidae Jan2023 equation	-4.95054	3.13917	1.34406	1.33256	-0.359824	Mabuya mabouya	Mabuya mabouya	Mabuya mabouya	16138
Mabuya montserratae	R07912	Lygosominae	yes	98	98	NA	NA	NA	Neotropic	2012	insular endemic	16.7277	-62.1898	description	Diurnal	NA	NA	Viviparous	NA	NA	NA	NA	Extinct	Critically Endangered	Unknown	B1ab(iii)	2015	all	Legged Scincidae Jan2023 equation	-4.95054	3.13917	1.30026	1.30026	NA	Mabuya montserratae	NA	Mabuya montserratae	16139
Mabuya parviterrae	R10730	Lygosominae	yes	103	103	36.15	NA	NA	Neotropic	2016	insular endemic	15.89	-61.57	description	Diurnal	Scansorial	NA	Viviparous	NA	NA	NA	NA	extant	NA	NA	NA	NA	all	Legged Scincidae Jan2023 equation	-4.95054	3.13917	1.3681	1.3681	-0.0593732	NA	NA	NA	20424
Manciola guaporicola	R07923	Lygosominae	yes	98	59	NA	NA	NA	Neotropic	1935	mainland	-15.4303	-55.3176	no	Diurnal	Terrestrial	Carnivorous	Viviparous	NA	NA	33.35	NA	extant	Least Concern	Decreasing	NA	2014	all	Legged Scincidae Jan2023 equation	-4.95054	3.13917	1.30026	0.608466	NA	Manciola guaporicola	Manciola guaporicola	Manciola guaporicola	16211
Maracaiba meridensis	R10729	Lygosominae	yes	76.73	NA	NA	NA	NA	Neotropic	2005	mainland	8.19	-72.28	no	NA	NA	NA	Viviparous	NA	NA	NA	NA	extant	Least Concern	Stable	NA	2014	all	Legged Scincidae Jan2023 equation	-4.95054	3.13917	0.966686	NA	NA	Maracaiba meridensis	Maracaiba meridensis	Maracaiba meridensis	16216
Maracaiba zuliae	R10732	Lygosominae	yes	100.9	NA	NA	NA	NA	Neotropic	2009	mainland	9.78	-72.15	no	Diurnal	Scansorial	NA	NA	NA	NA	NA	NA	extant	Least Concern	Stable	NA	2014	all	Legged Scincidae Jan2023 equation	-4.95054	3.13917	1.34002	NA	NA	Maracaiba zuliae	NA	Maracaiba zuliae	16217
Marisora alliacea	R07926	Lygosominae	yes	90.3	78.8	NA	NA	NA	Neotropic	1875	mainland	10.21	-83.46	no	Diurnal	Terrestrial	Carnivorous	Viviparous	NA	NA	NA	NA	extant	Least Concern	Stable	NA	2012	all	Legged Scincidae Jan2023 equation	-4.95054	3.13917	1.1887	1.00298	NA	Marisora alliacea	NA	Marisora alliacea	16219
Marisora aquilonaria	R12030	Lygosominae	yes	75.2	75.2	NA	NA	NA	Neotropic	2020	mainland	19.2833	-101.967	no	Diurnal	Scansorial	NA	Viviparous	NA	NA	NA	NA	extant	NA	NA	NA	NA	all	Legged Scincidae Jan2023 equation	-4.95054	3.13917	0.939227	0.939227	NA	NA	NA	NA	22854
Marisora aurulae	R07927	Lygosominae	yes	89	81.8	NA	NA	NA	Neotropic	2012	insular endemic	11.63	-60.98	no	Diurnal	Variable	Carnivorous	Viviparous	NA	NA	NA	NA	extant	Vulnerable	Decreasing	B1ab(v)	2015	all	Legged Scincidae Jan2023 equation	-4.95054	3.13917	1.16893	1.05392	NA	Marisora aurulae	NA	Marisora aurulae	16220
Marisora berengerae	R11407	Lygosominae	yes	100.23	NA	NA	NA	NA	Neotropic	2006	insular endemic	12.5462	-81.7076	locality (Small island)	Diurnal	Scansorial	Carnivorous	NA	NA	NA	NA	NA	extant	Least Concern	Stable	NA	2013	all	Legged Scincidae Jan2023 equation	-4.95054	3.13917	1.33093	NA	NA	Alinea berengerae	NA	Marisora berengerae	10313
Marisora brachypoda	R07928	Lygosominae	yes	90.2	89	29.65	NA	NA	Neotropic	1956	mainland	16.79	-92.07	no	Diurnal	Variable	Carnivorous	Viviparous	12	NA	NA	NA	extant	Least Concern	Stable	NA	2012	all	Legged Scincidae Jan2023 equation	-4.95054	3.13917	1.18719	1.16893	-0.329604	Marisora brachypoda	NA	Marisora brachypoda	16221
Marisora falconensis	R07929	Lygosominae	yes	89.2	NA	NA	NA	NA	Neotropic	1997	mainland	9.53	-73.53	no	Cathemeral	NA	NA	NA	NA	NA	NA	NA	extant	Least Concern	Stable	NA	2013	all	Legged Scincidae Jan2023 equation	-4.95054	3.13917	1.17199	NA	NA	Marisora falconensis	Marisora falconensis	Marisora falconensis	16222
Marisora lineola	R12031	Lygosominae	yes	92.5	92.5	32	NA	NA	Neotropic	2020	mainland	16.0264	-90.5559	no	NA	Variable	NA	Viviparous	NA	NA	NA	NA	extant	NA	NA	NA	NA	all	Legged Scincidae Jan2023 equation	-4.95054	3.13917	1.22151	1.22151	-0.225618	NA	NA	NA	22851
Marisora magnacornae	R07930	Lygosominae	yes	95.1	95.1	NA	NA	NA	Neotropic	2012	insular endemic	12.16	-83.06	no	Diurnal	Semi-Fossorial	NA	NA	NA	NA	NA	NA	extant	Data Deficient	Unknown	NA	2012	all	Legged Scincidae Jan2023 equation	-4.95054	3.13917	1.2593	1.2593	NA	Marisora magnacornae	NA	Marisora magnacornae	16223
Marisora pergravis	R11404	Lygosominae	yes	90.9	90.9	NA	NA	NA	Neotropic	1921	insular endemic	13.3422	-81.38	locality (Small island)	Diurnal	Scansorial	Carnivorous	NA	NA	NA	NA	NA	extant	Least Concern	Stable	NA	2013	all	Legged Scincidae Jan2023 equation	-4.95054	3.13917	1.19772	1.19772	NA	Alinea pergravis	NA	Marisora pergravis	10316
Marisora roatanae	R07931	Lygosominae	yes	90.2	90.2	NA	NA	NA	Neotropic	2012	mainland	16.39	-86.33	no	Diurnal	Variable	NA	NA	NA	NA	NA	NA	extant	Critically Endangered	Decreasing	B1ab(v)	2012	all	Legged Scincidae Jan2023 equation	-4.95054	3.13917	1.18719	1.18719	NA	Marisora roatanae	NA	Marisora roatanae	16224
Marisora syntoma	R12032	Lygosominae	yes	75	75	NA	NA	NA	Neotropic	2020	mainland	16.3227	-95.2423	no	NA	NA	NA	NA	NA	NA	NA	NA	extant	NA	NA	NA	NA	all	Legged Scincidae Jan2023 equation	-4.95054	3.13917	0.935596	0.935596	NA	NA	NA	NA	22857
Marisora unimarginata	R07932	Lygosominae	yes	92	66.335	30	NA	NA	Neotropic	1862	mainland	15.42	-89.15	no	Diurnal	Variable	Carnivorous	Viviparous	12	NA	NA	NA	extant	Least Concern	Stable	NA	2012	all	Legged Scincidae Jan2023 equation	-4.95054	3.13917	1.21412	0.76822	-0.313605	Marisora unimarginata	Marisora unimarginata	Marisora unimarginata	16225
Marisora urtica	R12033	Lygosominae	yes	77	NA	NA	NA	NA	Neotropic	2020	insular endemic	13.3262	-87.6872	no	Diurnal	Variable	NA	NA	NA	NA	NA	NA	extant	NA	NA	NA	NA	all	Legged Scincidae Jan2023 equation	-4.95054	3.13917	0.971475	NA	NA	NA	NA	NA	22860
Marmorosphax boulinda	R07933	Lygosominae	yes	53	53	NA	NA	NA	Oceania	2009	insular endemic	-21.27	165.12	description	Cathemeral	Semi-Fossorial	NA	NA	NA	NA	NA	NA	extant	Vulnerable	Unknown	D2	2017	all	Legged Scincidae Jan2023 equation	-4.95054	3.13917	0.462255	0.462255	NA	Marmorosphax boulinda	NA	Marmorosphax boulinda	16226
Marmorosphax kaala	R07934	Lygosominae	yes	55.5	NA	NA	NA	NA	Oceania	2009	insular endemic	-20.63	164.38	description	Cathemeral	NA	NA	NA	NA	NA	NA	NA	extant	Critically Endangered	Decreasing	B1ab(ii,iii,v)+2ab(ii,iii,v)	2017	all	Legged Scincidae Jan2023 equation	-4.95054	3.13917	0.525092	NA	NA	Marmorosphax kaala	NA	Marmorosphax kaala	16227
Marmorosphax montana	R07935	Lygosominae	yes	67	59	NA	NA	NA	Oceania	2000	insular endemic	-21.94	166.35	no	Cathemeral	Semi-Fossorial	NA	Viviparous	NA	NA	NA	NA	extant	Endangered	Decreasing	B1ab(ii,iii,v)+2ab(ii,iii,v)	2017	all	Legged Scincidae Jan2023 equation	-4.95054	3.13917	0.781819	0.608466	NA	Marmorosphax montana	Marmorosphax montana	Marmorosphax montana	16228
Marmorosphax taom	R07936	Lygosominae	yes	54.5	54	NA	NA	NA	Oceania	2009	insular endemic	-20.58	164.33	no	Cathemeral	NA	NA	Viviparous	NA	NA	NA	NA	extant	Endangered	Decreasing	B1ab(i,ii,iii,v)+2ab(i,ii,iii,v)	2017	all	Legged Scincidae Jan2023 equation	-4.95054	3.13917	0.500304	0.487739	NA	Marmorosphax taom	NA	Marmorosphax taom	16229
Marmorosphax tricolor	R07937	Lygosominae	yes	66	55.8	23.5	NA	NA	Oceania	1869	insular endemic	-21.43	165.61	no	Cathemeral	Terrestrial	Carnivorous	Viviparous	NA	NA	NA	NA	extant	Least Concern	Stable	NA	2017	all	Legged Scincidae Jan2023 equation	-4.95054	3.13917	0.761318	0.532442	-0.646525	Marmorosphax tricolor	Marmorosphax tricolor	Marmorosphax tricolor	16230
Menetia alanae	R07946	Lygosominae	yes	31.09	28.2	NA	NA	NA	Australia	1979	mainland	-13.74	131.64	no	Diurnal	Terrestrial	Carnivorous	Oviparous	NA	NA	NA	NA	extant	Least Concern	Stable	NA	2017	all	Legged Scincidae Jan2023 equation	-4.95054	3.13917	-0.26495	-0.397962	NA	Menetia alanae	Menetia alanae	Menetia alanae	16291
Menetia amaura	R07947	Lygosominae	yes	29	NA	NA	NA	NA	Australia	1978	mainland	-26.0247	114.196	no	Diurnal	Terrestrial	NA	Oviparous	NA	NA	NA	NA	extant	NA	NA	NA	NA	all	Legged Scincidae Jan2023 equation	-4.95054	3.13917	-0.359824	NA	NA	NA	NA	NA	23792
Menetia concinna	R07948	Lygosominae	yes	31	NA	NA	NA	NA	Australia	1984	mainland	-12.64	132.7	no	Diurnal	Terrestrial	Carnivorous	Oviparous	NA	NA	NA	NA	extant	Least Concern	Unknown	NA	2017	all	Legged Scincidae Jan2023 equation	-4.95054	3.13917	-0.268902	NA	NA	Menetia concinna	NA	Menetia concinna	16293
Menetia greyii	R07949	Lygosominae	yes	40	31.97	13.5	0.055	NA	Australia	1845	mainland	-25.46	133.48	no	Diurnal	Terrestrial	Carnivorous	Oviparous	8	1	32.9	34	extant	Least Concern	Stable	NA	2017	all	Legged Scincidae Jan2023 equation	-4.95054	3.13917	0.0785987	-0.226897	-1.40223	Menetia greyii	Menetia greyii	Menetia greyii	16294
Menetia maini	R07950	Lygosominae	yes	32	28.1	NA	NA	NA	Australia	1976	mainland	-18.01	134.92	no	Diurnal	Terrestrial	Carnivorous	Oviparous	NA	NA	NA	NA	extant	Least Concern	Stable	NA	2017	all	Legged Scincidae Jan2023 equation	-4.95054	3.13917	-0.225618	-0.402805	NA	Menetia maini	NA	Menetia maini	16295
Menetia surda	R07951	Lygosominae	yes	32	NA	NA	NA	NA	Australia	1976	mainland	-23.04	117.75	no	Diurnal	Terrestrial	Carnivorous	Oviparous	NA	NA	NA	NA	extant	Least Concern	Stable	NA	2017	all	Legged Scincidae Jan2023 equation	-4.95054	3.13917	-0.225618	NA	NA	Menetia surda	NA	Menetia surda	16296
Mochlus brevicaudis	R07956	Lygosominae	yes	78	NA	29	NA	NA	Afrotropic	1985	mainland	8.02	-5.28	no	NA	Semi-Fossorial	Carnivorous	Oviparous	NA	NA	NA	NA	extant	Least Concern	Unknown	NA	2012	all	Legged Scincidae Jan2023 equation	-4.95054	3.13917	0.989067	NA	-0.359824	Mochlus brevicaudis	Mochlus brevicaudis	Mochlus brevicaudis	16466
Mochlus fernandi	R07686	Lygosominae	yes	180	107.308	30	NA	NA	Afrotropic	1836	mainland	4.31317	8.58	no	Cathemeral	Terrestrial	Carnivorous	Oviparous	NA	10	NA	NA	extant	Least Concern	Unknown	NA	2012	all	Legged Scincidae Jan2023 equation	-4.95054	3.13917	2.12914	1.42396	-0.313605	Lepidothyris fernandi	Lepidothyris fernandi	Mochlus fernandi	15325
Mochlus grandisonianus	R07957	Lygosominae	yes	59.5	54.1667	NA	NA	NA	Afrotropic	1966	mainland	8.82069	50.089	no	NA	NA	NA	Viviparous	NA	NA	NA	NA	extant	Data Deficient	Unknown	NA	2019	all	Legged Scincidae Jan2023 equation	-4.95054	3.13917	0.61997	0.49194	NA	Mochlus grandisonianum	NA	Mochlus grandisonianus	16467
Mochlus guineensis	R07958	Lygosominae	yes	80	66	26	NA	NA	Afrotropic	1879	mainland	4.65	10.68	no	Diurnal	Semi-Fossorial	Carnivorous	Oviparous	NA	NA	NA	NA	extant	Least Concern	Unknown	NA	2012	all	Legged Scincidae Jan2023 equation	-4.95054	3.13917	1.02358	0.761318	-0.508698	Mochlus guineensis	NA	Mochlus guineensis	16468
Mochlus hinkeli	R07687	Lygosominae	yes	146	NA	NA	NA	NA	Afrotropic	2009	mainland	-2.37338	25.713	no	Diurnal	Terrestrial	Carnivorous	Oviparous	NA	NA	NA	NA	extant	Least Concern	Unknown	NA	2014	all	Legged Scincidae Jan2023 equation	-4.95054	3.13917	1.84373	NA	NA	Lepidothyris hinkeli	NA	Mochlus hinkeli	15326
Mochlus laeviceps	R07891	Lygosominae	yes	85	70.5	NA	NA	NA	Afrotropic	1874	mainland	4.68991	45.2755	no	NA	Fossorial	NA	Viviparous	NA	NA	NA	NA	extant	Data Deficient	Unknown	NA	2019	all	Legged Scincidae Jan2023 equation	-4.95054	3.13917	1.10623	0.85124	NA	Lygosoma laeviceps	NA	Mochlus laeviceps	16111
Mochlus lanceolatus	R07892	Lygosominae	yes	100	89.5	44	NA	NA	Afrotropic	1990	insular endemic	-21.72	35.46	no	NA	Semi-Fossorial	NA	Oviparous	NA	NA	NA	NA	extant	Least Concern	Stable	NA	2019	all	Legged Scincidae Jan2023 equation	-4.95054	3.13917	1.3278	1.17656	0.208537	Lygosoma lanceolatum	NA	Mochlus lanceolatus	16112
Mochlus mabuiiformis	R07959	Lygosominae	yes	95	91	40	NA	NA	Afrotropic	1935	mainland	5.69594	45.8385	no	Diurnal	Terrestrial	Carnivorous	NA	NA	NA	NA	NA	extant	Data Deficient	Unknown	NA	2014	all	Legged Scincidae Jan2023 equation	-4.95054	3.13917	1.25787	1.19922	0.0785987	Mochlus mabuiiforme	NA	Mochlus mabuiiformis	16469
Mochlus mafianus	R07895	Lygosominae	yes	86	83	NA	NA	NA	Afrotropic	1994	insular endemic	-7.86	39.77	no	Diurnal	Semi-Fossorial	NA	NA	NA	NA	NA	NA	extant	Least Concern	Unknown	NA	2014	all	Legged Scincidae Jan2023 equation	-4.95054	3.13917	1.12218	1.07377	NA	Lygosoma mafianum	NA	Mochlus mafianus	16115
Mochlus mocquardi	R07960	Lygosominae	yes	80	NA	NA	NA	NA	Afrotropic	1917	mainland	10.41	16.35	no	NA	Semi-Fossorial	NA	NA	NA	NA	NA	NA	extant	Least Concern	Unknown	NA	2012	all	Legged Scincidae Jan2023 equation	-4.95054	3.13917	1.02358	NA	NA	Mochlus mocquardi	NA	Mochlus mocquardi	16470
Mochlus paedocarinatus	R07961	Lygosominae	yes	84	84	NA	NA	NA	Afrotropic	1968	mainland	8.20476	45.8571	no	NA	NA	NA	NA	NA	NA	NA	NA	extant	Data Deficient	Unknown	NA	2014	all	Legged Scincidae Jan2023 equation	-4.95054	3.13917	1.0901	1.0901	NA	Mochlus paedocarinatum	NA	Mochlus paedocarinatus	16471
Mochlus pembanus	R07897	Lygosominae	yes	92	NA	NA	NA	NA	Afrotropic	1913	mainland	-4.25	39.68	no	Nocturnal	Semi-Fossorial	NA	Oviparous	NA	NA	NA	NA	extant	Least Concern	Unknown	NA	2014	all	Legged Scincidae Jan2023 equation	-4.95054	3.13917	1.21412	NA	NA	Lygosoma pembanum	NA	Mochlus pembanus	16117
Mochlus productus	R07962	Lygosominae	yes	113.5	102	NA	NA	NA	Afrotropic	1909	mainland	1.92	42.88	no	NA	NA	NA	NA	NA	NA	NA	NA	extant	Least Concern	Unknown	NA	2020	all	Legged Scincidae Jan2023 equation	-4.95054	3.13917	1.50044	1.3548	NA	Mochlus productum	NA	Mochlus productus	16472
Mochlus simonettai	R07963	Lygosominae	yes	88	NA	NA	NA	NA	Afrotropic	1979	mainland	2.1	45.2	description	Nocturnal	Semi-Fossorial	Carnivorous	NA	NA	NA	NA	NA	extant	Data Deficient	Unknown	NA	2019	all	Legged Scincidae Jan2023 equation	-4.95054	3.13917	1.15352	NA	NA	Mochlus simonettai	NA	Mochlus simonettai	16473
Mochlus somalicus	R07964	Lygosominae	yes	85	NA	NA	NA	NA	Afrotropic	1942	mainland	-3.38	38.89	no	NA	Semi-Fossorial	NA	NA	NA	NA	NA	NA	extant	Least Concern	Unknown	NA	2014	all	Legged Scincidae Jan2023 equation	-4.95054	3.13917	1.10623	NA	NA	Mochlus somalicum	NA	Mochlus somalicus	16474
Mochlus striatus	R07688	Lygosominae	yes	166.5	NA	NA	NA	NA	Afrotropic	1854	mainland	-0.20677	14.9252	no	Cathemeral	Semi-Fossorial	Carnivorous	Oviparous	NA	NA	NA	NA	extant	Least Concern	Stable	NA	2019	all	Legged Scincidae Jan2023 equation	-4.95054	3.13917	2.02286	NA	NA	Lepidothyris striatus	NA	Mochlus striatus	15327
Mochlus sundevallii	R07965	Lygosominae	yes	140	82.9	25.8333	NA	NA	Afrotropic	1849	mainland	-7.4	30.47	no	Diurnal	Semi-Fossorial	Carnivorous	Oviparous	NA	2.5	32.7	NA	extant	Least Concern	Stable	NA	2014	all	Legged Scincidae Jan2023 equation	-4.95054	3.13917	1.78652	1.07213	-0.517466	Mochlus sundevalli	Mochlus sundevalli	Mochlus sundevallii	16475
Mochlus tanae	R07966	Lygosominae	yes	98	93.5	NA	NA	NA	Afrotropic	1935	mainland	-1.2959	41.4495	no	Diurnal	NA	Carnivorous	Viviparous	NA	NA	NA	NA	extant	Least Concern	Unknown	NA	2014	reduced	Leg-reduced Scincidae Jan2023 equation	-4.2336	2.5193	0.782896	0.731466	NA	Mochlus tanae	NA	Mochlus tanae	16476
Mochlus vinciguerrae	R07967	Lygosominae	yes	64	51.625	20	NA	NA	Afrotropic	1932	mainland	6.7943	46.1198	no	NA	Fossorial	NA	Viviparous	NA	NA	NA	NA	extant	Least Concern	Unknown	NA	2019	all	Legged Scincidae Jan2023 equation	-4.95054	3.13917	0.719366	0.426419	-0.866386	Mochlus vinciguerrae	NA	Mochlus vinciguerrae	16477
Morethia adelaidensis	R07968	Lygosominae	yes	60	49	17	0.2005	NA	Australia	1874	mainland	-30.38	136.52	no	Diurnal	Terrestrial	Carnivorous	Oviparous	NA	NA	NA	NA	extant	Least Concern	Stable	NA	2017	all	Legged Scincidae Jan2023 equation	-4.95054	3.13917	0.631379	0.355273	-1.08795	Morethia adelaidensis	Morethia adelaidensis	Morethia adelaidensis	16519
Morethia boulengeri	R07969	Lygosominae	yes	57	47.3	19.5	0.116	NA	Australia	1890	mainland	-28.09	141.38	no	Diurnal	Terrestrial	Carnivorous	Oviparous	15.25	4	31.5	34	extant	Least Concern	Stable	NA	2017	all	Legged Scincidae Jan2023 equation	-4.95054	3.13917	0.56145	0.307134	-0.900902	Morethia boulengeri	NA	Morethia boulengeri	16520
Morethia butleri	R07970	Lygosominae	yes	57	51.15	NA	NA	NA	Australia	1963	mainland	-29.31	124.39	no	Diurnal	Terrestrial	Carnivorous	Oviparous	NA	NA	33.6	NA	extant	Least Concern	Stable	NA	2017	all	Legged Scincidae Jan2023 equation	-4.95054	3.13917	0.56145	0.413817	NA	Morethia butleri	Morethia butleri	Morethia butleri	16521
Morethia lineoocellata	R07971	Lygosominae	yes	57	46.2	19	NA	NA	Australia	1839	mainland	-28.27	115.47	no	Diurnal	Terrestrial	Carnivorous	Oviparous	NA	NA	NA	NA	extant	Least Concern	Stable	NA	2017	all	Legged Scincidae Jan2023 equation	-4.95054	3.13917	0.56145	0.275054	-0.936315	Morethia lineoocellata	NA	Morethia lineoocellata	16522
Morethia obscura	R07972	Lygosominae	yes	56	48.95	18.5	0.15	NA	Australia	1972	mainland	-31.51	128.43	no	Diurnal	Terrestrial	Carnivorous	Oviparous	NA	NA	34.68	NA	extant	Least Concern	Unknown	NA	2017	all	Legged Scincidae Jan2023 equation	-4.95054	3.13917	0.537319	0.353881	-0.972673	Morethia obscura	NA	Morethia obscura	16523
Morethia ruficauda	R07973	Lygosominae	yes	46	36.3	19	NA	NA	Australia	1895	mainland	-21.13	128.78	no	Diurnal	Terrestrial	Carnivorous	Oviparous	NA	NA	NA	NA	extant	Least Concern	Stable	NA	2017	all	Legged Scincidae Jan2023 equation	-4.95054	3.13917	0.26914	-0.0537279	-0.936315	Morethia ruficauda	Morethia ruficauda	Morethia ruficauda	16524
Morethia storri	R07974	Lygosominae	yes	38	35.9	17	NA	NA	Australia	1981	mainland	-16.12	130.94	no	Diurnal	Terrestrial	Carnivorous	Oviparous	NA	NA	NA	NA	extant	Least Concern	Stable	NA	2017	all	Legged Scincidae Jan2023 equation	-4.95054	3.13917	0.00866927	-0.0688342	-1.08795	Morethia storri	NA	Morethia storri	16525
Morethia taeniopleura	R07975	Lygosominae	yes	44	39.05	18	NA	NA	Australia	1874	mainland	-20.95	146.82	no	Diurnal	Terrestrial	Carnivorous	Oviparous	NA	NA	NA	NA	extant	Least Concern	Stable	NA	2017	all	Legged Scincidae Jan2023 equation	-4.95054	3.13917	0.208537	0.045829	-1.01003	Morethia taeniopleura	NA	Morethia taeniopleura	16526
Nangura spinosa	R10451	Lygosominae	yes	95	NA	NA	1.5	NA	Australia	1993	mainland	-26.13	152.23	no	Cathemeral	Fossorial	Carnivorous	Viviparous	NA	NA	NA	NA	extant	Endangered	Decreasing	B1ab(i,ii,iii,v)+2ab(i,ii,iii,v)	2017	all	Legged Scincidae Jan2023 equation	-4.95054	3.13917	1.25787	NA	NA	Nangura spinosa	Nangura spinosa	Nangura spinosa	16615
Nannoscincus exos	R07977	Lygosominae	yes	37	NA	NA	NA	NA	Oceania	2000	insular endemic	-20.69	164.86	locality	Cathemeral	Semi-Fossorial	NA	Oviparous	NA	NA	NA	NA	extant	Critically Endangered	Decreasing	B1ab(ii,iii,v)+2ab(ii,iii,v)	2017	all	Legged Scincidae Jan2023 equation	-4.95054	3.13917	-0.0276882	NA	NA	Nannoscincus exos	NA	Nannoscincus exos	16616
Nannoscincus fuscus	R10763	Lygosominae	yes	35.5	NA	NA	NA	NA	Oceania	1872	insular endemic	-22.0139	166.404	no	NA	NA	NA	NA	NA	NA	NA	NA	extant	Endangered	Decreasing	B1ab(ii,iii,v)+2ab(ii,iii,v)	2017	all	Legged Scincidae Jan2023 equation	-4.95054	3.13917	-0.0841097	NA	NA	NA	NA	Nannoscincus fuscus	20282
Nannoscincus garrulus	R07978	Lygosominae	yes	52.3	NA	NA	NA	NA	Oceania	2006	insular endemic	-21.74	166.16	description	Cathemeral	Semi-Fossorial	NA	Oviparous	NA	NA	NA	NA	extant	Endangered	Decreasing	B1ab(ii,iii,v)+2ab(ii,iii,v)	2017	all	Legged Scincidae Jan2023 equation	-4.95054	3.13917	0.444129	NA	NA	Nannoscincus garrulus	Nannoscincus garrulus	Nannoscincus garrulus	16617
Nannoscincus gracilis	R07979	Lygosominae	yes	49	NA	NA	NA	NA	Oceania	1869	insular endemic	-21.44	165.66	no	Cathemeral	Semi-Fossorial	Carnivorous	Oviparous	NA	NA	NA	NA	extant	Vulnerable	Unknown	B1ab(i,ii,iii)+2ab(i,ii,iii)	2017	hindlimbs only	Leg-reduced Scincidae Jan2023 equation	-4.2336	2.5193	0.024511	NA	NA	Nannoscincus gracilis	Nannoscincus gracilis	Nannoscincus gracilis	16618
Nannoscincus greeri	R07980	Lygosominae	yes	34	NA	NA	NA	NA	Oceania	1987	insular endemic	-21.06	165.39	no	Cathemeral	Semi-Fossorial	NA	Oviparous	NA	NA	NA	NA	extant	Endangered	Decreasing	B1ab(ii,iii,v)+2ab(ii,iii,v)	2017	all	Legged Scincidae Jan2023 equation	-4.95054	3.13917	-0.142967	NA	NA	Nannoscincus greeri	Nannoscincus greeri	Nannoscincus greeri	16619
Nannoscincus hanchisteus	R07981	Lygosominae	yes	34	NA	NA	NA	NA	Oceania	2000	insular endemic	-21.31	164.96	description	Cathemeral	Fossorial	NA	Oviparous	NA	NA	NA	NA	extant	Critically Endangered	Decreasing	B1ab(i,ii,iii,v)+2ab(i,ii,iii,v)	2017	all	Legged Scincidae Jan2023 equation	-4.95054	3.13917	-0.142967	NA	NA	Nannoscincus hanchisteus	Nannoscincus hanchisteus	Nannoscincus hanchisteus	16620
Nannoscincus humectus	R07982	Lygosominae	yes	36	NA	NA	NA	NA	Oceania	2000	insular endemic	-21.01	165.01	no	Cathemeral	Fossorial	NA	Oviparous	NA	NA	NA	NA	extant	Endangered	Decreasing	B1ab(ii,iii,v)+2ab(ii,iii,v)	2017	all	Legged Scincidae Jan2023 equation	-4.95054	3.13917	-0.0650419	NA	NA	Nannoscincus humectus	Nannoscincus humectus	Nannoscincus humectus	16621
Nannoscincus koniambo	R10764	Lygosominae	yes	34	NA	NA	NA	NA	Oceania	2014	insular endemic	-20.9864	164.803	description	NA	Semi-Fossorial	NA	NA	NA	NA	NA	NA	extant	Critically Endangered	Decreasing	B1ab(ii,iii,v)+2ab(ii,iii,v)	2017	all	Legged Scincidae Jan2023 equation	-4.95054	3.13917	-0.142967	NA	NA	NA	NA	Nannoscincus koniambo	20230
Nannoscincus manautei	R07983	Lygosominae	yes	34	NA	NA	NA	NA	Oceania	2004	insular endemic	-21.17	165.01	description	NA	Terrestrial	NA	NA	NA	NA	NA	NA	extant	Critically Endangered	Decreasing	B1ab(i,ii,iii,v)	2017	all	Legged Scincidae Jan2023 equation	-4.95054	3.13917	-0.142967	NA	NA	Nannoscincus manautei	NA	Nannoscincus manautei	16622
Nannoscincus mariei	R07984	Lygosominae	yes	46	39	NA	NA	NA	Oceania	1869	insular endemic	-22.12	166.59	no	Cathemeral	Semi-Fossorial	NA	Oviparous	NA	NA	NA	NA	extant	Vulnerable	Decreasing	B1ab(iii,v)+2ab(iii,v)	2017	all	Legged Scincidae Jan2023 equation	-4.95054	3.13917	0.26914	0.0440823	NA	Nannoscincus mariei	Nannoscincus mariei	Nannoscincus mariei	16623
Nannoscincus rankini	R07985	Lygosominae	yes	41	NA	NA	NA	NA	Oceania	1987	insular endemic	-20.97	165.08	no	Cathemeral	Semi-Fossorial	NA	Oviparous	NA	NA	NA	NA	extant	Critically Endangered	Decreasing	B1ab(iii,v)+2ab(iii,v)	2017	all	Legged Scincidae Jan2023 equation	-4.95054	3.13917	0.112263	NA	NA	Nannoscincus rankini	NA	Nannoscincus rankini	16624
Nannoscincus slevini	R07986	Lygosominae	yes	43	NA	NA	NA	NA	Oceania	1941	insular endemic	-21.58	165.89	no	Cathemeral	Semi-Fossorial	NA	Oviparous	NA	NA	NA	NA	extant	Endangered	Decreasing	B1ab(iii,v)+2ab(iii,v)	2017	reduced	Leg-reduced Scincidae Jan2023 equation	-4.2336	2.5193	-0.118403	NA	NA	Nannoscincus slevini	Nannoscincus slevini	Nannoscincus slevini	16625
Notomabuya frenata	R08003	Lygosominae	yes	91	72.615	28.5	NA	NA	Neotropic	1862	mainland	-18.6	-55.26	no	Diurnal	Variable	Carnivorous	Viviparous	NA	NA	31.7	NA	extant	Least Concern	Stable	NA	2014	all	Legged Scincidae Jan2023 equation	-4.95054	3.13917	1.19922	0.891538	-0.383535	Notomabuya frenata	Notomabuya frenata	Notomabuya frenata	16705
Notoscincus butleri	R08004	Lygosominae	yes	42	NA	NA	NA	NA	Australia	1979	mainland	-21.83	117.05	no	Diurnal	Terrestrial	Carnivorous	Oviparous	NA	NA	NA	NA	extant	Least Concern	Unknown	NA	2017	all	Legged Scincidae Jan2023 equation	-4.95054	3.13917	0.145115	NA	NA	Notoscincus butleri	NA	Notoscincus butleri	16706
Notoscincus ornatus	R08005	Lygosominae	yes	43.94	34.35	19	NA	NA	Australia	1896	mainland	-20.74	131.67	no	Diurnal	Terrestrial	Carnivorous	Oviparous	NA	NA	NA	NA	extant	Least Concern	Stable	NA	2017	all	Legged Scincidae Jan2023 equation	-4.95054	3.13917	0.206677	-0.129005	-0.936315	Notoscincus ornatus	Notoscincus ornatus	Notoscincus ornatus	16707
Nubeoscincus glacialis	R07858	Lygosominae	yes	58	54.9	NA	NA	NA	Oceania	2005	insular endemic	-4.05486	137.092	description	Diurnal	Terrestrial	NA	Viviparous	NA	NA	NA	NA	extant	Data Deficient	Unknown	NA	2013	all	Legged Scincidae Jan2023 equation	-4.95054	3.13917	0.58516	0.510273	NA	Lobulia glacialis	NA	Nubeoscincus glacialis	15884
Nubeoscincus stellaris	R07859	Lygosominae	yes	64	55.85	27	NA	NA	Oceania	2005	insular endemic	-4.93	141.05	no	Diurnal	Terrestrial	Carnivorous	Viviparous	NA	NA	24.7	NA	extant	Data Deficient	Unknown	NA	2013	all	Legged Scincidae Jan2023 equation	-4.95054	3.13917	0.719366	0.533663	-0.457246	Lobulia stellaris	NA	Nubeoscincus stellaris	15885
Oligosoma acrinasum	R08006	Lygosominae	yes	88	NA	30	NA	NA	Oceania	1977	insular endemic	-45.33	166.96	no	Diurnal	Variable	Carnivorous	Viviparous	NA	NA	NA	NA	extant	Near Threatened	Increasing	B1a	2019	all	Legged Scincidae Jan2023 equation	-4.95054	3.13917	1.15352	NA	-0.313605	Oligosoma acrinasum	Oligosoma acrinasum	Oligosoma acrinasum	16804
Oligosoma aeneum	R08007	Lygosominae	yes	76	50	NA	NA	NA	Oceania	1858	insular endemic	-38.6	175.66	no	Diurnal	Terrestrial	Carnivorous	Viviparous	NA	8	20.05	NA	extant	Least Concern	Stable	NA	2019	all	Legged Scincidae Jan2023 equation	-4.95054	3.13917	0.953654	0.382816	NA	Oligosoma aeneum	Oligosoma aeneum	Oligosoma aeneum	16805
Oligosoma alani	R08008	Lygosominae	yes	150	126.2	NA	NA	NA	Oceania	1970	insular endemic	-35.7478	174.613	no	Nocturnal	Terrestrial	Omnivorous	Viviparous	66	20	NA	NA	extant	Vulnerable	Increasing	D2	2019	all	Legged Scincidae Jan2023 equation	-4.95054	3.13917	1.88058	1.64504	NA	Oligosoma alani	Oligosoma alani	Oligosoma alani	16806
Oligosoma albornense	R11444	Lygosominae	yes	86.6	86.6	NA	NA	NA	Oceania	2019	insular endemic	-42.5167	171.867	description	Diurnal	Terrestrial	Omnivorous	Viviparous	NA	NA	NA	NA	extant	Critically Endangered	Decreasing	B1ab(i,ii,iii,v)+2ab(i,ii,iii,v); C2a(ii)	2019	all	Legged Scincidae Jan2023 equation	-4.95054	3.13917	1.13166	1.13166	NA	NA	NA	Oligosoma albornense	22164
Oligosoma auroraense	R11433	Lygosominae	yes	100	100	30	NA	NA	Oceania	2019	insular endemic	-39.7833	176.992	description	Diurnal	Terrestrial	Omnivorous	Viviparous	NA	NA	NA	NA	extant	Vulnerable	Stable	D2	2019	all	Legged Scincidae Jan2023 equation	-4.95054	3.13917	1.3278	1.3278	-0.313605	NA	NA	Oligosoma auroraense	22167
Oligosoma awakopaka	R10778	Lygosominae	yes	60	NA	NA	NA	NA	Oceania	2017	insular endemic	-44.7614	167.983	specimen	Diurnal	Scansorial	NA	NA	NA	NA	NA	NA	extant	Critically Endangered	Decreasing	B1ab(v)	2018	all	Legged Scincidae Jan2023 equation	-4.95054	3.13917	0.631379	NA	NA	NA	NA	Oligosoma awakopaka	20978
Oligosoma burganae	R08009	Lygosominae	yes	70	53.95	NA	NA	NA	Oceania	2011	insular endemic	-45.6267	169.857	no	Diurnal	Terrestrial	Omnivorous	Viviparous	54	NA	NA	NA	extant	Critically Endangered	Decreasing	A2abce+4abce	2018	all	Legged Scincidae Jan2023 equation	-4.95054	3.13917	0.841536	0.486476	NA	Oligosoma burganae	NA	Oligosoma burganae	16807
Oligosoma chloronoton	R08010	Lygosominae	yes	125	NA	NA	NA	NA	Oceania	1977	insular endemic	-46.055	168.88	no	Diurnal	Terrestrial	Omnivorous	Viviparous	36	8	NA	NA	extant	Endangered	Decreasing	B2ab(ii,iii,iv,v)	2018	all	Legged Scincidae Jan2023 equation	-4.95054	3.13917	1.63202	NA	NA	Oligosoma chloronoton	Oligosoma chloronoton	Oligosoma chloronoton	16808
Oligosoma elium	R10779	Lygosominae	yes	89.2	78.3	NA	NA	NA	Oceania	2017	insular endemic	-42.2804	173.207	no	Diurnal	Terrestrial	Omnivorous	Viviparous	NA	NA	NA	NA	extant	Endangered	Decreasing	B2ab(iii,v)	2018	all	Legged Scincidae Jan2023 equation	-4.95054	3.13917	1.17199	0.9943	NA	NA	NA	Oligosoma elium	21095
Oligosoma fallai	R08011	Lygosominae	yes	145	120	37.5	NA	NA	Oceania	1955	insular endemic	-34.15	172.13	no	Cathemeral	Terrestrial	Omnivorous	Viviparous	NA	NA	NA	NA	extant	Vulnerable	Stable	D2	2019	all	Legged Scincidae Jan2023 equation	-4.95054	3.13917	1.83436	1.57636	-0.00938827	Oligosoma fallai	Oligosoma fallai	Oligosoma fallai	16809
Oligosoma grande	R08012	Lygosominae	yes	118	93.75	38	NA	NA	Oceania	1845	insular endemic	-45.12	169.77	no	Diurnal	Variable	Omnivorous	Viviparous	48	30	23.6	NA	extant	Endangered	Stable	B2ab(ii,iii,iv)	2018	all	Legged Scincidae Jan2023 equation	-4.95054	3.13917	1.55345	1.23981	0.00866927	Oligosoma grande	Oligosoma grande	Oligosoma grande	16810
Oligosoma hardyi	R08013	Lygosominae	yes	62	NA	NA	NA	NA	Oceania	2008	insular endemic	-35.4721	174.73	no	Cathemeral	Terrestrial	Carnivorous	Viviparous	NA	NA	NA	NA	extant	Vulnerable	Unknown	D2	2019	all	Legged Scincidae Jan2023 equation	-4.95054	3.13917	0.676082	NA	NA	Oligosoma hardyi	Oligosoma hardyi	Oligosoma hardyi	16811
Oligosoma homalonotum	R08014	Lygosominae	yes	146	NA	NA	NA	NA	Oceania	1906	insular endemic	-36.2	175.39	no	Diurnal	Variable	Carnivorous	Viviparous	48	20	NA	NA	extant	Endangered	Stable	B1ab(ii,iii)+2ab(ii,iii)	2018	all	Legged Scincidae Jan2023 equation	-4.95054	3.13917	1.84373	NA	NA	Oligosoma homalonotum	Oligosoma homalonotum	Oligosoma homalonotum	16812
Oligosoma hoparatea	R11434	Lygosominae	yes	91	79.6	NA	NA	NA	Oceania	2018	insular endemic	-43.5825	171.177	no	Diurnal	Variable	Carnivorous	NA	NA	NA	NA	NA	extant	Critically Endangered	Decreasing	A4abe; B2ab(v); C1+2a(i)	2018	all	Legged Scincidae Jan2023 equation	-4.95054	3.13917	1.19922	1.01675	NA	NA	NA	Oligosoma hoparatea	21237
Oligosoma inconspicuum	R08015	Lygosominae	yes	75	59.5	24	NA	NA	Oceania	1990	insular endemic	-45.33	168.96	no	Diurnal	Variable	Omnivorous	Viviparous	NA	10	NA	NA	extant	Vulnerable	Decreasing	B2ab(iii,v)	2018	all	Legged Scincidae Jan2023 equation	-4.95054	3.13917	0.935596	0.61997	-0.617822	Oligosoma inconspicuum	Oligosoma inconspicuum	Oligosoma inconspicuum	16813
Oligosoma infrapunctatum	R08016	Lygosominae	yes	115	NA	NA	NA	NA	Oceania	1887	insular endemic	cannot be mapped	cannot be mapped	specimen	Diurnal	Terrestrial	Omnivorous	Viviparous	NA	NA	NA	NA	probably extinct (Melzer et al. 2019)	Critically Endangered	Unknown	D	2019	all	Legged Scincidae Jan2023 equation	-4.95054	3.13917	1.51834	NA	NA	Oligosoma infrapunctatum	Oligosoma infrapunctatum	Oligosoma infrapunctatum	16814
Oligosoma judgei	R08017	Lygosominae	yes	91	83.75	NA	NA	NA	Oceania	2009	insular endemic	-44.8885	168.032	no	Diurnal	Variable	Omnivorous	Viviparous	NA	NA	NA	NA	extant	Critically Endangered	Stable	B2ab(v)	2018	all	Legged Scincidae Jan2023 equation	-4.95054	3.13917	1.19922	1.08604	NA	Oligosoma judgei	NA	Oligosoma judgei	16815
Oligosoma kahurangi	R12288	Lygosominae	yes	69.9	NA	NA	NA	NA	Oceania	2021	insular endemic	-41.0833	172.583	description	Diurnal	Terrestrial	NA	NA	NA	NA	NA	NA	extant	NA	NA	NA	NA	all	Legged Scincidae Jan2023 equation	-4.95054	3.13917	0.839587	NA	NA	NA	NA	NA	23733
Oligosoma kakerakau	R12472	Lygosominae	yes	67	55.85	NA	NA	NA	Oceania	2021	insular endemic	-35.85	174.58	description	Diurnal	Variable	Carnivorous	Viviparous	NA	NA	NA	NA	extant	NA	NA	NA	NA	all	Legged Scincidae Jan2023 equation	-4.95054	3.13917	0.781819	0.533663	NA	NA	NA	NA	24029
Oligosoma kokowai	R10780	Lygosominae	yes	95	81.1	NA	NA	NA	Oceania	2017	insular endemic	-40.9964	174.627	no	Diurnal	Variable	Omnivorous	Viviparous	NA	8	NA	NA	extant	Least Concern	Increasing	NA	2019	all	Legged Scincidae Jan2023 equation	-4.95054	3.13917	1.25787	1.0422	NA	NA	NA	Oligosoma kokowai	21092
Oligosoma levidensum	R08018	Lygosominae	yes	50.8	48.6	NA	NA	NA	Oceania	2008	insular endemic	-34.5	172.86	no	Diurnal	Terrestrial	Carnivorous	Viviparous	NA	NA	NA	NA	extant	Endangered	Decreasing	B1ab(iii,v)+2ab(iii,v)	2019	all	Legged Scincidae Jan2023 equation	-4.95054	3.13917	0.404456	0.344098	NA	Oligosoma levidensum	Oligosoma levidensum	Oligosoma levidensum	16816
Oligosoma lichenigerum	R08019	Lygosominae	yes	80	62	30	NA	NA	Oceania	1874	insular endemic	-31.56	159.08	no	Cathemeral	Terrestrial	Carnivorous	Oviparous	42	7	25.9	NA	extant	Vulnerable	Unknown	B1ab(iii,v)	2017	all	Legged Scincidae Jan2023 equation	-4.95054	3.13917	1.02358	0.676082	-0.313605	Oligosoma lichenigera	Oligosoma lichenigera	Oligosoma lichenigerum	16817
Oligosoma lineoocellatum	R08020	Lygosominae	yes	111	85.6	46.1	NA	NA	Oceania	1851	insular endemic	-43.6584	172.234	no	Diurnal	Terrestrial	Omnivorous	Viviparous	36	2.3	22	NA	extant	Endangered	Decreasing	A2be+4be; B2ab(iii,v)	2018	all	Legged Scincidae Jan2023 equation	-4.95054	3.13917	1.47008	1.11582	0.2721	Oligosoma lineoocellatum	Oligosoma lineoocellatum	Oligosoma lineoocellatum	16818
Oligosoma longipes	R08021	Lygosominae	yes	75	NA	NA	NA	NA	Oceania	1997	insular endemic	-43.16	171.62	no	Diurnal	Variable	Carnivorous	Viviparous	NA	NA	NA	NA	extant	Endangered	Decreasing	B1ab(v)+2ab(v)	2018	all	Legged Scincidae Jan2023 equation	-4.95054	3.13917	0.935596	NA	NA	Oligosoma longipes	Oligosoma longipes	Oligosoma longipes	16819
Oligosoma maccanni	R08022	Lygosominae	yes	78	58.25	26	0.36	NA	Oceania	1977	insular endemic	-44.8973	170.032	no	Diurnal	Terrestrial	Omnivorous	Viviparous	36	8	23.35	28.9	extant	Least Concern	Stable	NA	2019	all	Legged Scincidae Jan2023 equation	-4.95054	3.13917	0.989067	0.591024	-0.508698	Oligosoma maccanni	Oligosoma maccanni	Oligosoma maccanni	16820
Oligosoma macgregori	R08023	Lygosominae	yes	117	107	35	NA	NA	Oceania	1975	insular endemic	-37.6303	174.638	no	Cathemeral	Terrestrial	Carnivorous	Viviparous	54	20	NA	NA	extant	Vulnerable	Increasing	D2	2019	all	Legged Scincidae Jan2023 equation	-4.95054	3.13917	1.54185	1.42004	-0.103448	Oligosoma macgregori	Oligosoma macgregori	Oligosoma macgregori	16821
Oligosoma microlepis	R08024	Lygosominae	yes	73	NA	NA	NA	NA	Oceania	1990	insular endemic	-39.17	176.15	no	Diurnal	Variable	Carnivorous	Viviparous	NA	NA	NA	NA	extant	Endangered	Decreasing	B1ab(ii,iii,iv,v)+2ab(ii,iii,iv,v)	2018	all	Legged Scincidae Jan2023 equation	-4.95054	3.13917	0.898747	NA	NA	Oligosoma microlepis	Oligosoma microlepis	Oligosoma microlepis	16822
Oligosoma moco	R08025	Lygosominae	yes	81	62	NA	NA	NA	Oceania	1839	insular endemic	-36.1725	175.11	no	Diurnal	Variable	Omnivorous	Viviparous	NA	3	NA	NA	extant	Least Concern	Stable	NA	2019	all	Legged Scincidae Jan2023 equation	-4.95054	3.13917	1.04052	0.676082	NA	Oligosoma moco	Oligosoma moco	Oligosoma moco	16823
Oligosoma newmani	R11398	Lygosominae	yes	115	NA	31	1.5	NA	Oceania	1985	insular endemic	-41.7527	172.207	no	Diurnal	Terrestrial	Omnivorous	Viviparous	NA	NA	NA	NA	extant	Vulnerable	Decreasing	A2ce+4ce; B1ab(iii,v)	2019	all	Legged Scincidae Jan2023 equation	-4.95054	3.13917	1.51834	NA	-0.268902	NA	NA	Oligosoma newmani	22182
Oligosoma nigriplantare	R08026	Lygosominae	yes	98	59	NA	NA	NA	Oceania	1874	insular endemic	-44.27	-176.23	no	Diurnal	Variable	Omnivorous	Viviparous	NA	NA	NA	NA	extant	Near Threatened	Stable	D2	2019	all	Legged Scincidae Jan2023 equation	-4.95054	3.13917	1.30026	0.608466	NA	Oligosoma nigriplantare	Oligosoma nigriplantare	Oligosoma nigriplantare	16824
Oligosoma northlandi	R08027	Lygosominae	yes	235	NA	NA	NA	NA	Oceania	1991	insular endemic	-35.5481	174.019	no	NA	NA	NA	NA	NA	NA	NA	NA	Extinct	NA	NA	NA	NA	all	Legged Scincidae Jan2023 equation	-4.95054	3.13917	2.49265	NA	NA	Oligosoma northlandi	NA	NA	16825
Oligosoma notosaurus	R08028	Lygosominae	yes	90	68	25	0.3	NA	Oceania	1990	insular endemic	-47.1064	167.636	no	Diurnal	Variable	Carnivorous	Viviparous	NA	NA	NA	NA	extant	Least Concern	Unknown	NA	2019	all	Legged Scincidae Jan2023 equation	-4.95054	3.13917	1.18416	0.802017	-0.562169	Oligosoma notosaurus	Oligosoma notosaurus	Oligosoma notosaurus	16826
Oligosoma oliveri	R08029	Lygosominae	yes	116	81	40.4	NA	NA	Oceania	1955	insular endemic	-36.65	175.76	no	Cathemeral	Terrestrial	Omnivorous	Viviparous	24	NA	NA	NA	extant	Near Threatened	Stable	D2	2019	all	Legged Scincidae Jan2023 equation	-4.95054	3.13917	1.53014	1.04052	0.0921642	Oligosoma oliveri	Oligosoma oliveri	Oligosoma oliveri	16827
Oligosoma ornatum	R08030	Lygosominae	yes	87	64.4	NA	NA	NA	Oceania	1843	insular endemic	-37.3556	174.772	no	Cathemeral	Terrestrial	Omnivorous	Viviparous	19.5	13	19.35	NA	extant	Least Concern	Decreasing	NA	2018	all	Legged Scincidae Jan2023 equation	-4.95054	3.13917	1.13794	0.72786	NA	Oligosoma ornatum	Oligosoma ornatum	Oligosoma ornatum	16828
Oligosoma otagense	R08031	Lygosominae	yes	169	114.15	43	NA	NA	Oceania	1955	insular endemic	-45.21	169.72	no	Diurnal	Variable	Omnivorous	Viviparous	60	44	25.93	NA	extant	Endangered	Decreasing	B2ab(v)	2018	all	Legged Scincidae Jan2023 equation	-4.95054	3.13917	2.04318	1.50823	0.177195	Oligosoma otagense	Oligosoma otagense	Oligosoma otagense	16829
Oligosoma pachysomaticum	R11775	Lygosominae	yes	84	NA	NA	NA	NA	Oceania	1975	insular endemic	-36.8126	175.964	no	Cathemeral	Terrestrial	Omnivorous	Viviparous	24	NA	NA	NA	extant	NA	NA	NA	NA	all	Legged Scincidae Jan2023 equation	-4.95054	3.13917	1.0901	NA	NA	NA	NA	NA	22540
Oligosoma pikitanga	R08032	Lygosominae	yes	92	84.6667	NA	NA	NA	Oceania	2008	insular endemic	-44.642	167.807	description	Diurnal	Scansorial	Carnivorous	Viviparous	NA	NA	NA	NA	extant	Critically Endangered	Decreasing	B1ab(v)+2ab(v)	2018	all	Legged Scincidae Jan2023 equation	-4.95054	3.13917	1.21412	1.10088	NA	Oligosoma pikitanga	Oligosoma pikitanga	Oligosoma pikitanga	16830
Oligosoma polychroma	R08033	Lygosominae	yes	80	59.2	31	NA	NA	Oceania	1990	insular endemic	-42.65	172.43	no	Diurnal	Terrestrial	Omnivorous	Viviparous	21	6	NA	NA	extant	Least Concern	Stable	NA	2019	all	Legged Scincidae Jan2023 equation	-4.95054	3.13917	1.02358	0.613079	-0.268902	Oligosoma polychroma	NA	Oligosoma polychroma	16831
Oligosoma prasinum	R10781	Lygosominae	yes	94	NA	NA	NA	NA	Oceania	2017	insular endemic	-44.102	170.353	no	Diurnal	Terrestrial	Omnivorous	Viviparous	NA	NA	NA	NA	extant	Endangered	Decreasing	B1ab(iii,v)	2018	all	Legged Scincidae Jan2023 equation	-4.95054	3.13917	1.24344	NA	NA	NA	NA	Oligosoma prasinum	21098
Oligosoma repens	R08034	Lygosominae	yes	61.8	NA	NA	NA	NA	Oceania	2011	insular endemic	-45.2111	168.561	no	Diurnal	Variable	Carnivorous	Viviparous	NA	NA	NA	NA	extant	Vulnerable	Decreasing	B1ab(v)	2018	all	Legged Scincidae Jan2023 equation	-4.95054	3.13917	0.671677	NA	NA	Oligosoma repens	NA	Oligosoma repens	16832
Oligosoma robinsoni	R11411	Lygosominae	yes	88	61	NA	NA	NA	Oceania	1985	insular endemic	-38.4303	176	no	Diurnal	Terrestrial	Omnivorous	Viviparous	NA	NA	NA	NA	extant	Vulnerable	Decreasing	A3ce; B1ab(v)	2019	all	Legged Scincidae Jan2023 equation	-4.95054	3.13917	1.15352	0.653914	NA	NA	NA	Oligosoma robinsoni	22181
Oligosoma roimata	R08035	Lygosominae	yes	65	NA	NA	NA	NA	Oceania	2013	insular endemic	-35.48	174.73	no	Cathemeral	Terrestrial	Carnivorous	NA	NA	NA	NA	NA	extant	Vulnerable	Unknown	D2	2019	all	Legged Scincidae Jan2023 equation	-4.95054	3.13917	0.740503	NA	NA	Oligosoma roimata	NA	Oligosoma roimata	16833
Oligosoma salmo	R11445	Lygosominae	yes	83	NA	NA	NA	NA	Oceania	2019	insular endemic	-42.619	171.085	description	Diurnal	Terrestrial	Omnivorous	Viviparous	48	NA	NA	NA	extant	Critically Endangered	Decreasing	B1ab(i,ii,iii,v)+2ab(i,ii,iii,v); D	2019	all	Legged Scincidae Jan2023 equation	-4.95054	3.13917	1.07377	NA	NA	NA	NA	Oligosoma salmo	22161
Oligosoma smithi	R08036	Lygosominae	yes	82	60.85	28	NA	NA	Oceania	1845	insular endemic	-35.9061	174.783	no	Diurnal	Variable	Omnivorous	Viviparous	NA	NA	NA	NA	extant	Least Concern	Unknown	NA	2019	all	Legged Scincidae Jan2023 equation	-4.95054	3.13917	1.05725	0.650557	-0.407665	Oligosoma smithi	Oligosoma smithi	Oligosoma smithi	16834
Oligosoma stenotis	R08037	Lygosominae	yes	75	NA	26	0.2	NA	Oceania	1994	insular endemic	-46.97	167.91	no	Diurnal	Terrestrial	Carnivorous	Viviparous	NA	NA	NA	NA	extant	Endangered	Decreasing	B1ab(v)	2019	all	Legged Scincidae Jan2023 equation	-4.95054	3.13917	0.935596	NA	-0.508698	Oligosoma stenotis	Oligosoma stenotis	Oligosoma stenotis	16835
Oligosoma striatum	R08038	Lygosominae	yes	76	NA	NA	NA	NA	Oceania	1871	insular endemic	-38.64	174.868	no	Diurnal	Variable	Carnivorous	Viviparous	NA	NA	NA	NA	extant	Vulnerable	Decreasing	B2ab(v)	2018	all	Legged Scincidae Jan2023 equation	-4.95054	3.13917	0.953654	NA	NA	Oligosoma striatum	Oligosoma striatum	Oligosoma striatum	16836
Oligosoma suteri	R08039	Lygosominae	yes	126	84.8	34	0.77	NA	Oceania	1906	insular endemic	-35.64	174.08	no	Cathemeral	Semi-Aquatic	Carnivorous	Oviparous	34.5	12	15	NA	extant	Least Concern	Stable	NA	2018	all	Legged Scincidae Jan2023 equation	-4.95054	3.13917	1.64288	1.10302	-0.142967	Oligosoma suteri	Oligosoma suteri	Oligosoma suteri	16837
Oligosoma taumakae	R08040	Lygosominae	yes	96	87.6667	36	0.8	NA	Oceania	2007	insular endemic	-44.03	168.45	no	Diurnal	Terrestrial	NA	Viviparous	42	NA	NA	NA	extant	Endangered	Decreasing	B1ab(v)+2ab(v)	2018	all	Legged Scincidae Jan2023 equation	-4.95054	3.13917	1.27215	1.14835	-0.0650419	Oligosoma taumakae	Oligosoma taumakae	Oligosoma taumakae	16838
Oligosoma tekakahu	R08041	Lygosominae	yes	79	62.33	30.5	0.485	NA	Oceania	2011	insular endemic	-46.05	166.51	no	Diurnal	Terrestrial	Carnivorous	Viviparous	NA	NA	NA	NA	extant	Vulnerable	Increasing	D1+2	2018	all	Legged Scincidae Jan2023 equation	-4.95054	3.13917	1.00643	0.683319	-0.29107	Oligosoma tekakahu	NA	Oligosoma tekakahu	16839
Oligosoma toka	R08042	Lygosominae	yes	71.1	NA	NA	NA	NA	Oceania	2011	insular endemic	-45.175	168.925	no	Diurnal	Variable	Carnivorous	Viviparous	NA	NA	NA	NA	extant	Endangered	Decreasing	B1ab(v)+2ab(v)	2018	all	Legged Scincidae Jan2023 equation	-4.95054	3.13917	0.862793	NA	NA	Oligosoma toka	NA	Oligosoma toka	16840
Oligosoma townsi	R08043	Lygosominae	yes	95	78.85	NA	NA	NA	Oceania	2008	insular endemic	-36.19	175.37	no	Nocturnal	Variable	Omnivorous	Viviparous	NA	NA	NA	NA	extant	Vulnerable	Increasing	D2	2019	all	Legged Scincidae Jan2023 equation	-4.95054	3.13917	1.25787	1.00384	NA	Oligosoma townsi	Oligosoma townsi	Oligosoma townsi	16841
Oligosoma waimatense	R08044	Lygosominae	yes	125	NA	NA	NA	NA	Oceania	1955	insular endemic	-43.7567	171.272	no	Diurnal	Variable	Omnivorous	Viviparous	NA	NA	NA	NA	extant	Endangered	Decreasing	B2ab(ii,iii,iv,v)	2018	all	Legged Scincidae Jan2023 equation	-4.95054	3.13917	1.63202	NA	NA	Oligosoma waimatense	Oligosoma waimatense	Oligosoma waimatense	16842
Oligosoma whitakeri	R08045	Lygosominae	yes	113	89.15	48	NA	NA	Oceania	1977	insular endemic	-40.49	175.06	no	Cathemeral	Terrestrial	Omnivorous	Viviparous	72	45	NA	NA	extant	Endangered	Stable	B2ab(v)	2019	all	Legged Scincidae Jan2023 equation	-4.95054	3.13917	1.49442	1.17122	0.327162	Oligosoma whitakeri	Oligosoma whitakeri	Oligosoma whitakeri	16843
Oligosoma zelandicum	R08046	Lygosominae	yes	75	55.5	26	0.28	NA	Oceania	1843	insular endemic	-40.8007	174.382	no	Diurnal	Terrestrial	Carnivorous	Viviparous	24	NA	25.2	NA	extant	Least Concern	Decreasing	NA	2018	all	Legged Scincidae Jan2023 equation	-4.95054	3.13917	0.935596	0.525092	-0.508698	Oligosoma zelandicum	Oligosoma zelandicum	Oligosoma zelandicum	16844
Ophioscincus cooloolensis	R08058	Lygosominae	yes	70	67	NA	NA	NA	Australia	1985	mainland	-24.69	151.85	no	NA	Fossorial	Carnivorous	Oviparous	NA	NA	NA	NA	extant	Least Concern	Stable	NA	2017	limbless	Limbless Scincinae&Lygosominae Jan 2023	-4.3565	2.4364	0.138897	0.0925486	NA	Ophioscincus cooloolensis	NA	Ophioscincus cooloolensis	16871
Ophioscincus ophioscincus	R08059	Lygosominae	yes	97	88.7	NA	NA	NA	Australia	1887	mainland	-26.08	152.18	no	Cathemeral	Fossorial	Carnivorous	Oviparous	NA	NA	NA	NA	extant	Least Concern	Stable	NA	2017	limbless	Limbless Scincinae&Lygosominae Jan 2023	-4.3565	2.4364	0.484071	0.389421	NA	Ophioscincus ophioscincus	Ophioscincus ophioscincus	Ophioscincus ophioscincus	16872
Ophioscincus truncatus	R08060	Lygosominae	yes	79	78	NA	NA	NA	Australia	1876	mainland	-28.75	152.88	no	Nocturnal	Fossorial	Carnivorous	Oviparous	NA	NA	NA	NA	extant	Least Concern	Stable	NA	2017	limbless	Limbless Scincinae&Lygosominae Jan 2023	-4.3565	2.4364	0.266879	0.253399	NA	Ophioscincus truncatus	Ophioscincus truncatus	Ophioscincus truncatus	16873
Ornithuroscincus albodorsalis	R07825	Lygosominae	yes	54	NA	NA	NA	NA	Oceania	1932	insular endemic	-3.92596	143.16	no	NA	NA	NA	NA	NA	NA	NA	NA	extant	Data Deficient	Unknown	NA	2014	all	Legged Scincidae Jan2023 equation	-4.95054	3.13917	0.487739	NA	NA	Lipinia albodorsalis	NA	Ornithuroscincus albodorsalis	15848
Ornithuroscincus bengaun	R12455	Lygosominae	yes	48.2	NA	NA	NA	NA	Oceania	2021	insular endemic	-9.758	149.182	specimen	Diurnal	NA	NA	NA	NA	NA	NA	NA	extant	NA	NA	NA	NA	all	Legged Scincidae Jan2023 equation	-4.95054	3.13917	0.332831	NA	NA	NA	NA	NA	23975
Ornithuroscincus inornatus	R12456	Lygosominae	yes	47.9	NA	NA	NA	NA	Oceania	2021	insular endemic	-7.9372	147.054	specimen	Diurnal	Scansorial	NA	NA	NA	NA	NA	NA	extant	NA	NA	NA	NA	all	Legged Scincidae Jan2023 equation	-4.95054	3.13917	0.324319	NA	NA	NA	NA	NA	23978
Ornithuroscincus noctua	R07835	Lygosominae	yes	54	41.65	20.05	NA	NA	Oceania	1830	insular endemic	-5.25	138.22	no	Diurnal	Variable	Carnivorous	Viviparous	NA	NA	NA	NA	extant	Least Concern	Stable	NA	2019	all	Legged Scincidae Jan2023 equation	-4.95054	3.13917	0.487739	0.133707	-0.862982	Lipinia noctua	Lipinia noctua	Ornithuroscincus noctua	15858
Ornithuroscincus nototaenia	R07836	Lygosominae	yes	48	44	NA	NA	NA	Oceania	1914	insular endemic	-5.61	139.52	no	NA	NA	NA	Viviparous	NA	NA	NA	NA	extant	Least Concern	Unknown	NA	2015	all	Legged Scincidae Jan2023 equation	-4.95054	3.13917	0.327162	0.208537	NA	Lipinia nototaenia	NA	Ornithuroscincus nototaenia	15859
Ornithuroscincus pterophilus	R12457	Lygosominae	yes	62.3	57.4	NA	NA	NA	Oceania	2021	insular endemic	-9.00527	147.609	description	Diurnal	NA	NA	Viviparous	NA	NA	NA	NA	extant	NA	NA	NA	NA	all	Legged Scincidae Jan2023 equation	-4.95054	3.13917	0.682663	0.570983	NA	NA	NA	NA	23981
Ornithuroscincus sabini	R12045	Lygosominae	yes	60	55.7	NA	NA	NA	Oceania	2020	insular endemic	-10.0242	149.588	description	Diurnal	Terrestrial	NA	Viviparous	NA	NA	NA	NA	extant	NA	NA	NA	NA	all	Legged Scincidae Jan2023 equation	-4.95054	3.13917	0.631379	0.529996	NA	NA	NA	NA	22942
Ornithuroscincus shearmani	R12458	Lygosominae	yes	69.2	69.2	NA	NA	NA	Oceania	2021	insular endemic	-9.7192	148.984	specimen	Diurnal	Variable	NA	NA	NA	NA	NA	NA	extant	NA	NA	NA	NA	all	Legged Scincidae Jan2023 equation	-4.95054	3.13917	0.825866	0.825866	NA	NA	NA	NA	23984
Ornithuroscincus viridis	R12459	Lygosominae	yes	54.8	49.9	NA	NA	NA	Oceania	2021	insular endemic	-9.15087	147.768	description	Diurnal	NA	NA	Viviparous	NA	NA	NA	NA	extant	NA	NA	NA	NA	all	Legged Scincidae Jan2023 equation	-4.95054	3.13917	0.507788	0.380086	NA	NA	NA	NA	23987
Orosaura nebulosylvestris	R08061	Lygosominae	yes	101	NA	NA	NA	NA	Neotropic	2009	mainland	9.76	-68.87	no	Diurnal	Variable	Carnivorous	Viviparous	NA	NA	NA	NA	extant	Least Concern	Stable	NA	2014	all	Legged Scincidae Jan2023 equation	-4.95054	3.13917	1.34137	NA	NA	Orosaura nebulosylvestris	NA	Orosaura nebulosylvestris	16922
Otosaurus cumingii	R08062	Lygosominae	yes	156.5	121.1	39.7	NA	NA	Oriental	1845	insular endemic	12.05	123.11	no	Diurnal	Terrestrial	Carnivorous	Oviparous	NA	NA	NA	NA	extant	Least Concern	Stable	NA	2007	all	Legged Scincidae Jan2023 equation	-4.95054	3.13917	1.93841	1.5888	0.0683352	Otosaurus cumingi	Otosaurus cumingi	Sphenomorphus cumingi	16932
Palaia pulchra	R07839	Lygosominae	yes	41	38.83	NA	NA	NA	Oceania	1903	insular endemic	-4.38	143.29	no	NA	NA	NA	Oviparous	NA	NA	NA	NA	extant	Least Concern	Unknown	NA	2014	all	Legged Scincidae Jan2023 equation	-4.95054	3.13917	0.112263	0.0381266	NA	Lipinia pulchra	NA	Palaia pulchra	15862
Panaspis africana	R10796	Lygosominae	yes	47.67	NA	NA	NA	NA	Afrotropic	1845	insular endemic	1.63082	7.39601	no	Diurnal	Terrestrial	Carnivorous	NA	NA	NA	NA	NA	extant	Least Concern	Stable	NA	2019	all	Legged Scincidae Jan2023 equation	-4.95054	3.13917	0.317757	NA	NA	Afroablepharus africanus	Afroablepharus africanus	Panaspis africana	10168
Panaspis annettesabinae	R12048	Lygosominae	yes	42.1	NA	NA	NA	NA	Afrotropic	2020	mainland	8.4032	36.3105	specimen	NA	NA	NA	NA	NA	NA	NA	NA	extant	NA	NA	NA	NA	all	Legged Scincidae Jan2023 equation	-4.95054	3.13917	0.148358	NA	NA	NA	NA	NA	22939
Panaspis annobonensis	R10797	Lygosominae	yes	43	NA	17	NA	NA	Afrotropic	1972	insular endemic	-1.43	5.62	locality (Small island)	NA	Terrestrial	NA	NA	NA	NA	NA	NA	extant	Data Deficient	Unknown	NA	2019	all	Legged Scincidae Jan2023 equation	-4.95054	3.13917	0.177195	NA	-1.08795	Afroablepharus annobonensis	Afroablepharus annobonensis	Panaspis annobonensis	10169
Panaspis breviceps	R08064	Lygosominae	yes	70	67.5	31	NA	NA	Afrotropic	1873	mainland	2.13	15.54	no	Diurnal	Terrestrial	Carnivorous	Oviparous	NA	NA	NA	NA	extant	Least Concern	Stable	NA	2019	all	Legged Scincidae Jan2023 equation	-4.95054	3.13917	0.841536	0.791956	-0.268902	Panaspis breviceps	Panaspis breviceps	Panaspis breviceps	17024
Panaspis burgeoni	R08065	Lygosominae	yes	57	NA	NA	NA	NA	Afrotropic	1933	mainland	0.000165	29.8	specimen	NA	NA	NA	Oviparous	NA	NA	NA	NA	extant	Least Concern	Stable	NA	2019	all	Legged Scincidae Jan2023 equation	-4.95054	3.13917	0.56145	NA	NA	Panaspis burgeoni	NA	Panaspis burgeoni	17025
Panaspis cabindae	R08066	Lygosominae	yes	42	35.3	NA	NA	NA	Afrotropic	1866	mainland	-7.23	17.38	no	Diurnal	Terrestrial	Carnivorous	Oviparous	NA	NA	NA	NA	extant	Least Concern	Stable	NA	2019	all	Legged Scincidae Jan2023 equation	-4.95054	3.13917	0.145115	-0.0918121	NA	Panaspis cabindae	NA	Panaspis cabindae	17026
Panaspis duruarum	R10798	Lygosominae	yes	45	NA	NA	NA	NA	Afrotropic	1949	mainland	7.86741	13.6181	description	NA	Semi-Fossorial	NA	NA	NA	NA	NA	NA	extant	Data Deficient	Unknown	NA	2019	all	Legged Scincidae Jan2023 equation	-4.95054	3.13917	0.239175	NA	NA	Afroablepharus duruarum	NA	Panaspis duruarum	10170
Panaspis helleri	R08067	Lygosominae	yes	62	62	NA	NA	NA	Afrotropic	1932	mainland	0.433334	29.1833	specimen	NA	NA	NA	Oviparous	NA	NA	NA	NA	extant	Least Concern	Stable	NA	2019	all	Legged Scincidae Jan2023 equation	-4.95054	3.13917	0.676082	0.676082	NA	Panaspis helleri	NA	Panaspis helleri	17027
Panaspis maculicollis	R10799	Lygosominae	yes	45	36.31	17	0.075	NA	Afrotropic	2000	mainland	-18.29	29.48	no	Diurnal	Terrestrial	Carnivorous	Oviparous	NA	NA	NA	NA	extant	Least Concern	Stable	NA	2019	all	Legged Scincidae Jan2023 equation	-4.95054	3.13917	0.239175	-0.0533524	-1.08795	Afroablepharus maculicollis	NA	Panaspis maculicollis	10171
Panaspis massaiensis	R11766	Lygosominae	yes	42	NA	NA	NA	NA	Afrotropic	1924	mainland	-1.34139	37.5433	no	Diurnal	Terrestrial	NA	Oviparous	NA	NA	NA	NA	extant	NA	NA	NA	NA	all	Legged Scincidae Jan2023 equation	-4.95054	3.13917	0.145115	NA	NA	NA	NA	NA	22535
Panaspis megalurus	R08068	Lygosominae	yes	42	NA	NA	NA	NA	Afrotropic	1913	mainland	-5.17	35.59	no	Diurnal	NA	NA	Oviparous	NA	NA	NA	NA	extant	Least Concern	Unknown	NA	2014	all	Legged Scincidae Jan2023 equation	-4.95054	3.13917	0.145115	NA	NA	Panaspis megalurus	NA	Panaspis megalurus	17028
Panaspis mocamedensis	R11986	Lygosominae	yes	32.6	NA	NA	NA	NA	Afrotropic	2020	mainland	-15.3288	12.7897	no	Cathemeral	Semi-Fossorial	NA	NA	NA	NA	NA	NA	extant	NA	NA	NA	NA	all	Legged Scincidae Jan2023 equation	-4.95054	3.13917	-0.200293	NA	NA	NA	NA	NA	22698
Panaspis namibiana	R11397	Lygosominae	yes	42.6	NA	NA	NA	NA	Afrotropic	2018	mainland	-19.8401	15.6813	no	Diurnal	Terrestrial	NA	NA	NA	NA	NA	NA	extant	Least Concern	Stable	NA	2019	all	Legged Scincidae Jan2023 equation	-4.95054	3.13917	0.164454	NA	NA	NA	NA	Panaspis namibiana	21786
Panaspis seydeli	R10800	Lygosominae	yes	38	NA	NA	NA	NA	Afrotropic	1933	mainland	-9.92	27.39	no	NA	Terrestrial	Carnivorous	Oviparous	NA	NA	NA	NA	extant	Data Deficient	Stable	NA	2019	all	Legged Scincidae Jan2023 equation	-4.95054	3.13917	0.00866927	NA	NA	Afroablepharus seydeli	NA	Panaspis seydeli	10172
Panaspis tancredii	R08070	Lygosominae	yes	28	NA	NA	NA	NA	Afrotropic	1909	mainland	-4.63443	19.4216	no	Diurnal	Terrestrial	Carnivorous	NA	NA	NA	NA	NA	extant	Data Deficient	Unknown	NA	2019	all	Legged Scincidae Jan2023 equation	-4.95054	3.13917	-0.407665	NA	NA	Panaspis tancredi	NA	Panaspis tancredi	17030
Panaspis thomensis	R11393	Lygosominae	yes	47.7	45.6667	NA	NA	NA	Afrotropic	2018	insular endemic	0.284415	6.62327	no	Diurnal	Terrestrial	Carnivorous	NA	NA	NA	NA	NA	extant	Least Concern	Stable	NA	2019	all	Legged Scincidae Jan2023 equation	-4.95054	3.13917	0.318615	0.259224	NA	NA	NA	Panaspis thomensis	21269
Panaspis togoensis	R08071	Lygosominae	yes	55	43.8983	22.5	NA	NA	Afrotropic	1902	mainland	8.42	5.34	no	Diurnal	Terrestrial	Carnivorous	Oviparous	6.5	NA	NA	27.1	extant	Least Concern	Unknown	NA	2012	all	Legged Scincidae Jan2023 equation	-4.95054	3.13917	0.512754	0.205384	-0.705809	Panaspis togoensis	Panaspis togoensis	Panaspis togoensis	17031
Panaspis tristaoi	R11422	Lygosominae	yes	68	45	18	NA	NA	Afrotropic	1940	mainland	9.68438	-9.58163	no	Diurnal	Terrestrial	Carnivorous	Oviparous	6	2	NA	28.8	extant	Least Concern	Unknown	NA	2012	all	Legged Scincidae Jan2023 equation	-4.95054	3.13917	0.802017	0.239175	-1.01003	Panaspis nimbaensis	NA	Panaspis tristaoi	17029
Panaspis tsavoensis	R11737	Lygosominae	yes	33.8	27.9	NA	NA	NA	Afrotropic	2019	mainland	-3.4242	38.4013	no	Diurnal	Terrestrial	NA	NA	NA	NA	NA	NA	extant	NA	NA	NA	NA	all	Legged Scincidae Jan2023 equation	-4.95054	3.13917	-0.151011	-0.412543	NA	NA	NA	NA	22518
Panaspis wahlbergii	R10801	Lygosominae	yes	64	43.215	15.6	0.125	NA	Afrotropic	1849	mainland	-8.78	33.04	no	Diurnal	Terrestrial	Carnivorous	Oviparous	8.5	1.16667	33	NA	extant	Least Concern	Unknown	NA	2014	all	Legged Scincidae Jan2023 equation	-4.95054	3.13917	0.719366	0.183995	-1.20512	Afroablepharus wahlbergi	Afroablepharus wahlbergi	Panaspis wahlbergii	10173
Panaspis wilsoni	R10802	Lygosominae	yes	25	NA	NA	NA	NA	Afrotropic	1914	mainland	10.63	30.38	specimen	Diurnal	NA	NA	NA	NA	NA	NA	NA	extant	Data Deficient	Unknown	NA	2014	all	Legged Scincidae Jan2023 equation	-4.95054	3.13917	-0.562169	NA	NA	Afroablepharus wilsoni	NA	Panaspis wilsoni	10174
Panopa carvalhoi	R08072	Lygosominae	yes	63	NA	NA	NA	NA	Neotropic	1990	mainland	2.38	-61.58	no	Diurnal	Scansorial	Carnivorous	NA	NA	NA	NA	NA	extant	Least Concern	Unknown	NA	2014	all	Legged Scincidae Jan2023 equation	-4.95054	3.13917	0.697896	NA	NA	Panopa carvalhoi	Panopa carvalhoi	Panopa carvalhoi	17037
Panopa croizati	R08073	Lygosominae	yes	76	62.5	NA	NA	NA	Neotropic	1973	mainland	9.71004	-63.9543	no	Diurnal	Scansorial	NA	Viviparous	NA	NA	NA	NA	extant	Critically Endangered	Decreasing	B1ab(i,ii,iii,iv,v)+2ab(i,ii,iii,iv,v)	2014	all	Legged Scincidae Jan2023 equation	-4.95054	3.13917	0.953654	0.687033	NA	Panopa croizati	Panopa croizati	Panopa croizati	17038
Papuascincus buergersi	R11811	Lygosominae	yes	60	NA	NA	NA	NA	Oceania	1932	insular endemic	cannot be mapped	cannot be mapped	description	Diurnal	Variable	Carnivorous	NA	NA	NA	NA	NA	extant	Data Deficient	Unknown	NA	2020	all	Legged Scincidae Jan2023 equation	-4.95054	3.13917	0.631379	NA	NA	NA	NA	Papuascincus buergersi	20924
Papuascincus morokanus	R08074	Lygosominae	yes	52	42.85	NA	NA	NA	Oceania	1936	insular endemic	-6.7	145.4	locality	Diurnal	Terrestrial	Carnivorous	Oviparous	NA	NA	25.9	NA	extant	Least Concern	Unknown	NA	2014	all	Legged Scincidae Jan2023 equation	-4.95054	3.13917	0.436286	0.172431	NA	Papuascincus morokanus	NA	Papuascincus morokanus	17049
Papuascincus phaeodes	R11812	Lygosominae	yes	45	NA	NA	NA	NA	Oceania	1932	insular endemic	cannot be mapped	cannot be mapped	specimen	NA	NA	NA	NA	NA	NA	NA	NA	extant	Data Deficient	Unknown	NA	2014	all	Legged Scincidae Jan2023 equation	-4.95054	3.13917	0.239175	NA	NA	Papuascincus phaeodes	NA	Papuascincus phaeodes	17050
Papuascincus stanleyanus	R08076	Lygosominae	yes	60	54	24	NA	NA	Oceania	1897	insular endemic	-5.75	142.65	no	Diurnal	Terrestrial	Carnivorous	Oviparous	11	6	29	NA	extant	Least Concern	Stable	NA	2014	all	Legged Scincidae Jan2023 equation	-4.95054	3.13917	0.631379	0.487739	-0.617822	Papuascincus stanleyanus	Papuascincus stanleyanus	Papuascincus stanleyanus	17051
Parvoscincus abstrusus	R08089	Lygosominae	yes	45.34	38.94	NA	NA	NA	Oriental	2013	insular endemic	14.0401	122.401	no	NA	Terrestrial	NA	NA	NA	NA	NA	NA	extant	NA	NA	NA	NA	all	Legged Scincidae Jan2023 equation	-4.95054	3.13917	0.249437	0.0419832	NA	Parvoscincus abstrusus	NA	NA	17121
Parvoscincus agtorum	R08090	Lygosominae	yes	44.91	44.91	NA	NA	NA	Oriental	2013	insular endemic	15.8918	121.286	no	NA	Terrestrial	NA	Oviparous	NA	NA	NA	NA	extant	NA	NA	NA	NA	all	Legged Scincidae Jan2023 equation	-4.95054	3.13917	0.236446	0.236446	NA	Parvoscincus agtorum	NA	NA	17122
Parvoscincus arvindiesmosi	R08091	Lygosominae	yes	43.14	42.49	NA	NA	NA	Oriental	2013	insular endemic	14.0547	122.458	no	NA	Terrestrial	NA	NA	NA	NA	NA	NA	extant	NA	NA	NA	NA	all	Legged Scincidae Jan2023 equation	-4.95054	3.13917	0.181627	0.160929	NA	Parvoscincus arvindiesmosi	NA	NA	17123
Parvoscincus aurorus	R08092	Lygosominae	yes	46.64	43.2	NA	NA	NA	Oriental	2013	insular endemic	15.8338	121.296	no	NA	Terrestrial	NA	NA	NA	NA	NA	NA	extant	NA	NA	NA	NA	all	Legged Scincidae Jan2023 equation	-4.95054	3.13917	0.287977	0.183522	NA	Parvoscincus aurorus	NA	NA	17124
Parvoscincus banahaoensis	R08093	Lygosominae	yes	45.09	38.94	NA	NA	NA	Oriental	2013	insular endemic	14.0565	121.512	description	NA	Terrestrial	NA	NA	NA	NA	NA	NA	extant	NA	NA	NA	NA	all	Legged Scincidae Jan2023 equation	-4.95054	3.13917	0.241899	0.0419832	NA	Parvoscincus banahaoensis	NA	NA	17125
Parvoscincus beyeri	R08094	Lygosominae	yes	72.9	55.0167	31.3	NA	NA	Oriental	1922	insular endemic	13.515	121.931	no	NA	Terrestrial	NA	Oviparous	NA	NA	NA	NA	extant	Near Threatened	Stable	NA	2007	all	Legged Scincidae Jan2023 equation	-4.95054	3.13917	0.896878	0.513167	-0.255772	Parvoscincus beyeri	Parvoscincus beyeri	Parvoscincus beyeri	17126
Parvoscincus boyingi	R08095	Lygosominae	yes	66.7	NA	NA	NA	NA	Oriental	2010	insular endemic	15.42	120.15	no	Diurnal	Semi-Fossorial	NA	Oviparous	NA	NA	NA	NA	extant	NA	NA	NA	NA	all	Legged Scincidae Jan2023 equation	-4.95054	3.13917	0.775701	NA	NA	Parvoscincus boyingi	NA	NA	17127
Parvoscincus decipiens	R08096	Lygosominae	yes	45	38.5	NA	NA	NA	Oriental	1894	insular endemic	12.12	123.01	no	Diurnal	Terrestrial	Carnivorous	NA	NA	NA	NA	NA	extant	Least Concern	Stable	NA	2007	all	Legged Scincidae Jan2023 equation	-4.95054	3.13917	0.239175	0.0264908	NA	Parvoscincus decipiens	Parvoscincus decipiens	Parvoscincus decipiens	17128
Parvoscincus duwendorum	R08097	Lygosominae	yes	juveniles_only	NA	NA	NA	NA	Oriental	2014	insular endemic	17.2258	121.025	no	Diurnal	Semi-Aquatic	NA	NA	NA	NA	NA	NA	extant	NA	NA	NA	NA	all	Legged Scincidae Jan2023 equation	-4.95054	3.13917	juveniles_only	NA	NA	Parvoscincus duwendorum	NA	NA	17129
Parvoscincus hadros	R08098	Lygosominae	yes	86.7	NA	NA	NA	NA	Oriental	2010	insular endemic	15.5131	121.383	no	NA	NA	NA	NA	NA	NA	NA	NA	extant	NA	NA	NA	NA	all	Legged Scincidae Jan2023 equation	-4.95054	3.13917	1.13323	NA	NA	Parvoscincus hadros	NA	NA	17130
Parvoscincus igorotorum	R08099	Lygosominae	yes	57.5	NA	NA	NA	NA	Oriental	2010	insular endemic	17.442	121.075	description	NA	Semi-Fossorial	NA	NA	NA	NA	NA	NA	extant	NA	NA	NA	NA	all	Legged Scincidae Jan2023 equation	-4.95054	3.13917	0.573357	NA	NA	Parvoscincus igorotorum	NA	NA	17131
Parvoscincus jimmymcguirei	R08100	Lygosominae	yes	49.04	42.11	NA	NA	NA	Oriental	2013	insular endemic	16.7915	121.491	no	NA	Terrestrial	NA	Oviparous	NA	NA	NA	NA	extant	NA	NA	NA	NA	all	Legged Scincidae Jan2023 equation	-4.95054	3.13917	0.356385	0.148681	NA	Parvoscincus jimmymcguirei	NA	NA	17132
Parvoscincus kitangladensis	R08101	Lygosominae	yes	57	NA	NA	NA	NA	Oriental	1995	insular endemic	8.66	125.06	no	NA	Terrestrial	Carnivorous	Oviparous	NA	NA	NA	NA	extant	Least Concern	Stable	NA	2007	all	Legged Scincidae Jan2023 equation	-4.95054	3.13917	0.56145	NA	NA	Parvoscincus kitangladensis	Parvoscincus kitangladensis	Parvoscincus kitangladensis	17133
Parvoscincus laterimaculatus	R08102	Lygosominae	yes	57.1	NA	NA	NA	NA	Oriental	1980	insular endemic	13.17	123.61	no	NA	NA	NA	NA	NA	NA	NA	NA	extant	Data Deficient	Unknown	NA	2007	all	Legged Scincidae Jan2023 equation	-4.95054	3.13917	0.563839	NA	NA	Parvoscincus laterimaculatus	Parvoscincus laterimaculatus	Parvoscincus laterimaculatus	17134
Parvoscincus lawtoni	R08103	Lygosominae	yes	47	42.9	NA	NA	NA	Oriental	1980	insular endemic	16.1891	122.126	no	NA	NA	NA	NA	NA	NA	NA	NA	extant	Data Deficient	Unknown	NA	2007	all	Legged Scincidae Jan2023 equation	-4.95054	3.13917	0.298459	0.174021	NA	Parvoscincus lawtoni	Parvoscincus lawtoni	Parvoscincus lawtoni	17135
Parvoscincus leucospilos	R08104	Lygosominae	yes	60	NA	NA	NA	NA	Oriental	1872	insular endemic	16.45	121.71	no	Diurnal	Semi-Aquatic	NA	NA	NA	NA	NA	NA	extant	Least Concern	Stable	NA	2007	all	Legged Scincidae Jan2023 equation	-4.95054	3.13917	0.631379	NA	NA	Parvoscincus leucospilos	Parvoscincus leucospilos	Parvoscincus leucospilos	17136
Parvoscincus luzonensis	R08105	Lygosominae	yes	48.1	43.3	NA	NA	NA	Oriental	1894	insular endemic	17.0073	120.868	no	Diurnal	NA	NA	NA	NA	NA	NA	NA	extant	Near Threatened	Decreasing	NA	2007	all	Legged Scincidae Jan2023 equation	-4.95054	3.13917	0.329999	0.186674	NA	Parvoscincus luzonense	Parvoscincus luzonense	Parvoscincus luzonensis	17137
Parvoscincus manananggalae	R08106	Lygosominae	yes	55.9	NA	NA	NA	NA	Oriental	2014	insular endemic	16.0418	121.362	no	Diurnal	Semi-Aquatic	NA	NA	NA	NA	NA	NA	extant	NA	NA	NA	NA	all	Legged Scincidae Jan2023 equation	-4.95054	3.13917	0.534883	NA	NA	Parvoscincus manananggalae	NA	NA	17138
Parvoscincus palaliensis	R08107	Lygosominae	yes	39.28	39.28	NA	NA	NA	Oriental	2013	insular endemic	16.1537	121.191	no	NA	Terrestrial	NA	NA	NA	NA	NA	NA	extant	NA	NA	NA	NA	all	Legged Scincidae Jan2023 equation	-4.95054	3.13917	0.0538353	0.0538353	NA	Parvoscincus palaliensis	NA	NA	17139
Parvoscincus palawanensis	R08108	Lygosominae	yes	35	NA	NA	NA	NA	Oriental	1961	insular endemic	9.64252	118.584	description	NA	Semi-Fossorial	NA	Oviparous	NA	NA	NA	NA	extant	Data Deficient	Unknown	NA	2007	all	Legged Scincidae Jan2023 equation	-4.95054	3.13917	-0.103448	NA	NA	Parvoscincus palawanensis	NA	Parvoscincus palawanensis	17140
Parvoscincus sisoni	R08109	Lygosominae	yes	36.6	33.6	20	NA	NA	Oriental	1997	insular endemic	11.3919	122.153	description	NA	Semi-Fossorial	Carnivorous	Oviparous	NA	NA	NA	NA	extant	Vulnerable	Stable	D2	2007	all	Legged Scincidae Jan2023 equation	-4.95054	3.13917	-0.0425071	-0.159102	-0.866386	Parvoscincus sisoni	Parvoscincus sisoni	Parvoscincus sisoni	17141
Parvoscincus steerei	R08110	Lygosominae	yes	42	31.1	14.6	NA	NA	Oriental	1908	insular endemic	11.9	123.09	no	Diurnal	Terrestrial	Carnivorous	Oviparous	NA	NA	NA	NA	extant	Least Concern	Stable	NA	2007	all	Legged Scincidae Jan2023 equation	-4.95054	3.13917	0.145115	-0.264511	-1.29544	Parvoscincus steerei	Parvoscincus steerei	Parvoscincus steerei	17142
Parvoscincus tagapayo	R08111	Lygosominae	yes	32.1	28.8	NA	NA	NA	Oriental	1999	insular endemic	15.95	121.44	no	Diurnal	Semi-Fossorial	NA	Oviparous	NA	NA	NA	NA	extant	Near Threatened	Decreasing	NA	2007	all	Legged Scincidae Jan2023 equation	-4.95054	3.13917	-0.221365	-0.369259	NA	Parvoscincus tagapayo	Parvoscincus tagapayo	Parvoscincus tagapayo	17143
Parvoscincus tikbalangi	R08112	Lygosominae	yes	54.7	NA	NA	NA	NA	Oriental	2014	insular endemic	16.9441	122.148	no	NA	Semi-Aquatic	NA	NA	NA	NA	NA	NA	extant	NA	NA	NA	NA	all	Legged Scincidae Jan2023 equation	-4.95054	3.13917	0.505298	NA	NA	Parvoscincus tikbalangi	NA	NA	17144
Phaeoscincus ouinensis	R10819	Lygosominae	yes	39.5	39.5	NA	NA	NA	Oceania	2014	insular endemic	-22	166.467	specimen	NA	Terrestrial	NA	NA	NA	NA	NA	NA	extant	Data Deficient	Unknown	NA	2017	all	Legged Scincidae Jan2023 equation	-4.95054	3.13917	0.0614497	0.0614497	NA	NA	NA	Phaeoscincus ouinensis	20225
Phaeoscincus taomensis	R10820	Lygosominae	yes	juveniles_only	NA	NA	NA	NA	Oceania	2014	insular endemic	-20.7847	164.578	specimen	NA	NA	NA	NA	NA	NA	NA	NA	extant	Data Deficient	Unknown	NA	2017	all	Legged Scincidae Jan2023 equation	-4.95054	3.13917	juveniles_only	NA	NA	NA	NA	Phaeoscincus taomensis	20224
Phasmasaurus maruia	R10822	Lygosominae	yes	61	NA	NA	NA	NA	Oceania	1998	insular endemic	-21.34	165.24	no	Diurnal	Scansorial	NA	Oviparous	NA	NA	NA	NA	extant	Vulnerable	Decreasing	B1ab(ii,iii,v)+2ab(ii,iii,v)	2017	all	Legged Scincidae Jan2023 equation	-4.95054	3.13917	0.653914	NA	NA	Lioscincus maruia	Lioscincus maruia	Phasmasaurus maruia	15832
Phasmasaurus tillieri	R10823	Lygosominae	yes	64	NA	NA	NA	NA	Oceania	1991	insular endemic	-22.1	166.57	no	Diurnal	Variable	NA	Viviparous	NA	NA	NA	NA	extant	Near Threatened	Unknown	B1b(iii)+2b(iii)	2017	all	Legged Scincidae Jan2023 equation	-4.95054	3.13917	0.719366	NA	NA	Lioscincus tillieri	Lioscincus tillieri	Phasmasaurus tillieri	15836
Phoboscincus bocourti	R08113	Lygosominae	yes	284	NA	NA	NA	NA	Oceania	1876	insular endemic	-22.67	167.44	no	Diurnal	Variable	Carnivorous	NA	NA	NA	NA	NA	extant	Critically Endangered	Decreasing	B1ab(iii,v)+2ab(iii,v); C2a(i); D	2017	all	Legged Scincidae Jan2023 equation	-4.95054	3.13917	2.75084	NA	NA	Phoboscincus bocourti	NA	Phoboscincus bocourti	17323
Phoboscincus garnieri	R08114	Lygosominae	yes	200	NA	NA	NA	NA	Oceania	1869	insular endemic	-21.31	165.62	no	Diurnal	Terrestrial	NA	NA	NA	NA	NA	NA	extant	Least Concern	Unknown	NA	2017	all	Legged Scincidae Jan2023 equation	-4.95054	3.13917	2.27278	NA	NA	Phoboscincus garnieri	Phoboscincus garnieri	Phoboscincus garnieri	17324
Pinoyscincus abdictus	R08115	Lygosominae	yes	98	72.6	NA	NA	NA	Oriental	1980	insular endemic	12	123.22	no	Diurnal	Semi-Fossorial	Carnivorous	NA	NA	NA	NA	NA	extant	Least Concern	Stable	NA	2007	all	Legged Scincidae Jan2023 equation	-4.95054	3.13917	1.30026	0.891256	NA	Pinoyscincus abdictus	Pinoyscincus abdictus	Pinoyscincus abdictus	17501
Pinoyscincus coxi	R08116	Lygosominae	yes	90	68.7	NA	NA	NA	Oriental	1915	insular endemic	9.11	124.3	no	Diurnal	Terrestrial	Carnivorous	Oviparous	NA	NA	NA	NA	extant	Least Concern	Stable	NA	2007	all	Legged Scincidae Jan2023 equation	-4.95054	3.13917	1.18416	0.815979	NA	Pinoyscincus coxi	Pinoyscincus coxi	Pinoyscincus coxi	17502
Pinoyscincus jagori	R08117	Lygosominae	yes	110.3	75	30.9	NA	NA	Oriental	1864	insular endemic	11.88	123.1	no	Diurnal	Terrestrial	Carnivorous	Oviparous	NA	NA	23.1	NA	extant	Least Concern	Stable	NA	2007	all	Legged Scincidae Jan2023 equation	-4.95054	3.13917	1.46145	0.935596	-0.273307	Pinoyscincus jagori	Pinoyscincus jagori	Pinoyscincus jagori	17503
Pinoyscincus llanosi	R08118	Lygosominae	yes	93	73.95	NA	NA	NA	Oriental	1919	insular endemic	11.55	125.04	no	NA	Terrestrial	NA	NA	NA	NA	NA	NA	extant	Near Threatened	Decreasing	NA	2007	all	Legged Scincidae Jan2023 equation	-4.95054	3.13917	1.22886	0.916375	NA	Pinoyscincus llanosi	Pinoyscincus llanosi	Pinoyscincus llanosi	17504
Pinoyscincus mindanensis	R08119	Lygosominae	yes	64.5	48.9	21.5	NA	NA	Oriental	1915	insular endemic	9.25	125.42	no	Diurnal	Terrestrial	NA	Oviparous	NA	NA	NA	NA	extant	Near Threatened	Decreasing	NA	2007	all	Legged Scincidae Jan2023 equation	-4.95054	3.13917	0.729976	0.352488	-0.767789	Pinoyscincus mindanensis	Pinoyscincus mindanensis	Pinoyscincus mindanensis	17505
Praeteropus auxilliger	R12467	Lygosominae	yes	87.7	NA	NA	NA	NA	Australia	2021	mainland	-21.2028	148.144	no	NA	Fossorial	NA	NA	NA	NA	NA	NA	extant	NA	NA	NA	NA	limbless	Limbless Scincinae&Lygosominae Jan 2023	-4.3565	2.4364	0.377424	NA	NA	NA	NA	NA	23990
Praeteropus brevicollis	R07061	Lygosominae	yes	83	77.5	NA	NA	NA	Australia	1985	mainland	-23.42	148.77	no	NA	Semi-Fossorial	Carnivorous	Oviparous	NA	NA	NA	NA	extant	Least Concern	Decreasing	NA	2017	limbless	Limbless Scincinae&Lygosominae Jan 2023	-4.3565	2.4364	0.319142	0.246595	NA	Anomalopus brevicollis	NA	Praeteropus brevicollis	11051
Praeteropus gowi	R07062	Lygosominae	yes	108	101.9	NA	NA	NA	Australia	1985	mainland	-18.88	145.08	no	NA	Fossorial	Carnivorous	Oviparous	NA	NA	NA	NA	extant	Least Concern	Unknown	NA	2017	limbless	Limbless Scincinae&Lygosominae Jan 2023	-4.3565	2.4364	0.597734	0.536216	NA	Anomalopus gowi	NA	Praeteropus gowi	11052
Praeteropus monachus	R12468	Lygosominae	yes	72.6	NA	NA	NA	NA	Australia	2021	mainland	-20.1005	147.754	description	NA	NA	NA	NA	NA	NA	NA	NA	extant	NA	NA	NA	NA	limbless	Limbless Scincinae&Lygosominae Jan 2023	-4.3565	2.4364	0.177486	NA	NA	NA	NA	NA	23993
Prasinohaema flavipes	R08167	Lygosominae	yes	103	101.5	30	NA	NA	Oceania	1936	insular endemic	-6.65	145.38	no	Diurnal	Scansorial	Carnivorous	Viviparous	NA	NA	NA	NA	extant	Least Concern	Unknown	NA	2014	all	Legged Scincidae Jan2023 equation	-4.95054	3.13917	1.3681	1.3481	-0.313605	Prasinohaema flavipes	NA	Prasinohaema flavipes	17700
Prasinohaema parkeri	R11813	Lygosominae	yes	53	NA	NA	NA	NA	Oceania	1937	insular endemic	cannot be mapped	cannot be mapped	specimen	NA	NA	NA	NA	NA	NA	NA	NA	extant	Data Deficient	Unknown	NA	2013	all	Legged Scincidae Jan2023 equation	-4.95054	3.13917	0.462255	NA	NA	Prasinohaema parkeri	NA	Prasinohaema parkeri	17701
Prasinohaema prehensicauda	R08169	Lygosominae	yes	75	70	NA	NA	NA	Oceania	1945	insular endemic	-6.07	144.39	no	Diurnal	Scansorial	Carnivorous	Viviparous	NA	NA	NA	NA	extant	Least Concern	Unknown	NA	2015	all	Legged Scincidae Jan2023 equation	-4.95054	3.13917	0.935596	0.841536	NA	Prasinohaema prehensicauda	NA	Prasinohaema prehensicauda	17702
Prasinohaema semoni	R08170	Lygosominae	yes	74	66.75	NA	NA	NA	Oceania	1894	insular endemic	-6.97	145.85	no	Diurnal	Scansorial	NA	Viviparous	NA	NA	NA	NA	extant	Least Concern	Unknown	NA	2013	all	Legged Scincidae Jan2023 equation	-4.95054	3.13917	0.917296	0.776723	NA	Prasinohaema semoni	NA	Prasinohaema semoni	17703
Prasinohaema virens	R08171	Lygosominae	yes	65	48.75	26.5	NA	NA	Oceania	1881	insular endemic	-5.6	145.19	no	Diurnal	Scansorial	Carnivorous	Oviparous	NA	NA	NA	NA	extant	Least Concern	Stable	NA	2015	all	Legged Scincidae Jan2023 equation	-4.95054	3.13917	0.740503	0.348299	-0.482729	Prasinohaema virens	Prasinohaema virens	Prasinohaema virens	17704
Proablepharus reginae	R08175	Lygosominae	yes	41	NA	21	NA	NA	Australia	1960	mainland	-22.87	126.18	no	Diurnal	Terrestrial	Carnivorous	Oviparous	NA	NA	NA	NA	extant	Least Concern	Stable	NA	2017	all	Legged Scincidae Jan2023 equation	-4.95054	3.13917	0.112263	NA	-0.799869	Proablepharus reginae	Proablepharus reginae	Proablepharus reginae	17743
Proablepharus tenuis	R08176	Lygosominae	yes	32	31.5	17	NA	NA	Australia	1896	mainland	-17.8	136.82	no	Diurnal	Terrestrial	Carnivorous	Oviparous	NA	NA	NA	NA	extant	Least Concern	Stable	NA	2017	all	Legged Scincidae Jan2023 equation	-4.95054	3.13917	-0.225618	-0.247088	-1.08795	Proablepharus tenuis	NA	Proablepharus tenuis	17744
Protoblepharus apatani	R12553	Lygosominae	yes	55.1	40.2	NA	NA	NA	Oriental	2022	mainland	24.5472	93.897	description	NA	Semi-Fossorial	NA	NA	NA	NA	NA	NA	extant	NA	NA	NA	NA	all	Legged Scincidae Jan2023 equation	-4.95054	3.13917	0.515231	0.0853983	NA	NA	NA	NA	24358
Protoblepharus medogensis	R12231	Lygosominae	yes	39	NA	NA	NA	NA	Palaearctic	2020	mainland	29.2848	95.2845	specimen	NA	NA	NA	NA	NA	NA	NA	NA	extant	NA	NA	NA	NA	all	Legged Scincidae Jan2023 equation	-4.95054	3.13917	0.0440823	NA	NA	NA	NA	NA	23359
Protoblepharus nyingchiensis	R12232	Lygosominae	yes	63	55.6667	NA	NA	NA	Palaearctic	2020	mainland	29.7963	95.299	no	NA	NA	NA	NA	NA	NA	NA	NA	extant	NA	NA	NA	NA	all	Legged Scincidae Jan2023 equation	-4.95054	3.13917	0.697896	0.52918	NA	NA	NA	NA	23362
Pseudemoia baudini	R08180	Lygosominae	yes	53	47.15	NA	NA	NA	Australia	1982	mainland	-32.38	130.36	no	Diurnal	Terrestrial	Carnivorous	Viviparous	NA	NA	NA	NA	extant	Least Concern	Stable	NA	2017	all	Legged Scincidae Jan2023 equation	-4.95054	3.13917	0.462255	0.302804	NA	Pseudemoia baudini	NA	Pseudemoia baudini	17861
Pseudemoia cryodroma	R08181	Lygosominae	yes	60	49.65	29.5	NA	NA	Australia	1992	mainland	-37.05	147.08	no	Diurnal	Terrestrial	Carnivorous	Viviparous	NA	NA	NA	NA	extant	Endangered	Unknown	B2ab(iii)	2017	all	Legged Scincidae Jan2023 equation	-4.95054	3.13917	0.631379	0.373239	-0.336519	Pseudemoia cryodroma	NA	Pseudemoia cryodroma	17862
Pseudemoia entrecasteauxii	R08182	Lygosominae	yes	65	53.05	23.5	0.255	NA	Australia	1839	mainland	-36.39	144.94	no	Diurnal	Terrestrial	Carnivorous	Viviparous	42	5	31.85	33.1	extant	Least Concern	Stable	NA	2017	all	Legged Scincidae Jan2023 equation	-4.95054	3.13917	0.740503	0.463541	-0.646525	Pseudemoia entrecasteauxii	Pseudemoia entrecasteauxii	Pseudemoia entrecasteauxii	17863
Pseudemoia pagenstecheri	R08183	Lygosominae	yes	69	54.5	22	0.214	NA	Australia	1901	mainland	-36.22	147.56	no	Diurnal	Terrestrial	Carnivorous	Viviparous	18	NA	NA	32.5	extant	Least Concern	Decreasing	NA	2017	all	Legged Scincidae Jan2023 equation	-4.95054	3.13917	0.82192	0.500304	-0.736447	Pseudemoia pagenstecheri	Pseudemoia pagenstecheri	Pseudemoia pagenstecheri	17864
Pseudemoia rawlinsoni	R08184	Lygosominae	yes	66.75	53.15	19	NA	NA	Australia	1988	mainland	-37.64	146.36	no	Diurnal	Terrestrial	Carnivorous	Viviparous	24	NA	NA	NA	extant	Data Deficient	Unknown	NA	2017	all	Legged Scincidae Jan2023 equation	-4.95054	3.13917	0.776723	0.466108	-0.936315	Pseudemoia rawlinsoni	NA	Pseudemoia rawlinsoni	17865
Pseudemoia spenceri	R08185	Lygosominae	yes	65	55.55	27.5	0.296	NA	Australia	1894	mainland	-36.5	147.32	no	Diurnal	Scansorial	Omnivorous	Viviparous	24	NA	31.75	31.45	extant	Least Concern	Unknown	NA	2017	all	Legged Scincidae Jan2023 equation	-4.95054	3.13917	0.740503	0.52632	-0.43223	Pseudemoia spenceri	NA	Pseudemoia spenceri	17866
Psychosaura agmosticha	R08190	Lygosominae	yes	96	62.903	35.64	NA	NA	Neotropic	2000	mainland	-8.42309	-36.7898	no	Diurnal	Variable	Carnivorous	Viviparous	NA	NA	NA	NA	extant	Least Concern	Unknown	NA	2014	all	Legged Scincidae Jan2023 equation	-4.95054	3.13917	1.27215	0.695795	-0.0787437	Psychosaura agmosticha	Psychosaura agmosticha	Psychosaura agmosticha	18002
Psychosaura macrorhyncha	R08191	Lygosominae	yes	85	67.2705	32.25	NA	NA	Neotropic	1946	mainland	-16.95	-42.25	no	Diurnal	Scansorial	Omnivorous	Viviparous	11	NA	32.1	NA	extant	Least Concern	Unknown	NA	2014	all	Legged Scincidae Jan2023 equation	-4.95054	3.13917	1.10623	0.787312	-0.215009	Psychosaura macrorhyncha	Psychosaura macrorhyncha	Psychosaura macrorhyncha	18003
Pygmaeascincus koshlandae	R08192	Lygosominae	yes	28	NA	NA	NA	NA	Australia	1991	mainland	-15.52	144.21	no	Diurnal	Terrestrial	Carnivorous	Oviparous	NA	NA	NA	NA	extant	Least Concern	Unknown	NA	2017	all	Legged Scincidae Jan2023 equation	-4.95054	3.13917	-0.407665	NA	NA	Pygmaeascincus koshlandae	NA	Pygmaeascincus koshlandae	18050
Pygmaeascincus sadlieri	R08193	Lygosominae	yes	30	NA	NA	NA	NA	Australia	1991	insular endemic	-19.14	146.83	locality (Small island)	Diurnal	Terrestrial	Carnivorous	Oviparous	NA	NA	NA	NA	extant	Least Concern	Stable	NA	2017	all	Legged Scincidae Jan2023 equation	-4.95054	3.13917	-0.313605	NA	NA	Pygmaeascincus sadlieri	NA	Pygmaeascincus sadlieri	18051
Pygmaeascincus timlowi	R08194	Lygosominae	yes	29	28	15	NA	NA	Australia	1977	mainland	-23	148.03	no	Diurnal	Terrestrial	Carnivorous	Oviparous	NA	NA	NA	NA	extant	Least Concern	Unknown	NA	2017	all	Legged Scincidae Jan2023 equation	-4.95054	3.13917	-0.359824	-0.407665	-1.25859	Pygmaeascincus timlowi	Pygmaeascincus timlowi	Pygmaeascincus timlowi	18052
Riopa albopunctata	R11389	Lygosominae	yes	66	55.5	22.95	NA	NA	Oriental	1846	mainland	24.01	87.66	no	Cathemeral	Semi-Fossorial	Carnivorous	Oviparous	NA	NA	NA	NA	extant	Least Concern	Unknown	NA	2017	all	Legged Scincidae Jan2023 equation	-4.95054	3.13917	0.761318	0.525092	-0.678812	Lygosoma albopunctata	Lygosoma albopunctata	Lygosoma albopunctata	16094
Riopa anguina	R07876	Lygosominae	yes	59	NA	NA	NA	NA	Oriental	1868	mainland	18.48	95.59	no	NA	Semi-Fossorial	Carnivorous	NA	NA	NA	NA	NA	extant	Least Concern	Unknown	NA	2017	all	Legged Scincidae Jan2023 equation	-4.95054	3.13917	0.608466	NA	NA	Lygosoma anguinum	NA	Lygosoma anguinum	16096
Riopa goaensis	R07885	Lygosominae	yes	53	53	NA	NA	NA	Oriental	1976	mainland	15.78	74.02	no	Diurnal	Semi-Fossorial	Carnivorous	Oviparous	NA	NA	NA	NA	extant	Data Deficient	Unknown	NA	2010	all	Legged Scincidae Jan2023 equation	-4.95054	3.13917	0.462255	0.462255	NA	Lygosoma goaensis	NA	Lygosoma goaensis	16105
Riopa guentheri	R07886	Lygosominae	yes	130	NA	NA	NA	NA	Oriental	1879	mainland	16.08	76.59	no	Diurnal	Semi-Fossorial	Carnivorous	Oviparous	NA	NA	NA	NA	extant	Least Concern	Unknown	NA	2010	all	Legged Scincidae Jan2023 equation	-4.95054	3.13917	1.68549	NA	NA	Lygosoma guentheri	NA	Lygosoma guentheri	16106
Riopa lineata	R07893	Lygosominae	yes	58	NA	NA	NA	NA	Oriental	1839	mainland	18.84	75.11	no	Diurnal	Semi-Fossorial	Carnivorous	Oviparous	NA	NA	NA	NA	extant	Least Concern	Unknown	NA	2010	reduced	Leg-reduced Scincidae Jan2023 equation	-4.2336	2.5193	0.209004	NA	NA	Lygosoma lineata	NA	Lygosoma lineata	16113
Riopa lineolata	R07894	Lygosominae	yes	63	49.5	NA	NA	NA	Oriental	1870	mainland	20.4106	95.6072	no	Diurnal	Semi-Fossorial	Carnivorous	Oviparous	NA	NA	NA	NA	extant	Least Concern	Stable	NA	2017	reduced	Leg-reduced Scincidae Jan2023 equation	-4.2336	2.5193	0.299479	0.0356189	NA	Lygosoma lineolatum	Lygosoma lineolatum	Lygosoma lineolatum	16114
Riopa popae	R07898	Lygosominae	yes	61	61	NA	NA	NA	Oriental	1940	mainland	23.0583	95.5067	no	NA	NA	NA	NA	NA	NA	NA	NA	extant	Least Concern	Unknown	NA	2017	all	Legged Scincidae Jan2023 equation	-4.95054	3.13917	0.653914	0.653914	NA	Lygosoma popae	NA	Lygosoma popae	16118
Riopa punctata	R07900	Lygosominae	yes	96	83.5	24	NA	NA	Oriental	1799	mainland	22.22	79.77	no	Diurnal	Semi-Fossorial	Carnivorous	Oviparous	NA	NA	NA	NA	extant	Least Concern	Unknown	NA	2019	all	Legged Scincidae Jan2023 equation	-4.95054	3.13917	1.27215	1.08196	-0.617822	Lygosoma punctata	Lygosoma punctata	Lygosoma punctata	16120
Riopa vosmaerii	R07904	Lygosominae	yes	59	57	NA	NA	NA	Oriental	1839	mainland	16.86	80.08	no	NA	Fossorial	Carnivorous	Oviparous	NA	NA	NA	NA	extant	Data Deficient	Unknown	NA	2011	reduced	Leg-reduced Scincidae Jan2023 equation	-4.2336	2.5193	0.227707	0.189976	NA	Lygosoma vosmaeri	NA	Lygosoma vosmaeri	16124
Ristella beddomii	R08197	Lygosominae	yes	40	36.5	NA	NA	NA	Oriental	1887	mainland	12.82	75.71	no	Diurnal	Terrestrial	Carnivorous	Oviparous	NA	NA	NA	NA	extant	Least Concern	Unknown	NA	2010	all	Legged Scincidae Jan2023 equation	-4.95054	3.13917	0.0785987	-0.0462371	NA	Ristella beddomii	NA	Ristella beddomii	18300
Ristella guentheri	R08198	Lygosominae	yes	40	NA	NA	NA	NA	Oriental	1887	mainland	9.77	77.28	no	Diurnal	Terrestrial	Carnivorous	Oviparous	NA	NA	NA	NA	extant	Data Deficient	Unknown	NA	2011	all	Legged Scincidae Jan2023 equation	-4.95054	3.13917	0.0785987	NA	NA	Ristella guentheri	NA	Ristella guentheri	18301
Ristella rurkii	R08199	Lygosominae	yes	47	NA	NA	NA	NA	Oriental	1839	mainland	10.3	77.31	no	Diurnal	Semi-Fossorial	Carnivorous	Oviparous	NA	NA	NA	NA	extant	Near Threatened	Unknown	B1b(iii)	2019	all	Legged Scincidae Jan2023 equation	-4.95054	3.13917	0.298459	NA	NA	Ristella rurkii	Ristella rurkii	Ristella rurkii	18302
Ristella travancorica	R08200	Lygosominae	yes	44	34.4	16	NA	NA	Oriental	1870	mainland	9.23	77.37	no	Diurnal	Semi-Fossorial	Carnivorous	Oviparous	NA	NA	NA	NA	extant	Data Deficient	Unknown	NA	2010	all	Legged Scincidae Jan2023 equation	-4.95054	3.13917	0.208537	-0.127022	-1.1706	Ristella travancorica	NA	Ristella travancorica	18303
Saiphos equalis	R08201	Lygosominae	yes	92	76.3	25.55	0.275	NA	Australia	1825	mainland	-30.08	151.45	no	Cathemeral	Semi-Fossorial	Carnivorous	Mixed	NA	NA	18	NA	extant	Least Concern	Unknown	NA	2017	reduced	Leg-reduced Scincidae Jan2023 equation	-4.2336	2.5193	0.713771	0.509044	-0.68796	Saiphos equalis	Saiphos equalis	Saiphos equalis	18312
Saproscincus basiliscus	R08202	Lygosominae	yes	49.8	44	20.14	NA	NA	Australia	1981	mainland	-17.74	145.8	no	Diurnal	Terrestrial	Carnivorous	Oviparous	NA	NA	NA	NA	extant	Least Concern	Stable	NA	2017	all	Legged Scincidae Jan2023 equation	-4.95054	3.13917	0.377351	0.208537	-0.856876	Saproscincus basiliscus	Saproscincus basiliscus	Saproscincus basiliscus	18340
Saproscincus challengeri	R08203	Lygosominae	yes	59	52	24	NA	NA	Australia	1887	mainland	-28.25	152.81	no	Diurnal	Terrestrial	Carnivorous	Oviparous	NA	NA	NA	NA	extant	Least Concern	Stable	NA	2017	all	Legged Scincidae Jan2023 equation	-4.95054	3.13917	0.608466	0.436286	-0.617822	Saproscincus challengeri	Saproscincus challengeri	Saproscincus challengeri	18341
Saproscincus czechurai	R08204	Lygosominae	yes	40	34.5	NA	NA	NA	Australia	1981	mainland	-17.08	145.53	no	Diurnal	Terrestrial	Carnivorous	Oviparous	NA	NA	NA	NA	extant	Least Concern	Stable	NA	2017	all	Legged Scincidae Jan2023 equation	-4.95054	3.13917	0.0785987	-0.123064	NA	Saproscincus czechurai	Saproscincus czechurai	Saproscincus czechurai	18342
Saproscincus eungellensis	R08205	Lygosominae	yes	67	67	38	NA	NA	Australia	2005	mainland	-21.16	148.6	no	Diurnal	Terrestrial	NA	Oviparous	NA	NA	NA	NA	extant	Data Deficient	Unknown	NA	2017	all	Legged Scincidae Jan2023 equation	-4.95054	3.13917	0.781819	0.781819	0.00866927	Saproscincus eungellensis	NA	Saproscincus eungellensis	18343
Saproscincus hannahae	R08206	Lygosominae	yes	42.3	NA	17.7	NA	NA	Australia	1998	mainland	-20.94	148.68	no	Diurnal	Terrestrial	Carnivorous	Oviparous	NA	NA	NA	NA	extant	Least Concern	Stable	NA	2017	all	Legged Scincidae Jan2023 equation	-4.95054	3.13917	0.154819	NA	-1.03294	Saproscincus hannahae	Saproscincus hannahae	Saproscincus hannahae	18344
Saproscincus lewisi	R08207	Lygosominae	yes	43	NA	NA	NA	NA	Australia	1998	mainland	-15.71	145.27	no	Diurnal	Terrestrial	Carnivorous	Oviparous	NA	NA	NA	NA	extant	Least Concern	Stable	NA	2017	all	Legged Scincidae Jan2023 equation	-4.95054	3.13917	0.177195	NA	NA	Saproscincus lewisi	Saproscincus lewisi	Saproscincus lewisi	18345
Saproscincus mustelinus	R08208	Lygosominae	yes	64	50.05	20	0.145	NA	Australia	1874	mainland	-34.94	148.93	no	Diurnal	Terrestrial	Carnivorous	Oviparous	NA	NA	NA	NA	extant	Least Concern	Unknown	NA	2017	all	Legged Scincidae Jan2023 equation	-4.95054	3.13917	0.719366	0.384178	-0.866386	Saproscincus mustelinus	Saproscincus mustelinus	Saproscincus mustelinus	18346
Saproscincus oriarus	R08209	Lygosominae	yes	43	NA	NA	NA	NA	Australia	1998	mainland	-30.65	152.98	no	Diurnal	Terrestrial	Carnivorous	Oviparous	NA	NA	NA	NA	extant	Least Concern	Unknown	NA	2017	all	Legged Scincidae Jan2023 equation	-4.95054	3.13917	0.177195	NA	NA	Saproscincus oriarus	Saproscincus oriarius	Saproscincus oriarus	18347
Saproscincus rosei	R08210	Lygosominae	yes	65	NA	NA	NA	NA	Australia	1985	mainland	-29.2	152.41	no	Diurnal	Terrestrial	Carnivorous	Oviparous	NA	NA	NA	NA	extant	Least Concern	Stable	NA	2017	all	Legged Scincidae Jan2023 equation	-4.95054	3.13917	0.740503	NA	NA	Saproscincus rosei	Saproscincus rosei	Saproscincus rosei	18348
Saproscincus saltus	R08211	Lygosominae	yes	42.9	NA	NA	NA	NA	Australia	2013	mainland	-14.28	144.49	locality	Diurnal	Scansorial	NA	NA	NA	NA	NA	NA	extant	Vulnerable	Unknown	D2	2017	all	Legged Scincidae Jan2023 equation	-4.95054	3.13917	0.174021	NA	NA	Saproscincus saltus	NA	Saproscincus saltus	18349
Saproscincus spectabilis	R08212	Lygosominae	yes	60	NA	NA	NA	NA	Australia	1888	mainland	-30.44	152.35	no	Diurnal	Variable	Carnivorous	Oviparous	NA	NA	NA	NA	extant	Least Concern	Unknown	NA	2017	all	Legged Scincidae Jan2023 equation	-4.95054	3.13917	0.631379	NA	NA	Saproscincus spectabilis	Saproscincus spectabilis	Saproscincus spectabilis	18350
Saproscincus tetradactylus	R08213	Lygosominae	yes	33	31.85	NA	NA	NA	Australia	1980	mainland	-17.66	145.75	no	Diurnal	Terrestrial	Carnivorous	Oviparous	NA	NA	NA	NA	extant	Least Concern	Unknown	NA	2017	all	Legged Scincidae Jan2023 equation	-4.95054	3.13917	-0.183667	-0.232024	NA	Saproscincus tetradactylus	Saproscincus tetradactylus	Saproscincus tetradactylus	18351
Scincella apraefrontalis	R08238	Lygosominae	yes	36.1	NA	NA	NA	NA	Oriental	2010	mainland	20.7083	105.571	no	Diurnal	Terrestrial	NA	NA	NA	NA	NA	NA	extant	Data Deficient	Unknown	NA	2017	all	Legged Scincidae Jan2023 equation	-4.95054	3.13917	-0.0612601	NA	NA	Scincella apraefrontalis	NA	Scincella apraefrontalis	18485
Scincella assata	R08239	Lygosominae	yes	55	49	NA	NA	NA	Neotropic	1864	mainland	16.14	-94.63	no	Diurnal	Terrestrial	Carnivorous	Oviparous	NA	NA	NA	NA	extant	Least Concern	Stable	NA	2012	all	Legged Scincidae Jan2023 equation	-4.95054	3.13917	0.512754	0.355273	NA	Scincella assatus	Scincella assatus	Scincella assata	18486
Scincella badenensis	R11743	Lygosominae	yes	64.4	50.8	NA	NA	NA	Oriental	2019	mainland	11.3715	106.174	description	Diurnal	Variable	NA	NA	NA	NA	NA	NA	extant	NA	NA	NA	NA	all	Legged Scincidae Jan2023 equation	-4.95054	3.13917	0.72786	0.404456	NA	NA	NA	NA	22442
Scincella baraensis	R12183	Lygosominae	yes	49.2	48	NA	NA	NA	Oriental	2020	mainland	11.8283	107.009	description	Diurnal	Terrestrial	NA	NA	NA	NA	NA	NA	extant	NA	NA	NA	NA	all	Legged Scincidae Jan2023 equation	-4.95054	3.13917	0.360826	0.327162	NA	NA	NA	NA	23223
Scincella barbouri	R08240	Lygosominae	yes	48	NA	NA	NA	NA	Palaearctic	1925	mainland	25.2817	102.609	no	NA	NA	NA	Oviparous	NA	NA	NA	NA	extant	Least Concern	Stable	NA	2018	all	Legged Scincidae Jan2023 equation	-4.95054	3.13917	0.327162	NA	NA	Scincella barbouri	NA	Scincella barbouri	18487
Scincella boettgeri	R08241	Lygosominae	yes	56	42.61	NA	NA	NA	Oriental	1912	insular endemic	24.48	124.29	no	Cathemeral	Terrestrial	NA	Oviparous	NA	NA	NA	NA	extant	Least Concern	Unknown	NA	2016	all	Legged Scincidae Jan2023 equation	-4.95054	3.13917	0.537319	0.164774	NA	Scincella boettgeri	NA	Scincella boettgeri	18488
Scincella capitanea	R08242	Lygosominae	yes	78.5	72.1	NA	NA	NA	Oriental	1986	mainland	28.2976	83.9204	no	Diurnal	Semi-Fossorial	NA	Oviparous	NA	NA	NA	NA	extant	Least Concern	Unknown	NA	2019	all	Legged Scincidae Jan2023 equation	-4.95054	3.13917	0.997778	0.881835	NA	Scincella capitanea	NA	Scincella capitanea	18489
Scincella caudaequinae	R08243	Lygosominae	yes	49	49	NA	NA	NA	Nearctic	1951	mainland	23.4477	-99.6568	no	NA	Terrestrial	NA	NA	NA	NA	NA	NA	extant	NA	NA	NA	NA	all	Legged Scincidae Jan2023 equation	-4.95054	3.13917	0.355273	0.355273	NA	Scincella caudaequinae	NA	NA	18490
Scincella cherriei	R08244	Lygosominae	yes	68	52.925	20.5	NA	NA	Neotropic	1893	mainland	15.7	-88.46	no	Diurnal	Terrestrial	Carnivorous	Oviparous	9.5	NA	27	NA	extant	Least Concern	Stable	NA	2012	all	Legged Scincidae Jan2023 equation	-4.95054	3.13917	0.802017	0.460324	-0.832722	Scincella cherriei	Scincella cherriei	Scincella cherriei	18491
Scincella darevskii	R08245	Lygosominae	yes	88.6	88.6	NA	NA	NA	Oriental	2010	mainland	21.5717	103.476	specimen	Diurnal	Terrestrial	NA	NA	NA	NA	NA	NA	extant	Data Deficient	Unknown	NA	2017	all	Legged Scincidae Jan2023 equation	-4.95054	3.13917	1.16279	1.16279	NA	Scincella darevskii	NA	Scincella darevskii	18492
Scincella devorator	R08246	Lygosominae	yes	60.7	53	NA	NA	NA	Oriental	2004	mainland	21.238	104.804	no	Diurnal	Variable	Carnivorous	Oviparous	NA	NA	NA	NA	extant	Data Deficient	Unknown	NA	2017	all	Legged Scincidae Jan2023 equation	-4.95054	3.13917	0.647192	0.462255	NA	Scincella devorator	NA	Scincella devorator	18493
Scincella doriae	R08247	Lygosominae	yes	59	50	NA	NA	NA	Palaearctic	1887	mainland	27.42	101.95	no	Diurnal	Terrestrial	Carnivorous	NA	NA	NA	NA	NA	extant	Least Concern	Unknown	NA	2017	all	Legged Scincidae Jan2023 equation	-4.95054	3.13917	0.608466	0.382816	NA	Scincella doriae	NA	Scincella doriae	18494
Scincella dunan	R12632	Lygosominae	yes	51.8	45.3	NA	NA	NA	Oriental	2022	insular endemic	24.4455	122.96	description	Diurnal	Terrestrial	NA	Oviparous	NA	NA	NA	NA	extant	NA	NA	NA	NA	all	Legged Scincidae Jan2023 equation	-4.95054	3.13917	0.431033	0.248234	NA	NA	NA	NA	24529
Scincella forbesorum	R08248	Lygosominae	yes	61	50.3875	NA	NA	NA	Nearctic	1937	mainland	22.345	-99.71	no	NA	Variable	NA	NA	NA	NA	NA	NA	extant	NA	NA	NA	NA	all	Legged Scincidae Jan2023 equation	-4.95054	3.13917	0.653914	0.393341	NA	Scincella forbesora	NA	NA	18495
Scincella formosensis	R08249	Lygosominae	yes	47.3	39.75	NA	NA	NA	Oriental	1912	insular endemic	23.99	120.92	no	Diurnal	Terrestrial	Carnivorous	Oviparous	NA	NA	NA	NA	extant	Least Concern	Stable	NA	2018	all	Legged Scincidae Jan2023 equation	-4.95054	3.13917	0.307134	0.0700511	NA	Scincella formosensis	NA	Scincella formosensis	18496
Scincella gemmingeri	R08250	Lygosominae	yes	65	62	NA	NA	NA	Neotropic	1864	mainland	18.77	-96.33	no	Diurnal	Terrestrial	NA	Oviparous	NA	NA	28.8	NA	extant	Least Concern	Stable	NA	2007	all	Legged Scincidae Jan2023 equation	-4.95054	3.13917	0.740503	0.676082	NA	Scincella gemmingeri	Scincella gemmingeri	Scincella gemmingeri	18497
Scincella huanrenensis	R08251	Lygosominae	yes	62.1	54.1	0.235	23.4	NA	Palaearctic	1982	mainland	39.82	125.33	no	Diurnal	Terrestrial	Carnivorous	Viviparous	21	NA	NA	NA	extant	Critically Endangered	Decreasing	B1ab(v)	2018	all	Legged Scincidae Jan2023 equation	-4.95054	3.13917	0.678279	0.490261	-6.92486	Scincella huanrenensis	NA	Scincella huanrenensis	18498
Scincella incerta	R08252	Lygosominae	yes	67.3	50.5	NA	NA	NA	Neotropic	1940	mainland	15.22	-90.32	no	Diurnal	Terrestrial	Carnivorous	NA	NA	NA	NA	NA	extant	Least Concern	Stable	NA	2012	all	Legged Scincidae Jan2023 equation	-4.95054	3.13917	0.78791	0.396381	NA	Scincella incerta	NA	Scincella incerta	18499
Scincella kikaapoa	R08254	Lygosominae	yes	48.96	NA	NA	NA	NA	Nearctic	2010	mainland	26.8731	-102.072	no	NA	Semi-Aquatic	Carnivorous	NA	NA	NA	NA	NA	extant	NA	NA	NA	NA	all	Legged Scincidae Jan2023 equation	-4.95054	3.13917	0.354159	NA	NA	Scincella kikaapoa	NA	NA	18501
Scincella lateralis	R08255	Lygosominae	yes	59	45.2	19.5	NA	NA	Nearctic	1823	mainland	33.9	-89.34	no	Diurnal	Terrestrial	Carnivorous	Oviparous	10.5	4	28.85	29.4	extant	Least Concern	Stable	NA	2007	all	Legged Scincidae Jan2023 equation	-4.95054	3.13917	0.608466	0.245221	-0.900902	Scincella lateralis	Scincella lateralis	Scincella lateralis	18502
Scincella macrotis	R08256	Lygosominae	yes	24	NA	NA	NA	NA	Oriental	1867	insular endemic	6.96667	93.8167	specimen	NA	NA	NA	NA	NA	NA	NA	NA	extant	Data Deficient	Unknown	NA	2019	all	Legged Scincidae Jan2023 equation	-4.95054	3.13917	-0.617822	NA	NA	Scincella macrotis	NA	Scincella macrotis	18503
Scincella melanosticta	R08257	Lygosominae	yes	65	48.6	23	NA	NA	Oriental	1887	mainland	14.12	101.88	no	Diurnal	Semi-Fossorial	NA	Oviparous	NA	NA	NA	NA	extant	Least Concern	Stable	NA	2017	all	Legged Scincidae Jan2023 equation	-4.95054	3.13917	0.740503	0.344098	-0.675845	Scincella melanosticta	NA	Scincella melanosticta	18504
Scincella modesta	R08258	Lygosominae	yes	66.5	51.1	17.85	0.105	NA	Palaearctic	1864	mainland	27.48	114.06	no	Diurnal	Terrestrial	Carnivorous	Oviparous	NA	NA	28.5	NA	extant	Least Concern	Stable	NA	2018	all	Legged Scincidae Jan2023 equation	-4.95054	3.13917	0.771607	0.412484	-1.02143	Scincella modesta	NA	Scincella modesta	18505
Scincella monticola	R08259	Lygosominae	yes	59	48.75	NA	NA	NA	Palaearctic	1925	mainland	28.72	103.7	no	Diurnal	Terrestrial	NA	Oviparous	NA	NA	NA	NA	extant	Least Concern	Unknown	NA	2018	all	Legged Scincidae Jan2023 equation	-4.95054	3.13917	0.608466	0.348299	NA	Scincella monticola	NA	Scincella monticola	18506
Scincella nigrofasciata	R11446	Lygosominae	yes	52.6	51.6	NA	NA	NA	Oriental	2018	mainland	12.3201	107.072	description	Cathemeral	Terrestrial	NA	Oviparous	NA	NA	NA	NA	extant	NA	NA	NA	NA	all	Legged Scincidae Jan2023 equation	-4.95054	3.13917	0.451927	0.425759	NA	NA	NA	NA	21340
Scincella ochracea	R08260	Lygosominae	yes	51	47.5	NA	NA	NA	Oriental	1937	mainland	17.5908	105.612	no	NA	Terrestrial	NA	Oviparous	NA	NA	NA	NA	extant	Least Concern	Unknown	NA	2017	all	Legged Scincidae Jan2023 equation	-4.95054	3.13917	0.409813	0.312886	NA	Scincella ochracea	NA	Scincella ochracea	18507
Scincella potanini	R08261	Lygosominae	yes	44.5	NA	NA	NA	NA	Palaearctic	1896	mainland	30.27	102.09	no	Diurnal	Terrestrial	NA	NA	NA	NA	NA	NA	extant	Least Concern	Stable	NA	2018	all	Legged Scincidae Jan2023 equation	-4.95054	3.13917	0.223942	NA	NA	Scincella potanini	NA	Scincella potanini	18508
Scincella przewalskii	R08262	Lygosominae	yes	43	NA	NA	NA	NA	Palaearctic	1912	mainland	37.0124	101.974	specimen	Diurnal	Terrestrial	NA	NA	NA	NA	NA	NA	extant	Data Deficient	Unknown	NA	2018	all	Legged Scincidae Jan2023 equation	-4.95054	3.13917	0.177195	NA	NA	Scincella przewalskii	NA	Scincella przewalskii	18509
Scincella punctatolineata	R08263	Lygosominae	yes	40.2	NA	NA	NA	NA	Oriental	1893	mainland	16.36	97.89	no	Diurnal	Terrestrial	Carnivorous	NA	NA	NA	NA	NA	extant	Least Concern	Unknown	NA	2017	all	Legged Scincidae Jan2023 equation	-4.95054	3.13917	0.0853983	NA	NA	Scincella punctatolineata	NA	Scincella punctatolineata	18510
Scincella rara	R10805	Lygosominae	yes	75	75	NA	NA	NA	Oriental	1997	mainland	14.3333	108.6	specimen	Diurnal	Scansorial	NA	NA	NA	NA	NA	NA	extant	Data Deficient	Unknown	NA	2017	all	Legged Scincidae Jan2023 equation	-4.95054	3.13917	0.935596	0.935596	NA	Scincella rara	NA	Scincella rara	18511
Scincella reevesii	R08265	Lygosominae	yes	60	49.35	20.15	0.081	NA	Oriental	1838	mainland	20.11	103.51	no	Diurnal	Terrestrial	Carnivorous	Viviparous	NA	NA	NA	NA	extant	Least Concern	Stable	NA	2018	all	Legged Scincidae Jan2023 equation	-4.95054	3.13917	0.631379	0.364976	-0.856199	Scincella reevesii	Scincella reevesii	Scincella reevesii	18512
Scincella rufocaudata	R08266	Lygosominae	yes	51	46.55	NA	NA	NA	Oriental	1983	mainland	14.8409	106.498	no	Diurnal	Terrestrial	Carnivorous	Oviparous	NA	NA	NA	NA	extant	Least Concern	Stable	NA	2017	all	Legged Scincidae Jan2023 equation	-4.95054	3.13917	0.409813	0.285343	NA	Scincella rufocaudatus	NA	Scincella rufocaudata	18513
Scincella rupicola	R08267	Lygosominae	yes	53.6	NA	NA	NA	NA	Oriental	1916	mainland	16.17	104.33	no	Diurnal	Terrestrial	Carnivorous	NA	NA	NA	NA	NA	extant	Least Concern	Unknown	NA	2017	all	Legged Scincidae Jan2023 equation	-4.95054	3.13917	0.477602	NA	NA	Scincella rupicola	NA	Scincella rupicola	18514
Scincella schmidti	R08268	Lygosominae	yes	46.8	NA	NA	NA	NA	Palaearctic	1927	mainland	29.7837	102.589	no	NA	NA	NA	NA	NA	NA	NA	NA	extant	Data Deficient	Unknown	NA	2018	all	Legged Scincidae Jan2023 equation	-4.95054	3.13917	0.292646	NA	NA	Scincella schmidti	NA	Scincella schmidti	18515
Scincella silvicola	R08269	Lygosominae	yes	58.2	54.7	20	NA	NA	Neotropic	1937	mainland	21.8831	-98.8836	no	Diurnal	Variable	Carnivorous	Oviparous	NA	NA	NA	NA	extant	Least Concern	Stable	NA	2007	all	Legged Scincidae Jan2023 equation	-4.95054	3.13917	0.589853	0.505298	-0.866386	Scincella silvicola	NA	Scincella silvicola	18516
Scincella tsinlingensis	R08270	Lygosominae	yes	70	55.6875	NA	NA	NA	Palaearctic	1966	mainland	33.93	105.84	no	Diurnal	Terrestrial	Carnivorous	Viviparous	NA	NA	NA	NA	extant	Least Concern	Unknown	NA	2018	all	Legged Scincidae Jan2023 equation	-4.95054	3.13917	0.841536	0.52969	NA	Scincella tsinlingensis	NA	Scincella tsinlingensis	18517
Scincella vandenburghi	R08271	Lygosominae	yes	53.6	46.6	18.9	0.14	NA	Palaearctic	1927	mainland	36.24	128.03	no	Diurnal	Terrestrial	Carnivorous	Oviparous	NA	NA	NA	NA	extant	Least Concern	Unknown	NA	2019	all	Legged Scincidae Jan2023 equation	-4.95054	3.13917	0.477602	0.286807	-0.943509	Scincella vandenburghi	NA	Scincella vandenburghi	18518
Scincella victoriana	R08272	Lygosominae	yes	76.7	54	36	NA	NA	Oriental	1940	mainland	21.2365	93.903	no	Diurnal	NA	NA	Oviparous	NA	NA	NA	NA	extant	Least Concern	Stable	NA	2017	all	Legged Scincidae Jan2023 equation	-4.95054	3.13917	0.966153	0.487739	-0.0650419	Scincella victoriana	NA	Scincella victoriana	18519
Sepsiscus pluto	R07065	Lygosominae	yes	76	NA	NA	NA	NA	Australia	1977	mainland	-11.66	142.64	no	NA	Fossorial	Carnivorous	Oviparous	NA	NA	NA	NA	extant	Least Concern	Unknown	NA	2017	limbless	Limbless Scincinae&Lygosominae Jan 2023	-4.3565	2.4364	0.225914	NA	NA	Anomalopus pluto	NA	Sepsiscus pluto	11055
Sigaloseps balios	R10933	Lygosominae	yes	50	50	NA	NA	NA	Oceania	2014	insular endemic	-21.8819	166.411	description	Diurnal	NA	NA	Oviparous	NA	NA	NA	NA	extant	Vulnerable	Stable	D2	2017	all	Legged Scincidae Jan2023 equation	-4.95054	3.13917	0.382816	0.382816	NA	NA	NA	Sigaloseps balios	20229
Sigaloseps conditus	R10934	Lygosominae	yes	46	46	NA	NA	NA	Oceania	2014	insular endemic	-22.0731	166.678	no	Diurnal	NA	NA	NA	NA	NA	NA	NA	extant	Endangered	Decreasing	B1ab(iii,v)+2ab(iii,v)	2017	all	Legged Scincidae Jan2023 equation	-4.95054	3.13917	0.26914	0.26914	NA	NA	NA	Sigaloseps conditus	20226
Sigaloseps deplanchei	R08287	Lygosominae	yes	46	45	NA	NA	NA	Oceania	1869	insular endemic	-22	166.46	no	Diurnal	Terrestrial	Carnivorous	Oviparous	NA	NA	NA	NA	extant	Least Concern	Unknown	NA	2017	all	Legged Scincidae Jan2023 equation	-4.95054	3.13917	0.26914	0.239175	NA	Sigaloseps deplanchei	Sigaloseps deplanchei	Sigaloseps deplanchei	18580
Sigaloseps ferrugicauda	R10935	Lygosominae	yes	60	57	NA	NA	NA	Oceania	2014	insular endemic	-21.9718	166.453	no	NA	NA	NA	NA	NA	NA	NA	NA	extant	Vulnerable	Unknown	D2	2017	all	Legged Scincidae Jan2023 equation	-4.95054	3.13917	0.631379	0.56145	NA	NA	NA	Sigaloseps ferrugicauda	20228
Sigaloseps pisinnus	R10936	Lygosominae	yes	38.5	38	NA	NA	NA	Oceania	2014	insular endemic	-21.7232	166.174	no	Diurnal	NA	NA	NA	NA	NA	NA	NA	extant	Endangered	Decreasing	B1ab(ii,iii,iv,v)+2ab(ii,iii,iv,v)	2017	all	Legged Scincidae Jan2023 equation	-4.95054	3.13917	0.0264908	0.00866927	NA	NA	NA	Sigaloseps pisinnus	20227
Sigaloseps ruficauda	R08288	Lygosominae	yes	60	52	26	NA	NA	Oceania	1999	insular endemic	-21.97	166.43	no	Diurnal	Semi-Fossorial	NA	Oviparous	NA	NA	NA	NA	extant	Critically Endangered	Decreasing	B1ab(ii,iii,v)+2ab(ii,iii,v)	2017	all	Legged Scincidae Jan2023 equation	-4.95054	3.13917	0.631379	0.436286	-0.508698	Sigaloseps ruficauda	Sigaloseps ruficauda	Sigaloseps ruficauda	18581
Silvascincus murrayi	R08289	Lygosominae	yes	108	80.5	NA	NA	NA	Australia	1887	mainland	-29.57	152.52	no	Diurnal	Variable	Carnivorous	Viviparous	NA	NA	NA	NA	extant	Least Concern	Stable	NA	2017	all	Legged Scincidae Jan2023 equation	-4.95054	3.13917	1.43272	1.03208	NA	Silvascincus murrayi	Silvascincus murrayi	Eulamprus murrayi	18582
Silvascincus tryoni	R08290	Lygosominae	yes	104	NA	NA	NA	NA	Australia	1918	mainland	-28.3	153.14	no	Diurnal	Terrestrial	Carnivorous	Viviparous	NA	NA	NA	NA	extant	Least Concern	Stable	NA	2017	all	Legged Scincidae Jan2023 equation	-4.95054	3.13917	1.38127	NA	NA	Silvascincus tryoni	Silvascincus tryoni	Eulamprus tryoni	18583
Simiscincus aurantiacus	R08291	Lygosominae	yes	87	80.5	NA	NA	NA	Oceania	1997	insular endemic	-22.23	166.75	no	Nocturnal	Semi-Fossorial	NA	Oviparous	NA	NA	NA	NA	extant	Vulnerable	Decreasing	B1ab(ii,iii,v)+2ab(ii,iii,v)	2017	all	Legged Scincidae Jan2023 equation	-4.95054	3.13917	1.13794	1.03208	NA	Simiscincus aurantiacus	Simiscincus aurantiacus	Simiscincus aurantiacus	18591
Sphenomorphus acutus	R08294	Lygosominae	yes	76.1	69.5	28.7	NA	NA	Oriental	1864	insular endemic	8.4	124.84	no	NA	Variable	NA	NA	NA	NA	NA	NA	extant	Least Concern	Decreasing	NA	2007	all	Legged Scincidae Jan2023 equation	-4.95054	3.13917	0.955446	0.831763	-0.374001	Sphenomorphus acutus	Sphenomorphus acutus	Sphenomorphus acutus	18745
Sphenomorphus aignanus	R08295	Lygosominae	yes	80	61	NA	NA	NA	Oceania	1898	insular endemic	-8.81	148.8	no	Diurnal	Variable	NA	Oviparous	NA	NA	NA	NA	extant	Least Concern	Unknown	NA	2020	all	Legged Scincidae Jan2023 equation	-4.95054	3.13917	1.02358	0.653914	NA	Sphenomorphus aignanus	NA	Sphenomorphus aignanus	18746
Sphenomorphus alfredi	R08296	Lygosominae	yes	33	NA	NA	NA	NA	Oriental	1898	insular endemic	3.85	115.684	no	NA	NA	NA	NA	NA	NA	NA	NA	extant	Data Deficient	Unknown	NA	2017	all	Legged Scincidae Jan2023 equation	-4.95054	3.13917	-0.183667	NA	NA	Sphenomorphus alfredi	NA	Sphenomorphus alfredi	18747
Sphenomorphus annamiticus	R11767	Lygosominae	yes	79.1	73.75	NA	NA	NA	Oriental	1901	mainland	12.8155	106.538	no	Diurnal	Variable	Carnivorous	NA	NA	NA	NA	NA	extant	NA	NA	NA	NA	all	Legged Scincidae Jan2023 equation	-4.95054	3.13917	1.00816	0.912683	NA	NA	NA	NA	22541
Sphenomorphus annectens	R08297	Lygosominae	yes	48	NA	NA	NA	NA	Oceania	1897	insular endemic	-8.7858	147.705	no	NA	NA	NA	NA	NA	NA	NA	NA	extant	Data Deficient	Unknown	NA	2015	all	Legged Scincidae Jan2023 equation	-4.95054	3.13917	0.327162	NA	NA	Sphenomorphus annectens	NA	Sphenomorphus annectens	18748
Sphenomorphus anomalopus	R08298	Lygosominae	yes	70	70	NA	NA	NA	Oriental	1890	insular endemic	3.43984	98.8058	no	NA	NA	NA	NA	NA	NA	NA	NA	extant	Data Deficient	Unknown	NA	2017	all	Legged Scincidae Jan2023 equation	-4.95054	3.13917	0.841536	0.841536	NA	Sphenomorphus anomalopus	NA	Sphenomorphus anomalopus	18749
Sphenomorphus anotus	R08299	Lygosominae	yes	48	NA	NA	NA	NA	Oceania	1973	insular endemic	-8.8	148.2	no	NA	Semi-Fossorial	NA	NA	NA	NA	NA	NA	extant	Least Concern	Unknown	NA	2013	all	Legged Scincidae Jan2023 equation	-4.95054	3.13917	0.327162	NA	NA	Sphenomorphus anotus	NA	Sphenomorphus anotus	18750
Sphenomorphus apalpebratus	R08300	Lygosominae	yes	42	42	NA	NA	NA	Oriental	2013	mainland	25.45	91.74	description	Diurnal	Terrestrial	NA	NA	NA	NA	NA	NA	extant	Near Threatened	Unknown	D2	2019	all	Legged Scincidae Jan2023 equation	-4.95054	3.13917	0.145115	0.145115	NA	Sphenomorphus apalpebratus	NA	Sphenomorphus apalpebratus	18751
Sphenomorphus bacboensis	R08302	Lygosominae	yes	42	40	NA	NA	NA	Oriental	2003	mainland	22.146	105.828	description	Diurnal	NA	NA	Oviparous	NA	NA	NA	NA	extant	Data Deficient	Unknown	NA	2017	all	Legged Scincidae Jan2023 equation	-4.95054	3.13917	0.145115	0.0785987	NA	Sphenomorphus bacboensis	NA	Sphenomorphus bacboensis	18752
Sphenomorphus bignelli	R08303	Lygosominae	yes	35	31	NA	NA	NA	Oceania	1932	insular endemic	-9.05	159.67	no	Diurnal	Terrestrial	Carnivorous	Oviparous	NA	NA	NA	NA	extant	Least Concern	Stable	NA	2011	all	Legged Scincidae Jan2023 equation	-4.95054	3.13917	-0.103448	-0.268902	NA	Sphenomorphus bignelli	NA	Sphenomorphus bignelli	18753
Sphenomorphus brunneus	R08304	Lygosominae	yes	87	77.7	25	NA	NA	Oceania	1974	insular endemic	-6.73	144.98	no	Nocturnal	Semi-Fossorial	NA	Oviparous	NA	NA	NA	NA	extant	Least Concern	Stable	NA	2015	all	Legged Scincidae Jan2023 equation	-4.95054	3.13917	1.13794	0.983813	-0.562169	Sphenomorphus brunneus	NA	Sphenomorphus brunneus	18754
Sphenomorphus buenloicus	R08305	Lygosominae	yes	57	NA	NA	NA	NA	Oriental	1983	mainland	14.2512	107.735	no	Diurnal	Terrestrial	Carnivorous	Oviparous	NA	NA	NA	NA	extant	Least Concern	Stable	NA	2017	all	Legged Scincidae Jan2023 equation	-4.95054	3.13917	0.56145	NA	NA	Sphenomorphus buenloicus	Sphenomorphus buenloicus	Sphenomorphus buenloicus	18755
Sphenomorphus buettikoferi	R08306	Lygosominae	yes	35	NA	NA	NA	NA	Oriental	1905	insular endemic	0.15	113.2	specimen	NA	Terrestrial	NA	NA	NA	NA	NA	NA	extant	Data Deficient	Unknown	NA	2017	all	Legged Scincidae Jan2023 equation	-4.95054	3.13917	-0.103448	NA	NA	Sphenomorphus buettikoferi	NA	Sphenomorphus buettikoferi	18756
Sphenomorphus cameronicus	R08309	Lygosominae	yes	70	65	NA	NA	NA	Oriental	1924	mainland	4.00602	101.595	no	Diurnal	Terrestrial	NA	NA	NA	NA	NA	NA	extant	Endangered	Unknown	B1ab(iii)+2ab(iii)	2017	all	Legged Scincidae Jan2023 equation	-4.95054	3.13917	0.841536	0.740503	NA	Sphenomorphus cameronicus	NA	Sphenomorphus cameronicus	18759
Sphenomorphus capitolythos	R08310	Lygosominae	yes	80.5	NA	NA	NA	NA	Oceania	2009	insular endemic	-5.65	132.65	description	NA	NA	NA	NA	NA	NA	NA	NA	extant	Data Deficient	Unknown	NA	2019	all	Legged Scincidae Jan2023 equation	-4.95054	3.13917	1.03208	NA	NA	Sphenomorphus capitolythos	NA	Sphenomorphus capitolythos	18760
Sphenomorphus celebensis	R08311	Lygosominae	yes	59.5	NA	NA	NA	NA	Oceania	1894	insular endemic	1.07447	123.388	no	NA	NA	NA	NA	NA	NA	NA	NA	extant	Data Deficient	Unknown	NA	2019	all	Legged Scincidae Jan2023 equation	-4.95054	3.13917	0.61997	NA	NA	Sphenomorphus celebense	NA	Sphenomorphus celebensis	18761
Sphenomorphus cinereus	R08312	Lygosominae	yes	105	88.75	40	NA	NA	Oceania	1974	insular endemic	-5.59	142.99	no	NA	Terrestrial	NA	Viviparous	NA	NA	NA	NA	extant	Data Deficient	Unknown	NA	2013	all	Legged Scincidae Jan2023 equation	-4.95054	3.13917	1.39432	1.16509	0.0785987	Sphenomorphus cinereus	NA	Sphenomorphus cinereus	18762
Sphenomorphus concinnatus	R08313	Lygosominae	yes	70	59	26	NA	NA	Oceania	1887	insular endemic	-8.08	158.31	no	Diurnal	Terrestrial	Carnivorous	Viviparous	NA	NA	NA	NA	extant	Least Concern	Stable	NA	2011	all	Legged Scincidae Jan2023 equation	-4.95054	3.13917	0.841536	0.608466	-0.508698	Sphenomorphus concinnatus	Sphenomorphus concinnatus	Sphenomorphus concinnatus	18763
Sphenomorphus consobrinus	R08314	Lygosominae	yes	38.5	38	NA	NA	NA	Oceania	1878	insular endemic	-0.39	127.62	no	NA	NA	NA	Oviparous	NA	NA	NA	NA	extant	Data Deficient	Stable	NA	2019	all	Legged Scincidae Jan2023 equation	-4.95054	3.13917	0.0264908	0.00866927	NA	Sphenomorphus consobrinus	NA	Sphenomorphus consobrinus	18764
Sphenomorphus cophias	R11437	Lygosominae	yes	46	NA	NA	NA	NA	Oriental	1908	mainland	4.59749	102.265	no	NA	Semi-Fossorial	NA	NA	NA	NA	NA	NA	extant	Data Deficient	Unknown	NA	2017	all	Legged Scincidae Jan2023 equation	-4.95054	3.13917	0.26914	NA	NA	Sphenomorphus cophias	NA	Tytthoscincus cophias	18765
Sphenomorphus courcyanus	R08316	Lygosominae	yes	44	NA	NA	NA	NA	Oriental	1912	mainland	25.96	92.45	no	Diurnal	Terrestrial	Carnivorous	NA	NA	NA	NA	NA	extant	Least Concern	Stable	NA	2018	all	Legged Scincidae Jan2023 equation	-4.95054	3.13917	0.208537	NA	NA	Sphenomorphus courcyanum	NA	Sphenomorphus courcyanus	18766
Sphenomorphus cranei	R08317	Lygosominae	yes	79	64.2	29	NA	NA	Oceania	1932	insular endemic	-7.84	157.98	no	Diurnal	Semi-Fossorial	Carnivorous	Oviparous	NA	NA	NA	NA	extant	Least Concern	Stable	NA	2011	all	Legged Scincidae Jan2023 equation	-4.95054	3.13917	1.00643	0.72362	-0.359824	Sphenomorphus cranei	Sphenomorphus cranei	Sphenomorphus cranei	18767
Sphenomorphus crassus	R08318	Lygosominae	yes	82	81.9	NA	NA	NA	Oriental	2001	insular endemic	4.9	115.7	specimen	NA	Terrestrial	NA	NA	NA	NA	NA	NA	extant	Data Deficient	Unknown	NA	2017	all	Legged Scincidae Jan2023 equation	-4.95054	3.13917	1.05725	1.05558	NA	Sphenomorphus crassus	NA	Sphenomorphus crassus	18768
Sphenomorphus cryptotis	R08319	Lygosominae	yes	83	75.6	NA	NA	NA	Oriental	2004	mainland	21.1804	105.1	no	Diurnal	Semi-Aquatic	NA	NA	NA	NA	NA	NA	extant	Least Concern	Unknown	NA	2017	all	Legged Scincidae Jan2023 equation	-4.95054	3.13917	1.07377	0.946459	NA	Sphenomorphus cryptotis	NA	Sphenomorphus cryptotis	18769
Sphenomorphus cyanolaemus	R08320	Lygosominae	yes	60.2	52.3	25.5	NA	NA	Oriental	1965	mainland	3.32	110.34	no	Diurnal	Variable	NA	Oviparous	NA	NA	NA	NA	extant	Least Concern	Unknown	NA	2017	all	Legged Scincidae Jan2023 equation	-4.95054	3.13917	0.635916	0.444129	-0.535171	Sphenomorphus cyanolaemus	Sphenomorphus cyanolaemus	Sphenomorphus cyanolaemus	18770
Sphenomorphus darlingtoni	R08321	Lygosominae	yes	64	56	39	NA	NA	Oceania	1945	insular endemic	-6.77	145.74	no	Nocturnal	Semi-Fossorial	Carnivorous	Oviparous	NA	NA	NA	NA	extant	Least Concern	Unknown	NA	2013	all	Legged Scincidae Jan2023 equation	-4.95054	3.13917	0.719366	0.537319	0.0440823	Sphenomorphus darlingtoni	NA	Sphenomorphus darlingtoni	18771
Sphenomorphus dekkerae	R11070	Lygosominae	yes	50	50	NA	NA	NA	Oceania	2017	insular endemic	-1.26667	132.183	description	NA	NA	NA	Oviparous	NA	NA	NA	NA	extant	NA	NA	NA	NA	all	Legged Scincidae Jan2023 equation	-4.95054	3.13917	0.382816	0.382816	NA	NA	NA	NA	21139
Sphenomorphus derooyae	R08322	Lygosominae	yes	85	NA	NA	NA	NA	Oceania	1927	insular endemic	-4.53	143.66	no	NA	Terrestrial	NA	NA	NA	NA	NA	NA	extant	Least Concern	Unknown	NA	2014	all	Legged Scincidae Jan2023 equation	-4.95054	3.13917	1.10623	NA	NA	Sphenomorphus derooyae	NA	Sphenomorphus derooyae	18772
Sphenomorphus diwata	R08323	Lygosominae	yes	60	NA	NA	NA	NA	Oriental	1967	insular endemic	8.27	125.98	no	NA	Terrestrial	NA	NA	NA	NA	NA	NA	extant	Data Deficient	Unknown	NA	2007	all	Legged Scincidae Jan2023 equation	-4.95054	3.13917	0.631379	NA	NA	Sphenomorphus diwata	Sphenomorphus diwata	Sphenomorphus diwata	18773
Sphenomorphus dussumieri	R08324	Lygosominae	yes	64	55.5	22	NA	NA	Oriental	1839	mainland	9.44	78.5	no	Diurnal	Variable	Carnivorous	Oviparous	NA	NA	NA	NA	extant	Least Concern	Stable	NA	2019	all	Legged Scincidae Jan2023 equation	-4.95054	3.13917	0.719366	0.525092	-0.736447	Sphenomorphus dussumieri	NA	Sphenomorphus dussumieri	18774
Sphenomorphus fasciatus	R08325	Lygosominae	yes	121	96.35	26.85	NA	NA	Oriental	1845	insular endemic	8.37	124.8	no	Diurnal	Semi-Fossorial	Carnivorous	Oviparous	9	NA	NA	NA	extant	Least Concern	Unknown	NA	2021	all	Legged Scincidae Jan2023 equation	-4.95054	3.13917	1.58768	1.27711	-0.464841	Sphenomorphus fasciatus	Sphenomorphus fasciatus	Sphenomorphus fasciatus	18775
Sphenomorphus forbesi	R08326	Lygosominae	yes	59	39.25	22	NA	NA	Oceania	1888	insular endemic	-9.32	147.69	no	Nocturnal	Semi-Fossorial	NA	Oviparous	NA	NA	NA	NA	extant	Least Concern	Unknown	NA	2013	all	Legged Scincidae Jan2023 equation	-4.95054	3.13917	0.608466	0.0527936	-0.736447	Sphenomorphus forbesi	NA	Sphenomorphus forbesi	18776
Sphenomorphus fragilis	R08327	Lygosominae	yes	54	46	17	NA	NA	Oceania	1877	insular endemic	-9.16	147.12	no	Nocturnal	Semi-Fossorial	Carnivorous	Viviparous	NA	NA	NA	NA	extant	Least Concern	Stable	NA	2015	all	Legged Scincidae Jan2023 equation	-4.95054	3.13917	0.487739	0.26914	-1.08795	Sphenomorphus fragilis	NA	Sphenomorphus fragilis	18777
Sphenomorphus fragosus	R08328	Lygosominae	yes	73	NA	31	NA	NA	Oceania	1967	insular endemic	-6.23	155.31	no	NA	Semi-Fossorial	NA	NA	NA	NA	NA	NA	extant	Data Deficient	Unknown	NA	2011	all	Legged Scincidae Jan2023 equation	-4.95054	3.13917	0.898747	NA	-0.268902	Sphenomorphus fragosus	NA	Sphenomorphus fragosus	18778
Sphenomorphus fuscolineatus	R08329	Lygosominae	yes	59	46.2	NA	NA	NA	Oceania	2004	insular endemic	-5.83	143.68	no	NA	Terrestrial	NA	Oviparous	NA	NA	NA	NA	extant	Least Concern	Unknown	NA	2015	all	Legged Scincidae Jan2023 equation	-4.95054	3.13917	0.608466	0.275054	NA	Sphenomorphus fuscolineatus	NA	Sphenomorphus fuscolineatus	18779
Sphenomorphus grandisonae	R08330	Lygosominae	yes	30	NA	NA	NA	NA	Oriental	1962	mainland	17.8	100.07	specimen	NA	NA	NA	NA	NA	NA	NA	NA	extant	Data Deficient	Unknown	NA	2017	all	Legged Scincidae Jan2023 equation	-4.95054	3.13917	-0.313605	NA	NA	Sphenomorphus grandisonae	NA	Sphenomorphus grandisonae	18780
Sphenomorphus granulatus	R08331	Lygosominae	yes	70	53	NA	NA	NA	Oceania	1903	insular endemic	-8.9	148.63	no	Nocturnal	Semi-Fossorial	NA	Oviparous	NA	NA	NA	NA	extant	Least Concern	Unknown	NA	2013	all	Legged Scincidae Jan2023 equation	-4.95054	3.13917	0.841536	0.462255	NA	Sphenomorphus granulatus	NA	Sphenomorphus granulatus	18781
Sphenomorphus haasi	R08332	Lygosominae	yes	57	NA	NA	NA	NA	Oriental	1965	insular endemic	2.1915	113.758	no	Diurnal	Terrestrial	NA	Oviparous	NA	NA	NA	NA	extant	Data Deficient	Unknown	NA	2017	all	Legged Scincidae Jan2023 equation	-4.95054	3.13917	0.56145	NA	NA	Sphenomorphus haasi	NA	Sphenomorphus haasi	18782
Sphenomorphus helenae	R08333	Lygosominae	yes	juveniles_only	NA	28.215	NA	NA	Oriental	1927	mainland	13.91	100.35	specimen	NA	NA	NA	NA	NA	NA	NA	NA	extant	Data Deficient	Unknown	NA	2017	all	Legged Scincidae Jan2023 equation	-4.95054	3.13917	juveniles_only	NA	-0.4414	Sphenomorphus helenae	NA	Sphenomorphus helenae	18783
Sphenomorphus incognitus	R08334	Lygosominae	yes	110	85.175	30.25	0.76	NA	Oriental	1912	mainland	24.93	108.76	no	Diurnal	Semi-Aquatic	Carnivorous	Oviparous	NA	NA	NA	NA	extant	Least Concern	Stable	NA	2017	all	Legged Scincidae Jan2023 equation	-4.95054	3.13917	1.45774	1.10904	-0.302291	Sphenomorphus incognitus	NA	Sphenomorphus incognitus	18784
Sphenomorphus indicus	R08335	Lygosominae	yes	104.7	78.8429	26.5	0.33	NA	Oriental	1853	mainland	24.36	105.11	no	Diurnal	Terrestrial	Carnivorous	Viviparous	NA	6	28.8	25.7	extant	Least Concern	Stable	NA	2018	all	Legged Scincidae Jan2023 equation	-4.95054	3.13917	1.39042	1.00372	-0.482729	Sphenomorphus indicus	Sphenomorphus indicus	Sphenomorphus indicus	18785
Sphenomorphus jobiensis	R08337	Lygosominae	yes	116	89	NA	NA	NA	Oceania	1874	insular endemic	-5.66	143.77	no	Cathemeral	Semi-Fossorial	Carnivorous	Oviparous	NA	NA	NA	NA	extant	Least Concern	Stable	NA	2015	all	Legged Scincidae Jan2023 equation	-4.95054	3.13917	1.53014	1.16893	NA	Sphenomorphus jobiensis	Sphenomorphus jobiensis	Sphenomorphus jobiensis	18787
Sphenomorphus kinabaluensis	R08338	Lygosominae	yes	59	51.2	20.8	NA	NA	Oriental	1895	insular endemic	5.81	116.27	no	Diurnal	Terrestrial	Carnivorous	Oviparous	NA	NA	NA	NA	extant	Least Concern	Unknown	NA	2017	all	Legged Scincidae Jan2023 equation	-4.95054	3.13917	0.608466	0.415149	-0.812915	Sphenomorphus kinabaluensis	NA	Sphenomorphus kinabaluensis	18788
Sphenomorphus latifasciatus	R08340	Lygosominae	yes	196	NA	NA	NA	NA	Oceania	1874	insular endemic	-3.42	140.92	no	NA	NA	NA	NA	NA	NA	NA	NA	extant	Least Concern	Unknown	NA	2015	all	Legged Scincidae Jan2023 equation	-4.95054	3.13917	2.24524	NA	NA	Sphenomorphus latifasciatus	NA	Sphenomorphus latifasciatus	18790
Sphenomorphus leptofasciatus	R08341	Lygosominae	yes	86	72.4	26	NA	NA	Oceania	1974	insular endemic	-5.9	144.23	no	Crepuscular	Semi-Fossorial	NA	Viviparous	NA	NA	NA	NA	extant	Least Concern	Unknown	NA	2014	all	Legged Scincidae Jan2023 equation	-4.95054	3.13917	1.12218	0.887496	-0.508698	Sphenomorphus leptofasciatus	Sphenomorphus leptofasciatus	Sphenomorphus leptofasciatus	18791
Sphenomorphus lineopunctulatus	R08342	Lygosominae	yes	84	62.65	NA	NA	NA	Oriental	1962	mainland	15.15	104.91	no	Diurnal	Terrestrial	Carnivorous	Oviparous	NA	NA	NA	NA	extant	Least Concern	Stable	NA	2017	all	Legged Scincidae Jan2023 equation	-4.95054	3.13917	1.0901	0.690301	NA	Sphenomorphus lineopunctulatus	NA	Sphenomorphus lineopunctulatus	18792
Sphenomorphus longicaudatus	R08343	Lygosominae	yes	94	79.6	NA	NA	NA	Oceania	1915	insular endemic	-5.73	140.59	no	NA	Semi-Fossorial	NA	Viviparous	NA	NA	NA	NA	extant	Least Concern	Unknown	NA	2014	all	Legged Scincidae Jan2023 equation	-4.95054	3.13917	1.24344	1.01675	NA	Sphenomorphus longicaudatus	NA	Sphenomorphus longicaudatus	18793
Sphenomorphus loriae	R08344	Lygosominae	yes	80	NA	53	NA	NA	Oceania	1897	insular endemic	-8.95	147.54	no	NA	NA	NA	NA	NA	NA	NA	NA	extant	Least Concern	Unknown	NA	2014	all	Legged Scincidae Jan2023 equation	-4.95054	3.13917	1.02358	NA	0.462255	Sphenomorphus loriae	NA	Sphenomorphus loriae	18794
Sphenomorphus louisiadensis	R08345	Lygosominae	yes	49	44	NA	NA	NA	Oceania	1903	insular endemic	-11.36	154.14	no	Diurnal	Terrestrial	NA	Oviparous	NA	NA	NA	NA	extant	Least Concern	Unknown	NA	2014	all	Legged Scincidae Jan2023 equation	-4.95054	3.13917	0.355273	0.208537	NA	Sphenomorphus louisiadensis	NA	Sphenomorphus louisiadensis	18795
Sphenomorphus maculatus	R08346	Lygosominae	yes	77	56.25	30	NA	NA	Oriental	1853	mainland	20.64	98.7	no	Diurnal	Terrestrial	Carnivorous	Oviparous	14	NA	32.1	NA	extant	Least Concern	Stable	NA	2018	all	Legged Scincidae Jan2023 equation	-4.95054	3.13917	0.971475	0.543392	-0.313605	Sphenomorphus maculatus	Sphenomorphus maculatus	Sphenomorphus maculatus	18796
Sphenomorphus maculicollus	R08347	Lygosominae	yes	49	NA	NA	NA	NA	Oriental	1967	insular endemic	4.0085	114.7	no	Diurnal	Variable	NA	NA	NA	NA	NA	NA	extant	Data Deficient	Unknown	NA	2017	all	Legged Scincidae Jan2023 equation	-4.95054	3.13917	0.355273	NA	NA	Sphenomorphus maculicollus	NA	Sphenomorphus maculicollus	18797
Sphenomorphus maindroni	R08348	Lygosominae	yes	77	61	29	NA	NA	Oceania	1879	insular endemic	-2.42	135.93	no	Nocturnal	Semi-Fossorial	NA	Oviparous	NA	NA	NA	NA	extant	Least Concern	Unknown	NA	2014	all	Legged Scincidae Jan2023 equation	-4.95054	3.13917	0.971475	0.653914	-0.359824	Sphenomorphus maindroni	Sphenomorphus maindroni	Sphenomorphus maindroni	18798
Sphenomorphus malaisei	R11817	Lygosominae	yes	44.5	NA	NA	NA	NA	Oriental	1937	mainland	cannot be mapped	cannot be mapped	specimen	NA	NA	NA	NA	NA	NA	NA	NA	extant	NA	NA	NA	NA	all	Legged Scincidae Jan2023 equation	-4.95054	3.13917	0.223942	NA	NA	NA	NA	NA	20919
Sphenomorphus malayanus	R08349	Lygosominae	yes	65	NA	NA	NA	NA	Oriental	1888	mainland	2.68237	101.234	no	NA	NA	NA	NA	NA	NA	NA	NA	extant	Data Deficient	Unknown	NA	2019	all	Legged Scincidae Jan2023 equation	-4.95054	3.13917	0.740503	NA	NA	Sphenomorphus malayanum	NA	Sphenomorphus malayanus	18799
Sphenomorphus melanopogon	R08351	Lygosominae	yes	90	58.25	NA	NA	NA	Oceania	1839	insular endemic	-8.30093	122.437	no	Diurnal	Scansorial	Carnivorous	Oviparous	NA	NA	NA	NA	extant	Least Concern	Unknown	NA	2017	all	Legged Scincidae Jan2023 equation	-4.95054	3.13917	1.18416	0.591024	NA	Sphenomorphus melanopogon	Sphenomorphus melanopogon	Sphenomorphus melanopogon	18801
Sphenomorphus meyeri	R08352	Lygosominae	yes	128	NA	NA	NA	NA	Oceania	1875	insular endemic	-2.57	133.47	no	Nocturnal	Terrestrial	NA	NA	NA	NA	NA	NA	extant	Least Concern	Unknown	NA	2014	all	Legged Scincidae Jan2023 equation	-4.95054	3.13917	1.66435	NA	NA	Sphenomorphus meyeri	NA	Sphenomorphus meyeri	18802
Sphenomorphus microtympanum	R08353	Lygosominae	yes	45	NA	NA	NA	NA	Oceania	1973	insular endemic	-7.88	147.26	no	NA	NA	NA	NA	NA	NA	NA	NA	extant	Least Concern	Stable	NA	2013	all	Legged Scincidae Jan2023 equation	-4.95054	3.13917	0.239175	NA	NA	Sphenomorphus microtympanus	NA	Sphenomorphus microtympanum	18803
Sphenomorphus mimicus	R08354	Lygosominae	yes	42	42	NA	NA	NA	Oriental	1962	mainland	16.27	104.98	no	Diurnal	Terrestrial	NA	Oviparous	NA	NA	NA	NA	extant	Data Deficient	Unknown	NA	2017	all	Legged Scincidae Jan2023 equation	-4.95054	3.13917	0.145115	0.145115	NA	Sphenomorphus mimicus	NA	Sphenomorphus mimicus	18804
Sphenomorphus mimikanus	R08355	Lygosominae	yes	90	NA	NA	NA	NA	Oceania	1914	insular endemic	-4.54	136.64	no	NA	NA	NA	NA	NA	NA	NA	NA	extant	Data Deficient	Unknown	NA	2014	all	Legged Scincidae Jan2023 equation	-4.95054	3.13917	1.18416	NA	NA	Sphenomorphus mimikanum	NA	Sphenomorphus mimikanus	18805
Sphenomorphus minutus	R08356	Lygosominae	yes	41	33.5	NA	NA	NA	Oceania	1874	insular endemic	-5.71	144.91	no	Nocturnal	Semi-Fossorial	NA	Oviparous	NA	NA	22.1	NA	extant	Least Concern	Unknown	NA	2014	all	Legged Scincidae Jan2023 equation	-4.95054	3.13917	0.112263	-0.163165	NA	Sphenomorphus minutus	NA	Sphenomorphus minutus	18806
Sphenomorphus modiglianii	R08358	Lygosominae	yes	41	NA	NA	NA	NA	Oriental	1894	insular endemic	-2.22759	99.6783	specimen	NA	NA	NA	NA	NA	NA	NA	NA	extant	Endangered	Unknown	B1ab(iii)	2017	all	Legged Scincidae Jan2023 equation	-4.95054	3.13917	0.112263	NA	NA	Sphenomorphus modigliani	NA	Sphenomorphus modiglianii	18808
Sphenomorphus muelleri	R08359	Lygosominae	yes	206	165.425	NA	NA	NA	Oceania	1837	insular endemic	-6.83	141.52	no	Nocturnal	Terrestrial	Carnivorous	Oviparous	NA	NA	NA	NA	extant	Least Concern	Unknown	NA	2013	all	Legged Scincidae Jan2023 equation	-4.95054	3.13917	2.31308	2.01403	NA	Sphenomorphus muelleri	Sphenomorphus muelleri	Sphenomorphus muelleri	18809
Sphenomorphus multisquamatus	R08360	Lygosominae	yes	73	59.5	25	NA	NA	Oriental	1958	insular endemic	4.19	115.84	no	Diurnal	Terrestrial	Carnivorous	Oviparous	NA	NA	NA	NA	extant	Least Concern	Unknown	NA	2017	all	Legged Scincidae Jan2023 equation	-4.95054	3.13917	0.898747	0.61997	-0.562169	Sphenomorphus multisquamatus	Sphenomorphus multisquamatus	Sphenomorphus multisquamatus	18810
Sphenomorphus murudensis	R08361	Lygosominae	yes	50.4	NA	NA	NA	NA	Oriental	1925	insular endemic	3.92	115.33	locality	Diurnal	Terrestrial	NA	Oviparous	NA	NA	NA	NA	extant	Data Deficient	Unknown	NA	2017	all	Legged Scincidae Jan2023 equation	-4.95054	3.13917	0.393679	NA	NA	Sphenomorphus murudensis	NA	Sphenomorphus murudensis	18811
Sphenomorphus necopinatus	R08362	Lygosominae	yes	44	39.25	17	NA	NA	Oriental	1942	insular endemic	-6.84028	107.126	no	Diurnal	Terrestrial	NA	Oviparous	NA	NA	NA	NA	extant	Data Deficient	Unknown	NA	2019	all	Legged Scincidae Jan2023 equation	-4.95054	3.13917	0.208537	0.0527936	-1.08795	Sphenomorphus necopinatus	NA	Sphenomorphus necopinatus	18812
Sphenomorphus neuhaussi	R08363	Lygosominae	yes	133.6	NA	NA	NA	NA	Oceania	1911	insular endemic	-6.24	146.57	no	NA	NA	NA	NA	NA	NA	NA	NA	extant	Least Concern	Unknown	NA	2014	all	Legged Scincidae Jan2023 equation	-4.95054	3.13917	1.72273	NA	NA	Sphenomorphus neuhaussi	NA	Sphenomorphus neuhaussi	18813
Sphenomorphus nigriventris	R08364	Lygosominae	yes	90	71.9	31	NA	NA	Oceania	1915	insular endemic	-4.32	139.07	no	Nocturnal	Semi-Fossorial	NA	Oviparous	NA	NA	NA	NA	extant	Least Concern	Unknown	NA	2015	all	Legged Scincidae Jan2023 equation	-4.95054	3.13917	1.18416	0.878048	-0.268902	Sphenomorphus nigriventris	NA	Sphenomorphus nigriventris	18814
Sphenomorphus nigrolabris	R08365	Lygosominae	yes	95	NA	NA	NA	NA	Oceania	1873	insular endemic	-0.863376	121.292	no	NA	NA	NA	NA	NA	NA	NA	NA	extant	Near Threatened	Decreasing	A2c+3c+4c	2019	all	Legged Scincidae Jan2023 equation	-4.95054	3.13917	1.25787	NA	NA	Sphenomorphus nigrolabris	NA	Sphenomorphus nigrolabris	18815
Sphenomorphus nigrolineatus	R08366	Lygosominae	yes	75	64.6	21	NA	NA	Oceania	1897	insular endemic	-9.46	148.27	no	Cathemeral	Semi-Fossorial	NA	Oviparous	NA	NA	NA	NA	extant	Least Concern	Unknown	NA	2014	all	Legged Scincidae Jan2023 equation	-4.95054	3.13917	0.935596	0.732088	-0.799869	Sphenomorphus nigrolineatus	NA	Sphenomorphus nigrolineatus	18816
Sphenomorphus oligolepis	R08367	Lygosominae	yes	55	48	NA	NA	NA	Oceania	1914	insular endemic	-6.78	143.9	no	NA	NA	NA	Oviparous	NA	NA	NA	NA	extant	Least Concern	Unknown	NA	2019	all	Legged Scincidae Jan2023 equation	-4.95054	3.13917	0.512754	0.327162	NA	Sphenomorphus oligolepis	NA	Sphenomorphus oligolepis	18817
Sphenomorphus orientalis	R08368	Lygosominae	yes	54	54	NA	NA	NA	Oriental	1940	mainland	21.2832	94.2943	no	NA	NA	NA	Oviparous	NA	NA	NA	NA	extant	Least Concern	Stable	NA	2017	all	Legged Scincidae Jan2023 equation	-4.95054	3.13917	0.487739	0.487739	NA	Sphenomorphus orientale	NA	Sphenomorphus orientalis	18818
Sphenomorphus papuae	R08369	Lygosominae	yes	80	73.6	NA	NA	NA	Oceania	1928	insular endemic	-8.39	147.1	no	Nocturnal	Semi-Fossorial	NA	Oviparous	NA	NA	NA	NA	extant	Least Concern	Unknown	NA	2013	all	Legged Scincidae Jan2023 equation	-4.95054	3.13917	1.02358	0.909907	NA	Sphenomorphus papuae	NA	Sphenomorphus papuae	18819
Sphenomorphus phuquocensis	R12083	Lygosominae	yes	60.8	NA	NA	NA	NA	Oriental	2020	insular endemic	10.367	104.017	specimen	NA	Terrestrial	NA	NA	NA	NA	NA	NA	extant	NA	NA	NA	NA	all	Legged Scincidae Jan2023 equation	-4.95054	3.13917	0.649437	NA	NA	NA	NA	NA	23015
Sphenomorphus praesignis	R08371	Lygosominae	yes	121	113.833	39.5	1.25	NA	Oriental	1900	mainland	5.59	101.24	no	Diurnal	Terrestrial	NA	Viviparous	NA	NA	NA	NA	extant	Least Concern	Unknown	NA	2017	all	Legged Scincidae Jan2023 equation	-4.95054	3.13917	1.58768	1.50444	0.0614497	Sphenomorphus praesignis	Sphenomorphus praesignis	Sphenomorphus praesignis	18821
Sphenomorphus pratti	R08372	Lygosominae	yes	95.3	82.5	NA	NA	NA	Oceania	1903	insular endemic	-5.29	144.03	no	Nocturnal	Semi-Fossorial	Carnivorous	Oviparous	NA	NA	NA	NA	extant	Least Concern	Stable	NA	2013	all	Legged Scincidae Jan2023 equation	-4.95054	3.13917	1.26217	1.06553	NA	Sphenomorphus pratti	NA	Sphenomorphus pratti	18822
Sphenomorphus preylangensis	R11745	Lygosominae	yes	87.6	83.75	NA	NA	NA	Oriental	2019	mainland	11.5698	104.888	description	Diurnal	Scansorial	NA	NA	NA	NA	NA	NA	extant	NA	NA	NA	NA	all	Legged Scincidae Jan2023 equation	-4.95054	3.13917	1.14731	1.08604	NA	NA	NA	NA	22448
Sphenomorphus puncticentralis	R08373	Lygosominae	yes	45	NA	NA	NA	NA	Oriental	1994	insular endemic	-7.135	108.005	no	Diurnal	Terrestrial	NA	NA	NA	NA	NA	NA	extant	Least Concern	Stable	NA	2019	all	Legged Scincidae Jan2023 equation	-4.95054	3.13917	0.239175	NA	NA	Sphenomorphus puncticentralis	NA	Sphenomorphus puncticentralis	18823
Sphenomorphus rarus	R08374	Lygosominae	yes	52	NA	NA	NA	NA	Neotropic	1991	mainland	8.81537	-82.315	no	NA	NA	NA	NA	NA	NA	NA	NA	extant	Data Deficient	Unknown	NA	2012	all	Legged Scincidae Jan2023 equation	-4.95054	3.13917	0.436286	NA	NA	Sphenomorphus rarus	NA	Sphenomorphus rarus	18824
Sphenomorphus rufus	R08375	Lygosominae	yes	60	NA	NA	NA	NA	Oceania	1887	insular endemic	-5.78	134.52	specimen	NA	Terrestrial	NA	NA	NA	NA	NA	NA	extant	Data Deficient	Unknown	NA	2014	all	Legged Scincidae Jan2023 equation	-4.95054	3.13917	0.631379	NA	NA	NA	NA	Sphenomorphus rufus	20950
Sphenomorphus sabanus	R08376	Lygosominae	yes	60	51.3	NA	NA	NA	Oriental	1958	insular endemic	4.99384	117.194	no	Diurnal	Variable	Carnivorous	Oviparous	NA	NA	25.8	NA	extant	Least Concern	Unknown	NA	2017	all	Legged Scincidae Jan2023 equation	-4.95054	3.13917	0.631379	0.417809	NA	Sphenomorphus sabanus	Sphenomorphus sabanus	Sphenomorphus sabanus	18825
Sphenomorphus sanana	R08377	Lygosominae	yes	32	NA	NA	NA	NA	Oceania	1926	insular endemic	-2.22	125.96	description	NA	NA	NA	NA	NA	NA	NA	NA	extant	Endangered	Unknown	B1ab(iii)+2ab(iii)	2019	all	Legged Scincidae Jan2023 equation	-4.95054	3.13917	-0.225618	NA	NA	Sphenomorphus sananus	NA	Sphenomorphus sananus	18826
Sphenomorphus sanctus	R08378	Lygosominae	yes	55	NA	NA	NA	NA	Oriental	1839	insular endemic	-5.92069	106.353	no	Diurnal	Variable	NA	NA	NA	NA	NA	NA	extant	Least Concern	Stable	NA	2019	all	Legged Scincidae Jan2023 equation	-4.95054	3.13917	0.512754	NA	NA	Sphenomorphus sanctus	NA	Sphenomorphus sanctus	18827
Sphenomorphus sarasinorum	R08379	Lygosominae	yes	76	NA	NA	NA	NA	Oceania	1897	insular endemic	-1.17369	121.531	no	NA	NA	NA	NA	NA	NA	NA	NA	extant	Endangered	Decreasing	B2ab(iii)	2019	all	Legged Scincidae Jan2023 equation	-4.95054	3.13917	0.953654	NA	NA	Sphenomorphus sarasinorum	NA	Sphenomorphus sarasinorum	18828
Sphenomorphus schlegeli	R08380	Lygosominae	yes	33	NA	NA	NA	NA	Oceania	1927	insular endemic	-8.57	119.5	no	NA	Terrestrial	NA	NA	NA	NA	NA	NA	extant	Least Concern	Unknown	NA	2019	all	Legged Scincidae Jan2023 equation	-4.95054	3.13917	-0.183667	NA	NA	Sphenomorphus schlegeli	NA	Sphenomorphus schlegeli	18829
Sphenomorphus schultzei	R08381	Lygosominae	yes	47	38	NA	NA	NA	Oceania	1911	insular endemic	-5.26	142.25	no	Nocturnal	Semi-Fossorial	NA	Oviparous	NA	NA	NA	NA	extant	Least Concern	Unknown	NA	2014	all	Legged Scincidae Jan2023 equation	-4.95054	3.13917	0.298459	0.00866927	NA	Sphenomorphus schultzei	NA	Sphenomorphus schultzei	18830
Sphenomorphus scotophilus	R08382	Lygosominae	yes	70	48.4	NA	NA	NA	Oriental	1900	mainland	4.43	101.43	no	Diurnal	Variable	Carnivorous	Oviparous	NA	NA	NA	NA	extant	Least Concern	Stable	NA	2017	all	Legged Scincidae Jan2023 equation	-4.95054	3.13917	0.841536	0.338476	NA	Sphenomorphus scotophilus	NA	Sphenomorphus scotophilus	18831
Sphenomorphus scutatus	R08383	Lygosominae	yes	44	39	NA	NA	NA	Oceania	1867	insular endemic	7.48	134.56	no	Diurnal	Terrestrial	NA	Oviparous	NA	NA	NA	NA	extant	Least Concern	Stable	NA	2011	all	Legged Scincidae Jan2023 equation	-4.95054	3.13917	0.208537	0.0440823	NA	Sphenomorphus scutatus	Sphenomorphus scutatus	Sphenomorphus scutatus	18832
Sphenomorphus senja	R08384	Lygosominae	yes	65	NA	NA	NA	NA	Oriental	2015	mainland	4.5956	101.418	no	NA	Terrestrial	NA	NA	NA	NA	NA	NA	extant	Data Deficient	Unknown	NA	2017	all	Legged Scincidae Jan2023 equation	-4.95054	3.13917	0.740503	NA	NA	NA	NA	Sphenomorphus senja	20172
Sphenomorphus sheai	R08385	Lygosominae	yes	35.2	35.2	NA	NA	NA	Oriental	2013	mainland	14.5342	108.451	locality	Nocturnal	Terrestrial	NA	unclear	NA	NA	NA	NA	extant	Data Deficient	Unknown	NA	2017	all	Legged Scincidae Jan2023 equation	-4.95054	3.13917	-0.0956797	-0.0956797	NA	Sphenomorphus sheai	NA	Sphenomorphus sheai	18833
Sphenomorphus shelfordi	R08386	Lygosominae	yes	70	NA	NA	NA	NA	Oriental	1900	insular endemic	1.133	110.217	specimen	Diurnal	Terrestrial	NA	NA	NA	NA	NA	NA	extant	Data Deficient	Unknown	NA	2017	all	Legged Scincidae Jan2023 equation	-4.95054	3.13917	0.841536	NA	NA	Sphenomorphus shelfordi	NA	Sphenomorphus shelfordi	18834
Sphenomorphus simus	R08388	Lygosominae	yes	58	NA	25	NA	NA	Oceania	1879	insular endemic	-5.1	140.66	no	Diurnal	Variable	NA	Oviparous	NA	NA	24.25	NA	extant	Least Concern	Stable	NA	2014	all	Legged Scincidae Jan2023 equation	-4.95054	3.13917	0.58516	NA	-0.562169	Sphenomorphus simus	Sphenomorphus simus	Sphenomorphus simus	18836
[truncated: 508 more rows]
