# Supplementary material for: Built for success: Distribution, morphology, ecology and life history of the world's skinks
Source: Ecol Evol. 2023 Dec 12;13(12):e10791. doi: 10.1002/ece3.10791 (PMC10716605; doi:10.1002/ece3.10791)
Supplement: Supplementary file 2 — Appendix S2 [file ECE3-13-e10791-s001.zip › Appendix_2-_skink_lengths_and_masses.xlsx]

## Sheet: data
subfamily	Species	GARD_id	snout-vent length (mm)	mass (g)	logL	logM	Source	n	sex/age	legs	notes	full reference
Acontiinae	Acontias gariepensis	R07006	119.9	1.157	2.07882	0.0633334	Mesquita et al. 2016	14	unsexed	limbless		Mesquita, D. O., Faria, R. G., Colli, G. R., Vitt, L. J. and Pianka, E. R. 2016. Lizard life-history strategies. Austral Ecology 41: 1-5.
Acontiinae	Acontias grayi	R11454	95.48	1.15	1.97991	0.0606978	Krystal Tolley, pers. comm. To SM	2	unsexed	limbless		Krystal Tolley, pers. comm. To SM
Acontiinae	Acontias kgalagadi	R07009	116.12	1.95	2.06491	0.290035	Le Guilloux et al. 2020	5	unsexed	limbless		Le Guilloux, M., Miralles, A., Measey, J., Vanhooydonck, B., O’Reilly, J. C., Lowie, A. and Herrel, A. 2020. Trade-offs between burrowing and biting force in fossorial scincid lizards?. Biological Journal of the Linnean Societ 130: 310–319.
Acontiinae	Acontias lineatus	R07010	126	3.1	2.10037	0.491362	Mesquita et al. 2016	23	female	limbless		Mesquita, D. O., Faria, R. G., Colli, G. R., Vitt, L. J. and Pianka, E. R. 2016. Lizard life-history strategies. Austral Ecology 41: 1-5.
Acontiinae	Acontias litoralis	R07011	108.34	1.39	2.03479	0.143015	Le Guilloux et al. 2020	47	unsexed	limbless		Le Guilloux, M., Miralles, A., Measey, J., Vanhooydonck, B., O’Reilly, J. C., Lowie, A. and Herrel, A. 2020. Trade-offs between burrowing and biting force in fossorial scincid lizards?. Biological Journal of the Linnean Societ 130: 310–319.
Acontiinae	Acontias meleagris	R07012	194.24	9.74	2.28834	0.988559	Le Guilloux et al. 2020	6	unsexed	limbless		Le Guilloux, M., Miralles, A., Measey, J., Vanhooydonck, B., O’Reilly, J. C., Lowie, A. and Herrel, A. 2020. Trade-offs between burrowing and biting force in fossorial scincid lizards?. Biological Journal of the Linnean Societ 130: 310–319.
Acontiinae	Acontias percivali	R07016	246.83	16.87	2.3924	1.22712	Le Guilloux et al. 2020	12	unsexed	limbless		Le Guilloux, M., Miralles, A., Measey, J., Vanhooydonck, B., O’Reilly, J. C., Lowie, A. and Herrel, A. 2020. Trade-offs between burrowing and biting force in fossorial scincid lizards?. Biological Journal of the Linnean Societ 130: 310–319.
Acontiinae	Acontias plumbeus	R07017	252	34	2.4014	1.53148	Martiz 2007	1	unsexed	limbless		Martiz, B. 2007. Mehelya nyassae (black file snake). Feeding. Herpetological Review 38: 341.
Acontiinae	Acontias richardi	R07019	131	2.45	2.11727	0.389166	Jacobsen 1987	1	male	limbless		Jacobsen, N. H. G. 1987. A new subspecies of Typhlosaurus lineatus Boulenger 1887 (Reptilia: Scincidae) from Venda, southern Africa. South African Journal of Zoology, 22: 318-320.
Acontiinae	Typhlosaurus caecus	R08571	171.3	3.42	2.23376	0.534026	Le Guilloux et al. 2020	32	unsexed	limbless		Le Guilloux, M., Miralles, A., Measey, J., Vanhooydonck, B., O’Reilly, J. C., Lowie, A. and Herrel, A. 2020. Trade-offs between burrowing and biting force in fossorial scincid lizards?. Biological Journal of the Linnean Societ 130: 310–319.
Acontiinae	Typhlosaurus lomiae	R08572	106.33	0.92	2.02666	-0.0362122	Le Guilloux et al. 2020	9	unsexed	limbless		Le Guilloux, M., Miralles, A., Measey, J., Vanhooydonck, B., O’Reilly, J. C., Lowie, A. and Herrel, A. 2020. Trade-offs between burrowing and biting force in fossorial scincid lizards?. Biological Journal of the Linnean Societ 130: 310–319.
Acontiinae	Typhlosaurus vermis	R08574	195.33	2.68	2.29077	0.428135	Le Guilloux et al. 2020	6	unsexed	limbless		Le Guilloux, M., Miralles, A., Measey, J., Vanhooydonck, B., O’Reilly, J. C., Lowie, A. and Herrel, A. 2020. Trade-offs between burrowing and biting force in fossorial scincid lizards?. Biological Journal of the Linnean Societ 130: 310–319.
Lygosominae	Ablepharus kitaibelii	R06998	42.59	0.99	1.62931	-0.00436481	Vergilov et al. 2022	108	male	all		Vergilov, V., Tzankov, N., Kornilev, Y. and Popgeorgiev, G. 2022. Ecology of the small snake-eyed skink Ablepharus kitaibelii (Bibron & Bory de Saint-Vincent, 1833) in a NW Bulgarian population. North-Western Journal of Zoology, 18: 40-46.
Lygosominae	Ablepharus rueppellii	R07001	34.3246	0.646286	1.53561	-0.189575	TAU Museum & Shai Meiri	35	unsexed	all	adults	Zoological Museum, The Steinhardt Museum of Natural History, Tel-Aviv, Israel.
Lygosominae	Acritoscincus duperreyi	R07082	58.1	2.9	1.76418	0.462398	Greer 2022	28	male	all	p1749 text, table gives other values, citing Pengilley, 1972	Greer, A. E. 2022. Encyclopedia of Australian reptiles. Version: 1 February 2022
Lygosominae	Acritoscincus trilineatus	R07084	50.2515	2.02	1.70115	0.305351	Fleming et al. 2013	not reported	unsexed	all		Fleming, P. A., Valentine, L. E. and Bateman, P. W. 2013. Telling tails: selective pressures acting on investment in lizard tails. Physiological and Biochemical Zoology, 86: 645-658.
Lygosominae	Anepischetosia maccoyi	R07060	45.5	0.9	1.65801	-0.0457575	Pengilley 1972	38	male	all		Pengilley, R. 1972. Systematic relationships and ecology of some lygosomine lizards from southeastern Australia. Unpublished ph.D. thesis, Australian National University, Canberra; 313 pp.
Lygosominae	Aspronema dorsivittatum	R07069	60.7	3.54	1.78319	0.549003	Ortiz et al. 2019	12	male	all		Ortiz, M. A., Boretto, J. M. and Ibarguengoytia, N. R. 2019. Reproductive biology of a viviparous lizard (Mabuya dorsivittata) from the subtropical Wet Chaco of Argentina: geographical variations in response to local environmental pressures. Anais da Academia Brasileira de Ciencias, 91: e20170817.
Lygosominae	Bellatorias major	R07086	274.4	700.7	2.43838	2.84553	Osterwalder et al. 2004	7	male	all		Osterwalder, K., Klingenbock, A. and Shine, R. 2004. Field studies on a social lizard: Home range and social organization in an Australian skink, Egernia major. Austral Ecology 29: 241-249.
Lygosominae	Brasiliscincus agilis	R07126	65.8	6.26	1.81823	0.796574	Vrcibradic et al. 2007	68	male	all		Vrcibradic, D., Rocha, C. F. D. and Rocha-Barbosa, O. 2007. The relationship between body mass and snout-vent length in three species of Mabuya from eastern Brazil. Herpetological Journal 17: 43-47.
Lygosominae	Brasiliscincus heathi	R07128	63.8	5.6	1.80482	0.748188	Vitt 1995	113	male	all		Vitt, L. J. 1995. The ecology of tropical lizards in the caatinga of northeast Brazil. Occasional Papers of the Oklahoma Museum of Natural History 1: 1-29.
Lygosominae	Carinascincus coventryi	R10405	39.2	0.9	1.59329	-0.0457575	Greer 2022	80	male	all	citing Pengilley, 1972	Greer, A. E. 2022. Encyclopedia of Australian reptiles. Version: 1 February 2022
Lygosominae	Carinascincus greeni	R10406	64.42	4.79	1.80902	0.680336	Caldwell et al. 2015	19	male	all		Caldwell, M. W., Nydam, R. L., Palci, A. and Apesteguıia, S. 2015. The oldest known snakes from the Middle Jurassic-Lower Cretaceous provide insights on snake evolution. Nature Communications 6: 5996.
Lygosominae	Carinascincus metallicus	R10407	51.6797	3.10178	1.71332	0.491611	Dave Chapple	197	male	all		Dave Chapple
Lygosominae	Carinascincus microlepidotus	R10408	60.1	3.6	1.77887	0.556303	Olsson et al. 2002	527	male	all		Olsson, M., Shine, R., Wapstra, E., Ujvari, B. and Madsen, T. 2002. Sexual dimorphism in lizard body shape: The roles of sexual selection and fecundity selection. Evolution 56: 1538-1542.
Lygosominae	Carinascincus ocellatus	R10409	64.8	4.8	1.81158	0.681241	Greer 2022	52	male	all	26+26, two localities citing Caldwell et al., 2017	Greer, A. E. 2022. Encyclopedia of Australian reptiles. Version: 1 February 2022
Lygosominae	Carlia ailanpalai	R07152	67	7.2	1.82607	0.857332	Gordon Rodda (pers. comm. To SM)	hundreds	unsexed	all	maximum values	Gordon Rodda (pers. comm. To SM)
Lygosominae	Carlia amax	R07153	32.5	1	1.51188	0	Black 1983	2	unsexed	all		Black, D. G. 1983. Encephalization of Australian reptiles. MSc. Thesis, Monash University.
Lygosominae	Carlia bicarinata	R07157	44.6	2.23	1.64933	0.348305	Black 1983	3	unsexed	all		Black, D. G. 1983. Encephalization of Australian reptiles. MSc. Thesis, Monash University.
Lygosominae	Carlia dogare	R07162	48	4.8	1.68124	0.681241	Greer 2022	4	unsexed	all	citing Vickers and Schwarzkopf, 2016	Greer, A. E. 2022. Encyclopedia of Australian reptiles. Version: 1 February 2022
Lygosominae	Carlia fusca	R07164	58	3.35	1.76343	0.525045	Albuquerque et al. 2015	12	male	all		Albuquerque, R. L., Bonine, K. E. and Garland, T. 2015. Speed and endurance do not trade off in phrynosomatid lizards. Physiological and Biochemical Zoology: Ecological and Evolutionary Approaches 88: 634-647.
Lygosominae	Carlia jarnoldae	R07167	42.74	1.66	1.63083	0.220108	Goodman et al. 2009	57	female	all	post oviposition	Goodman, B. A., Hudson, S. C., Isaac, J. L. and Schwarzkopf, L. 2009. The evolution of body shape in response to habitat: is reproductive output reduced in flat lizards? Evolution 63: 1279-1291.
Lygosominae	Carlia longipes	R07170	58.49	4.16	1.76708	0.619093	Goodman et al. 2009	70	female	all	post oviposition	Goodman, B. A., Hudson, S. C., Isaac, J. L. and Schwarzkopf, L. 2009. The evolution of body shape in response to habitat: is reproductive output reduced in flat lizards? Evolution 63: 1279-1291.
Lygosominae	Carlia pectoralis	R07175	43.73	1.6	1.64078	0.20412	Goodman et al. 2009	26	female	all	post oviposition	Goodman, B. A., Hudson, S. C., Isaac, J. L. and Schwarzkopf, L. 2009. The evolution of body shape in response to habitat: is reproductive output reduced in flat lizards? Evolution 63: 1279-1291.
Lygosominae	Carlia rhomboidalis	R07179	48.51	2.3	1.68583	0.361728	Goodman et al. 2009	12	female	all	post oviposition	Goodman, B. A., Hudson, S. C., Isaac, J. L. and Schwarzkopf, L. 2009. The evolution of body shape in response to habitat: is reproductive output reduced in flat lizards? Evolution 63: 1279-1291.
Lygosominae	Carlia rostralis	R07181	59.05	4.15	1.77122	0.618048	Goodman et al. 2009	14	female	all	post oviposition	Goodman, B. A., Hudson, S. C., Isaac, J. L. and Schwarzkopf, L. 2009. The evolution of body shape in response to habitat: is reproductive output reduced in flat lizards? Evolution 63: 1279-1291.
Lygosominae	Carlia rubrigularis	R07183	52.83	2.99	1.72288	0.475671	Goodman et al. 2009	91	female	all	post oviposition	Goodman, B. A., Hudson, S. C., Isaac, J. L. and Schwarzkopf, L. 2009. The evolution of body shape in response to habitat: is reproductive output reduced in flat lizards? Evolution 63: 1279-1291.
Lygosominae	Carlia storri	R07188	43.1	1.71	1.63448	0.232996	Goodman et al. 2009	23	female	all	post oviposition	Goodman, B. A., Hudson, S. C., Isaac, J. L. and Schwarzkopf, L. 2009. The evolution of body shape in response to habitat: is reproductive output reduced in flat lizards? Evolution 63: 1279-1291.
Lygosominae	Carlia vivax	R07193	46.1	1.7	1.6637	0.230449	Goodman et al. 2006	4	female	all		Goodman, S. M., Vasey, N. and Burney, D. A. 2006. The subfossil occurrence and paleoecological implications of Macrotarsomys petteri (Rodentia: Nesomyidae) in extreme southeastern Madagascar. Comptes Rendus Palevol, 5: 953-962.
Lygosominae	Carlia wundalthini	R07194	43.6	2.2	1.63949	0.342423	Hoskin 2014	8	unsexed	all		Hoskin, C. J. 2014. A new skink (Scincidae: Carlia) from the rainforest uplands of Cape Melville, north-east Australia. Zootaxa 3869: 224-236.
Lygosominae	Chioninia stangeri	R07235	73.9	9	1.86864	0.954243	Carretero et al. 2016	10	unsexed	all		Carretero, M. A., Lopes, E. P. and Vasconcelos R. 2016. An ecophysiological background for biogeographic patterns of two island lizards? The Science of Nature 103: 97.
Lygosominae	Concinnia brachysoma	R07241	76.19	6.94	1.8819	0.841359	Goodman et al. 2009	8	female	all	post oviposition	Goodman, B. A., Hudson, S. C., Isaac, J. L. and Schwarzkopf, L. 2009. The evolution of body shape in response to habitat: is reproductive output reduced in flat lizards? Evolution 63: 1279-1291.
Lygosominae	Concinnia sokosoma	R07245	51	3	1.70757	0.477121	Salked 2004	1	male	all		Salked, D. J. 2004. Eulamprus quoyii (eastern water skink) predation. Herpetological Review, 35: 389
Lygosominae	Copeoglossum arajara	R07248	83.6	14.3	1.92221	1.15534	Ribeiro et al. 2014	54	male	all		Ribeiro, S., Santos, A. P., Chagas, L. C. and Chalkidis, H. M. 2014. Range extension and geographic distribution of Amphisbaena mitchelli Procter, 1923 in the state of Para, Brazil. Check List 10: 1229-1230.
Lygosominae	Copeoglossum nigropunctatum	R07251	92.5	19.6	1.96614	1.29226	Duellman 2005	4	male	all		Duellman, W. E. 2005. Cusco Amazonico: The lives of amphibians and reptiles in an Amazonian rainforest. Cornell University Press, ithaca.
Lygosominae	Corucia zebrata	R07257	232	228	2.36549	2.35793	Hagen et al. 2013	6	subadults	all		Hagen, I. J., Herfindal, I., Donnellan, S. C. and Bull, C. M. 2013. Fine scale genetic structure in a population of the prehensile tailed skink, Corucia zebrata. Journal of Herpetology, 47: 308-313.
Lygosominae	Cryptoblepharus australis	R07263	40.7	1.1	1.60959	0.0413927	Nordberg and Schwarzkopf 2015	76	male	all		Nordberg, E. J. and Schwarzkopf, L. 2015. Arboreal cover boards: using artificial bark to sample cryptic arboreal lizards. Herpetologica 71: 268-273.
Lygosominae	Cryptoblepharus buchananii	R07267	34.9671	0.85	1.54366	-0.0705811	Fleming et al. 2013	not reported	unsexed	all		Fleming, P. A., Valentine, L. E. and Bateman, P. W. 2013. Telling tails: selective pressures acting on investment in lizard tails. Physiological and Biochemical Zoology, 86: 645-658.
Lygosominae	Cryptoblepharus litoralis	R07284	44.5	1.07	1.64836	0.0293838	Goodman et al. 2009	27	female	all	post oviposition	Goodman, B. A., Hudson, S. C., Isaac, J. L. and Schwarzkopf, L. 2009. The evolution of body shape in response to habitat: is reproductive output reduced in flat lizards? Evolution 63: 1279-1291.
Lygosominae	Cryptoblepharus pannosus	R07293	33	0.6	1.51851	-0.221849	Jules Farquhar & Marco Camaiti	1	unsexed	all		Jules Farquhar & Marco Camaiti
Lygosominae	Cryptoblepharus plagiocephalus	R07294	42.2	1.09	1.62531	0.0374265	Fleming et al. 2013	not reported	unsexed	all		Fleming, P. A., Valentine, L. E. and Bateman, P. W. 2013. Telling tails: selective pressures acting on investment in lizard tails. Physiological and Biochemical Zoology, 86: 645-658.
Lygosominae	Cryptoblepharus virgatus	R07305	38.49	0.58	1.58535	-0.236572	Goodman et al. 2009	28	female	all	post oviposition	Goodman, B. A., Hudson, S. C., Isaac, J. L. and Schwarzkopf, L. 2009. The evolution of body shape in response to habitat: is reproductive output reduced in flat lizards? Evolution 63: 1279-1291.
Lygosominae	Ctenotus ariadnae	R07318	64.33	5.14	1.80841	0.710963	Mesquita et al. 2016	15	female	all		Mesquita, D. O., Faria, R. G., Colli, G. R., Vitt, L. J. and Pianka, E. R. 2016. Lizard life-history strategies. Austral Ecology 41: 1-5.
Lygosominae	Ctenotus atlas	R07322	71	7.833	1.85126	0.893928	Mesquita et al. 2016	3	female	all		Mesquita, D. O., Faria, R. G., Colli, G. R., Vitt, L. J. and Pianka, E. R. 2016. Lizard life-history strategies. Austral Ecology 41: 1-5.
Lygosominae	Ctenotus atlas	R07322	59.1711	5.72658	1.77211	0.757895	Jules Farquhar & Marco Camaiti	38	unsexed	all		Jules Farquhar & Marco Camaiti
Lygosominae	Ctenotus australis	R07323	92	20.3	1.96379	1.3075	Pough et al. 1997	1	unsexed	all	as Ctenotus lesueurii	Pough, F. H., Preest, M. R. and Fusari, M. H. 1997. Prey-handling and the evolutionary ecology of sand-swimming lizards (Lerista : Scincidae). Oecologia 112: 351-361.
Lygosominae	Ctenotus brachyonyx	R07325	61.75	5.56562	1.79064	0.745514	Jules Farquhar & Marco Camaiti	16	unsexed	all		Jules Farquhar & Marco Camaiti
Lygosominae	Ctenotus brooksi	R07327	45.6	1.86	1.65896	0.269513	Pianka 2014	27	unsexed	all	including juveniles	Pianka, E. R. 2014. Notes on a collection of lizards from the Eucla sand dunes in Western Australia. Western Australian Naturalist 30: 155-161.
Lygosominae	Ctenotus calurus	R07329	46.95	1.82	1.67164	0.260071	Mesquita et al. 2016	196	female	all		Mesquita, D. O., Faria, R. G., Colli, G. R., Vitt, L. J. and Pianka, E. R. 2016. Lizard life-history strategies. Austral Ecology 41: 1-5.
Lygosominae	Ctenotus colletti	R07333	38.5	1.12	1.58546	0.049218	Costa et al. 2008	not reported	unsexed	all		Costa, H. C., de Avelar Sao Pedro, V., Peres, A. K. and Feio, R. N. 2008. Reptilia, Squamata, Teiidae, Tupinambis longilineus: Distribution extension. Check List 4: 267-268.
Lygosominae	Ctenotus delli	R07335	54.1667	3.07	1.73373	0.487138	Fleming et al. 2013	not reported	unsexed	all		Fleming, P. A., Valentine, L. E. and Bateman, P. W. 2013. Telling tails: selective pressures acting on investment in lizard tails. Physiological and Biochemical Zoology, 86: 645-658.
Lygosominae	Ctenotus duricola	R10467	36	0.9	1.5563	-0.0457575	Fleming et al. 2013	not reported	unsexed	all		Fleming, P. A., Valentine, L. E. and Bateman, P. W. 2013. Telling tails: selective pressures acting on investment in lizard tails. Physiological and Biochemical Zoology, 86: 645-658.
Lygosominae	Ctenotus dux	R07336	66.46	6.08	1.82256	0.783904	Mesquita et al. 2016	92	female	all		Mesquita, D. O., Faria, R. G., Colli, G. R., Vitt, L. J. and Pianka, E. R. 2016. Lizard life-history strategies. Austral Ecology 41: 1-5.
Lygosominae	Ctenotus euclae	R10468	45.6	1.86	1.65896	0.269513	Pianka 2014 (Western Australian Naturalist 30: 155-161)	27	adults and juveniles, unsexed	all		Pianka, E. R. 2014. Notes on a collection of lizards from the Eucla sand dunes in Western Australia. Western Australian Naturalist 30: 155-161.
Lygosominae	Ctenotus fallens	R07341	79.3	12.7	1.89927	1.1038	Pough et al. 1997	3	unsexed	all		Pough, F. H., Preest, M. R. and Fusari, M. H. 1997. Prey-handling and the evolutionary ecology of sand-swimming lizards (Lerista : Scincidae). Oecologia 112: 351-361.
Lygosominae	Ctenotus grandis	R07344	99.45	21.13	1.9976	1.3249	Mesquita et al. 2016	49	female	all		Mesquita, D. O., Faria, R. G., Colli, G. R., Vitt, L. J. and Pianka, E. R. 2016. Lizard life-history strategies. Austral Ecology 41: 1-5.
Lygosominae	Ctenotus hanloni	R07347	71.36	6.364	1.85345	0.80373	Mesquita et al. 2016	36	female	all		Mesquita, D. O., Faria, R. G., Colli, G. R., Vitt, L. J. and Pianka, E. R. 2016. Lizard life-history strategies. Austral Ecology 41: 1-5.
Lygosominae	Ctenotus helenae	R07349	75.5	12.04	1.87795	1.08063	Costa et al. 2008	not reported	unsexed	all		Costa, H. C., de Avelar Sao Pedro, V., Peres, A. K. and Feio, R. N. 2008. Reptilia, Squamata, Teiidae, Tupinambis longilineus: Distribution extension. Check List 4: 267-268.
Lygosominae	Ctenotus iapetus	R07351	43.75	2.03	1.64098	0.307496	Fleming et al. 2013	not reported	unsexed	all		Fleming, P. A., Valentine, L. E. and Bateman, P. W. 2013. Telling tails: selective pressures acting on investment in lizard tails. Physiological and Biochemical Zoology, 86: 645-658.
Lygosominae	Ctenotus impar	R07352	58	5	1.76343	0.69897	Fleming et al. 2013	not reported	unsexed	all		Fleming, P. A., Valentine, L. E. and Bateman, P. W. 2013. Telling tails: selective pressures acting on investment in lizard tails. Physiological and Biochemical Zoology, 86: 645-658.
Lygosominae	Ctenotus inornatus	R07354	66.6	5.6	1.82347	0.748188	Greer 2022	5	unsexed	all	citing Gaikhorst, 1998	Greer, A. E. 2022. Encyclopedia of Australian reptiles. Version: 1 February 2022
Lygosominae	Ctenotus labillardieri	R07357	54.107	2.65	1.73325	0.423246	Fleming et al. 2013	not reported	unsexed	all		Fleming, P. A., Valentine, L. E. and Bateman, P. W. 2013. Telling tails: selective pressures acting on investment in lizard tails. Physiological and Biochemical Zoology, 86: 645-658.
Lygosominae	Ctenotus leae	R07360	61	4.41	1.78533	0.644439	Mesquita et al. 2016	7	female	all		Mesquita, D. O., Faria, R. G., Colli, G. R., Vitt, L. J. and Pianka, E. R. 2016. Lizard life-history strategies. Austral Ecology 41: 1-5.
Lygosominae	Ctenotus leonhardii	R07361	76.86	9.14	1.8857	0.960946	Mesquita et al. 2016	28	female	all		Mesquita, D. O., Faria, R. G., Colli, G. R., Vitt, L. J. and Pianka, E. R. 2016. Lizard life-history strategies. Austral Ecology 41: 1-5.
Lygosominae	Ctenotus nasutus	R07368	44.18	1.362	1.64523	0.134177	Mesquita et al. 2016	72	female	all		Mesquita, D. O., Faria, R. G., Colli, G. R., Vitt, L. J. and Pianka, E. R. 2016. Lizard life-history strategies. Austral Ecology 41: 1-5.
Lygosominae	Ctenotus orientalis	R07373	66.5	5.4	1.82282	0.732394	Greer 2022	11	unsexed	all	citing Huey and Bennett, 1987	Greer, A. E. 2022. Encyclopedia of Australian reptiles. Version: 1 February 2022
Lygosominae	Ctenotus pantherinus	R07375	89.66	14.783	1.9526	1.16976	Mesquita et al. 2016	64	female	all		Mesquita, D. O., Faria, R. G., Colli, G. R., Vitt, L. J. and Pianka, E. R. 2016. Lizard life-history strategies. Austral Ecology 41: 1-5.
Lygosominae	Ctenotus piankai	R07376	51.214	2.21	1.70939	0.344392	Mesquita et al. 2016	130	female	all		Mesquita, D. O., Faria, R. G., Colli, G. R., Vitt, L. J. and Pianka, E. R. 2016. Lizard life-history strategies. Austral Ecology 41: 1-5.
Lygosominae	Ctenotus quattuordecimlineatus	R07378	66.286	5.764	1.82142	0.760724	Mesquita et al. 2016	304	female	all		Mesquita, D. O., Faria, R. G., Colli, G. R., Vitt, L. J. and Pianka, E. R. 2016. Lizard life-history strategies. Austral Ecology 41: 1-5.
Lygosominae	Ctenotus regius	R07382	62	4.6	1.79239	0.662758	Henle 1989 (Acta Oecologia Generalis)	30	unsexed	all		Henle, K. 1989. Ecological segregation in an assemblage of diurnal lizards in arid Australia. Acta Oecologia Generalis 10: 19-35.
Lygosominae	Ctenotus regius	R07382	59.8125	4.59938	1.77679	0.662699	Jules Farquhar & Marco Camaiti	32	unsexed	all		Jules Farquhar & Marco Camaiti
Lygosominae	Ctenotus robustus	R07384	97	20.4	1.98677	1.30963	Black 1983	1	unsexed	all		Black, D. G. 1983. Encephalization of Australian reptiles. MSc. Thesis, Monash University.
Lygosominae	Ctenotus rufescens	R07387	43	0.8	1.63347	-0.09691	Fleming et al. 2013	not reported	unsexed	all		Fleming, P. A., Valentine, L. E. and Bateman, P. W. 2013. Telling tails: selective pressures acting on investment in lizard tails. Physiological and Biochemical Zoology, 86: 645-658.
Lygosominae	Ctenotus saxatilis	R07389	49	2.13	1.6902	0.32838	Fleming et al. 2013	not reported	unsexed	all		Fleming, P. A., Valentine, L. E. and Bateman, P. W. 2013. Telling tails: selective pressures acting on investment in lizard tails. Physiological and Biochemical Zoology, 86: 645-658.
Lygosominae	Ctenotus saxatilis	R07389	84.75	15.375	1.92814	1.18682	Jules Farquhar & Marco Camaiti	4	unsexed	all		Jules Farquhar & Marco Camaiti
Lygosominae	Ctenotus schomburgkii	R07391	48.091	2.091	1.68206	0.320354	Mesquita et al. 2016	54	female	all		Mesquita, D. O., Faria, R. G., Colli, G. R., Vitt, L. J. and Pianka, E. R. 2016. Lizard life-history strategies. Austral Ecology 41: 1-5.
Lygosominae	Ctenotus taeniatus	R10472	42.3333	1.66667	1.62668	0.221849	Jules Farquhar & Marco Camaiti	18	unsexed	all		Jules Farquhar & Marco Camaiti
Lygosominae	Ctenotus taeniolatus	R07401	66.3	4.5	1.82151	0.653213	Huey and Bennett 1987	9	unsexed	all		Huey, R. B. and Bennett, A. F. 1987. Phylogenetic studies of coadaptation: preferred temperatures versus optimal performance temperatures of lizards. Evolution, 41: 1098-1115.
Lygosominae	Ctenotus uber	R07405	72	10	1.85733	1	Fleming et al. 2013	not reported	unsexed	all		Fleming, P. A., Valentine, L. E. and Bateman, P. W. 2013. Telling tails: selective pressures acting on investment in lizard tails. Physiological and Biochemical Zoology, 86: 645-658.
Lygosominae	Cyclodomorphus casuarinae	R07413	120	13.8	2.07918	1.13988	Black 1983	1	unsexed	all		Black, D. G. 1983. Encephalization of Australian reptiles. MSc. Thesis, Monash University.
Lygosominae	Cyclodomorphus celatus	R07414	92.1765	10.2	1.96462	1.0086	Fleming et al. 2013	not reported	unsexed	all		Fleming, P. A., Valentine, L. E. and Bateman, P. W. 2013. Telling tails: selective pressures acting on investment in lizard tails. Physiological and Biochemical Zoology, 86: 645-658.
Lygosominae	Cyclodomorphus maximus	R10488	177.9	78.6	2.25018	1.89542	Fleming et al. 2013	not reported	unsexed	all		Fleming, P. A., Valentine, L. E. and Bateman, P. W. 2013. Telling tails: selective pressures acting on investment in lizard tails. Physiological and Biochemical Zoology, 86: 645-658.
Lygosominae	Cyclodomorphus melanops	R07416	85.1	7.7	1.92993	0.886491	Pianka 2011	20	unsexed	all		Pianka, E. R. 2011. Notes on the natural history of the tiny skink Menetia greyi. Western Australian Naturalist 28: 12-17.
Lygosominae	Dasia grisea	R07421	105	24.3	2.02119	1.38561	Auffenberg and Auffenberg 1989	23	unsexed (not dimorphic)	all		Auffenberg, W. and Auffenberg, T. 1989. Reproductive patterns in sympatric Philippine skinks (Sauria Scincidae). Bulletin of the Florida State Museum, Biological Sciences 34: 201-247.
Lygosominae	Dasia nicobarensis	R07424	88.51	12.93	1.94699	1.1116	Harikrishnan and Vasudevan 2018	8	unsexed	all		Harikrishnan, S. and Vasudevan, K. 2018. Niche dissociated assembly drives insular lizard community organization. Scientific Reports 8: 11978.
Lygosominae	Dasia olivacea	R07425	85.65	13.55	1.93273	1.13194	Harikrishnan and Vasudevan 2018	11	unsexed (potentially not all adult)	all		Harikrishnan, S. and Vasudevan, K. 2018. Niche dissociated assembly drives insular lizard community organization. Scientific Reports 8: 11978.
Lygosominae	Egernia cunninghami	R07429	154	186.65	2.18752	2.27103	Greer 2022	470	unsexed	all	range midpoints; citing Barwick, 1965	Greer, A. E. 2022. Encyclopedia of Australian reptiles. Version: 1 February 2022
Lygosominae	Egernia cygnitos	R07430	97.2	27.1	1.98767	1.43297	Greer 2022	12	unsexed	all	citing Bell et al., 2010	Greer, A. E. 2022. Encyclopedia of Australian reptiles. Version: 1 February 2022
Lygosominae	Egernia depressa	R07431	94.6667	35.75	1.9762	1.55328	Bell et al. 2010	6	male	all		Bell, C. J., Hollenshead, M. G., Mead, J. I. and Swift, S. L. 2010. Presence of a urinary bladder in Egernia depressa (Squamata: Scincidae) in Western Australia. Records of the Western Australian Museum 25: 459-462.
Lygosominae	Egernia epsisolus	R07434	101.5	29.9	2.00647	1.47567	Greer 2022	10	unsexed	all	citing Hollenshead, 2011	Greer, A. E. 2022. Encyclopedia of Australian reptiles. Version: 1 February 2022
Lygosominae	Egernia formosa	R07435	102.67	20.4	2.01144	1.30963	Pianka 2014 (Western Australian Naturalist 30: 231-236.)	6	unsexed adults	all		Pianka, E. R. 2014. Notes on the ecology and natural history of two species of Egernia (Scincidae) in Western Australia. Western Australian Naturalist 30: 231-236.
Lygosominae	Egernia kingii	R07437	206.6	243.2	2.31513	2.38596	Arena and Wooler 2003	22	male	all	calculated from Figure 1	Arena, P. C. and Wooler, R. D. 2003. The reproduction and diet of Egernia kingii (Reptilia : Scincidae) on Penguin island, Western Australia. Australian Journal of Zoology 51: 495-504.
Lygosominae	Egernia napoleonis	R07439	97.1667	19.4167	1.98752	1.28817	Christie et al. 2011	12	unsexed	all		Christie, K., Craig, M. D., Stokes, V. L. and Hobbs, R. J. 2011. Movement patterns by Egernia napoleonis following reintroduction into restored jarrah forest. Wildlife Research, 38: 475-481.
Lygosominae	Egernia richardi	R07441	85.3684	16.4	1.9313	1.21484	Fleming et al. 2013	not reported	unsexed	all		Fleming, P. A., Valentine, L. E. and Bateman, P. W. 2013. Telling tails: selective pressures acting on investment in lizard tails. Physiological and Biochemical Zoology, 86: 645-658.
Lygosominae	Egernia saxatilis	R07443	114.8	34.8	2.05994	1.54158	Greer 2022	12	unsexed	all	citing Langkilde and Shine, 2007	Greer, A. E. 2022. Encyclopedia of Australian reptiles. Version: 1 February 2022
Lygosominae	Egernia stokesii	R07444	150.5	124.1	2.17754	2.09377	Greer 2022	18	unsexed	all	citing Lanham, 2001	Greer, A. E. 2022. Encyclopedia of Australian reptiles. Version: 1 February 2022
Lygosominae	Egernia striolata	R07445	93.3	21	1.96988	1.32222	Greer 2022	9	male	all	citing Riley et al., 2018	Greer, A. E. 2022. Encyclopedia of Australian reptiles. Version: 1 February 2022
Lygosominae	Egernia striolata	R07445	97.8424	24.7794	1.99053	1.39409	Jules Farquhar & Marco Camaiti	51	unsexed	all		Jules Farquhar & Marco Camaiti
Lygosominae	Emoia atrocostata	R07451	84.2	10.9	1.92531	1.03743	Auffenberg and Auffenberg 1989	60	male	all		Auffenberg, W. and Auffenberg, T. 1989. Reproductive patterns in sympatric Philippine skinks (Sauria Scincidae). Bulletin of the Florida State Museum, Biological Sciences 34: 201-247.
Lygosominae	Emoia cyanura	R07465	42.8	1.5	1.63144	0.176091	Schwaner 1980	4	male	all		Schwaner, T. D. 1980. Reproductive biology of lizards on the American Samoan islands. Occasional Papers of the University of Kansas Museum of Natural History 86: 1-53.
Lygosominae	Emoia impar	R07471	45.05	1.68	1.65369	0.225309	McElroy 2007	20	unsexed	all		McElroy, M. T. 2007. Thermal ecology and habitat selection of two cryptic skinks (Scincidae: Emoia cyanura, E. Impar) on Mo'orea, French Polynesia. Student research paper, University of California, Berkeley.
Lygosominae	Emoia longicauda	R07482	92.5	14.585	1.96614	1.16391	Alex Slavenko & Oliver Tallowin	4	unsexed adults	all		Alex Slavenko & Oliver Tallowin
Lygosominae	Emoia obscura	R07494	49.0647	2.38882	1.69077	0.378184	Alex Slavenko & Oliver Tallowin	17	unsexed adults	all		Alex Slavenko & Oliver Tallowin
Lygosominae	Emoia pallidiceps	R07497	44.78	2.1305	1.65108	0.328482	Alex Slavenko & Oliver Tallowin	20	unsexed adults	all		Alex Slavenko & Oliver Tallowin
Lygosominae	Emoia submetallica	R07516	59	3.31	1.77085	0.519828	Black 1983	1	unsexed	all		Black, D. G. 1983. Encephalization of Australian reptiles. MSc. Thesis, Monash University.
Lygosominae	Emoia tongana	R07519	61	3.6	1.78533	0.556303	Gill 1993	2	unsexed	all	as Emoia murphyi	Gill, B. I. 1993. The lizards of the Pitcairn island Group, South Pacific. New Zealand Journal of Zoology 20: 161-164.
Lygosominae	Eremiascincus brongersmai	R07525	82	10.2	1.91381	1.0086	Sven Mecke, pers. com. To SM 10.11.2009	5	unsexed	all		Sven Mecke, pers. com. To SM 10.11.2009
Lygosominae	Eremiascincus butlerorum	R07526	46	1.7	1.66276	0.230449	Sven Mecke, pers. com. To SM 10.11.2009	3	unsexed	all		Sven Mecke, pers. com. To SM 10.11.2009
Lygosominae	Eremiascincus emigrans	R07528	47.75	2.05	1.67897	0.311754	Sven Mecke, pers. com. To SM 10.11.2009	12	unsexed	all		Sven Mecke, pers. com. To SM 10.11.2009
Lygosominae	Eremiascincus fasciolatus	R07529	65.4118	6.66765	1.81566	0.823973	Sven Mecke, pers. com. To SM 10.11.2009	17	male	all		Sven Mecke, pers. com. To SM 10.11.2009
Lygosominae	Eremiascincus isolepis	R07531	59.0417	5.18542	1.77116	0.714784	Sven Mecke, pers. com. To SM 10.11.2009	24	male	all		Sven Mecke, pers. com. To SM 10.11.2009
Lygosominae	Eremiascincus musivus	R07532	51.0833	3.21667	1.70828	0.507406	Sven Mecke, pers. com. To SM 10.11.2009	6	male	all		Sven Mecke, pers. com. To SM 10.11.2009
Lygosominae	Eremiascincus richardsonii	R07536	84.6562	15.3208	1.92766	1.18528	Sven Mecke, pers. com. To SM 10.11.2009	24	male	all		Sven Mecke, pers. com. To SM 10.11.2009
Lygosominae	Eugongylus albofasciolatus	R07539	148	53	2.17026	1.72428	Black 1983	1	unsexed	all		Black, D. G. 1983. Encephalization of Australian reptiles. MSc. Thesis, Monash University.
Lygosominae	Eulamprus heatwolei	R07544	83.2	9.7	1.92012	0.986772	Greer 2022	149	male	all	citing Pengilley, 1972	Greer, A. E. 2022. Encyclopedia of Australian reptiles. Version: 1 February 2022
Lygosominae	Eulamprus kosciuskoi	R07545	76.3	8.3	1.88252	0.919078	Huey and Bennett 1987	12	unsexed	all		Huey, R. B. and Bennett, A. F. 1987. Phylogenetic studies of coadaptation: preferred temperatures versus optimal performance temperatures of lizards. Evolution, 41: 1098-1115.
Lygosominae	Eulamprus leuraensis	R07546	75.5	9.7	1.87795	0.986772	Dubey et al. 2013	1	female	all	1 female measured twice at 1 year interval	Dubey, S., Sinsch, U., Dehling, M. J., Chevalley, M. and Shine, R. 2013. Population demography of an endangered lizard, the Blue Mountain Water Skink. BMC Ecology 13:e4.
Lygosominae	Eulamprus quoyii	R07547	104.1	23.9	2.01745	1.3784	Goodman et al. 2009	21	female	all	post oviposition	Goodman, B. A., Hudson, S. C., Isaac, J. L. and Schwarzkopf, L. 2009. The evolution of body shape in response to habitat: is reproductive output reduced in flat lizards? Evolution 63: 1279-1291.
Lygosominae	Eulamprus tympanum	R07548	83.4	9.95	1.92117	0.997823	Pengilley 1972	159	male	all		Pengilley, R. 1972. Systematic relationships and ecology of some lygosomine lizards from southeastern Australia. Unpublished ph.D. thesis, Australian National University, Canberra; 313 pp.
Lygosominae	Eutropis allapallensis	R10581	19	0.2	1.27875	-0.69897	Chaitanya R, pers. comm.	1	unsexed	all		Chaitanya R., Tel Aviv University, (pers. comm. To SM)
Lygosominae	Eutropis andamanensis	R07558	98.95	32.24	1.99542	1.5084	Harikrishnan and Vasudevan 2018	11	unsexed	all		Harikrishnan, S. and Vasudevan, K. 2018. Niche dissociated assembly drives insular lizard community organization. Scientific Reports 8: 11978.
Lygosominae	Eutropis carinata	R07562	121.25	42.1	2.08368	1.62428	TAU Museum	4	unsexed	all	adults	Zoological Museum, The Steinhardt Museum of Natural History, Tel-Aviv, Israel.
Lygosominae	Eutropis longicaudata	R07574	118.7	46.8	2.07445	1.67025	Huang 2006	51	male	all		Huang, W-S. 2006. Ecology and reproductive patterns of the grass lizard, Takydromus sauteri, in a tropical rain forest of an east Asian island. Journal of Herpetology, 40: 267–273.
Lygosominae	Eutropis macularia	R07576	49.81	4.48	1.69732	0.651278	Ngo et al. 2020	137	male	all	for SVL n = 147 so overlap is partial	Ngo, C. D., Le, P. L., Nguyen, H. D., Truong, P .B., Hoang, N. T. and Ngo, B. V. 2020. Diet of the bronze skink Eutropis macularius (Reptilia: Squamata: Scincidae) from Thua Thien Hue Province, Central Vietnam. Russian Journal of Herpetology, 27: 209-216.
Lygosominae	Eutropis multicarinata	R07578	71	11.5	1.85126	1.0607	Auffenberg and Auffenberg 1989	160	unsexed (not dimorphic)	all		Auffenberg, W. and Auffenberg, T. 1989. Reproductive patterns in sympatric Philippine skinks (Sauria Scincidae). Bulletin of the Florida State Museum, Biological Sciences 34: 201-247.
Lygosominae	Eutropis multifasciata	R07579	100.9	30.88	2.00389	1.48968	Ngo et al. 2014	84	male	all		Ngo, C. D., Ngo, B. V., Truong, P. B. and Duong, L. D. 2014. Sexual size dimorphism and feeding ecology of Eutropis multifasciata (Reptilia: Squamata: Scincidae) in the central highlands of Vietnam. Herpetological Conservation and Biology 9: 322-333.
Lygosominae	Eutropis rudis	R07584	137.73	84.12	2.13903	1.9249	Harikrishnan and Vasudevan 2018	6	unsexed	all		Harikrishnan, S. and Vasudevan, K. 2018. Niche dissociated assembly drives insular lizard community organization. Scientific Reports 8: 11978.
Lygosominae	Eutropis rugifera	R07585	54.95	4.63	1.73997	0.665581	Harikrishnan and Vasudevan 2018	9	unsexed	all		Harikrishnan, S. and Vasudevan, K. 2018. Niche dissociated assembly drives insular lizard community organization. Scientific Reports 8: 11978.
Lygosominae	Eutropis tytleri	R07588	151.16	82.77	2.17944	1.91787	Harikrishnan and Vasudevan 2018	7	unsexed	all		Harikrishnan, S. and Vasudevan, K. 2018. Niche dissociated assembly drives insular lizard community organization. Scientific Reports 8: 11978.
Lygosominae	Glaphyromorphus darwiniensis	R07603	41.5	1.76667	1.61805	0.247155	Sven Mecke, pers. com. To SM 10.11.2009	3	unsexed	all		Sven Mecke, pers. com. To SM 10.11.2009
Lygosominae	Glaphyromorphus fuscicaudis	R07604	77	10.75	1.88649	1.03141	Black 1983	2	unsexed	all		Black, D. G. 1983. Encephalization of Australian reptiles. MSc. Thesis, Monash University.
Lygosominae	Glaphyromorphus mjobergi	R07605	70	12.4	1.8451	1.09342	Greer 2022	47	unsexed	all	citing Sumner, 2000b	Greer, A. E. 2022. Encyclopedia of Australian reptiles. Version: 1 February 2022
Lygosominae	Glaphyromorphus nigricaudis	R07606	86	16.32	1.9345	1.21272	Black 1983	1	unsexed	all		Black, D. G. 1983. Encephalization of Australian reptiles. MSc. Thesis, Monash University.
Lygosominae	Gnypetoscincus queenslandiae	R07244	76.66	7.96	1.88457	0.900913	Sumner 2004	11	female	all	post partum	Sumner, J. 2004. Reproduction in prickly forest skinks, Gnypetoscincus queenslandiae. Memoirs-Queensland Museum, 49: 732.
Lygosominae	Hemiergis peronii	R07620	58.6	1.5	1.7679	0.176091	Huey and Bennett 1987	4	unsexed	all		Huey, R. B. and Bennett, A. F. 1987. Phylogenetic studies of coadaptation: preferred temperatures versus optimal performance temperatures of lizards. Evolution, 41: 1098-1115.
Lygosominae	Heremites vittatus	R10658	75.4161	8.82898	1.87746	0.94591	TAU Museum & Shai Meiri	137	unsexed	all	adults	Zoological Museum, The Steinhardt Museum of Natural History, Tel-Aviv, Israel.
Lygosominae	Lamprolepis smaragdina	R07650	92	18.6	1.96379	1.26951	Auffenberg and Auffenberg 1989	151	unsexed (not dimorphic)	all		Auffenberg, W. and Auffenberg, T. 1989. Reproductive patterns in sympatric Philippine skinks (Sauria Scincidae). Bulletin of the Florida State Museum, Biological Sciences 34: 201-247.
Lygosominae	Lampropholis bellendenkerensis	R11405	46.97	2.06	1.67182	0.313867	Greer 2022	12	unsexed	all	citing Goodman et al., 2007	Greer, A. E. 2022. Encyclopedia of Australian reptiles. Version: 1 February 2022
Lygosominae	Lampropholis coggeri	R07655	36.81	0.97	1.56597	-0.0132283	Goodman et al. 2009	3	female	all	post oviposition	Goodman, B. A., Hudson, S. C., Isaac, J. L. and Schwarzkopf, L. 2009. The evolution of body shape in response to habitat: is reproductive output reduced in flat lizards? Evolution 63: 1279-1291.
Lygosominae	Lampropholis delicata	R07658	37.76	1.07	1.57703	0.0293838	Dave Chapple	75	male	all		Dave Chapple
Lygosominae	Lampropholis elongata	R07659	40.4239	1.07783	1.60664	0.0325487	Jules Farquhar & Marco Camaiti	23	unsexed	all		Jules Farquhar & Marco Camaiti
Lygosominae	Lampropholis guichenoti	R07660	38.65	1.305	1.58715	0.115611	Dave Chapple	40	male	all		Dave Chapple
Lygosominae	Lampropholis mirabilis	R07661	47.8	1.58	1.67943	0.198657	Goodman et al. 2009	36	female	all	post oviposition	Goodman, B. A., Hudson, S. C., Isaac, J. L. and Schwarzkopf, L. 2009. The evolution of body shape in response to habitat: is reproductive output reduced in flat lizards? Evolution 63: 1279-1291.
Lygosominae	Lampropholis robertsi	R07662	42.41	1.38	1.62747	0.139879	Goodman et al. 2009	19	female	all	post oviposition	Goodman, B. A., Hudson, S. C., Isaac, J. L. and Schwarzkopf, L. 2009. The evolution of body shape in response to habitat: is reproductive output reduced in flat lizards? Evolution 63: 1279-1291.
Lygosominae	Leiolopisma telfairii	R07685	130	67.5	2.11394	1.8293	Zuel 2009	1431	778 adults, 653 juveniles (Zuel 2009	all		Zuel, N. 2009. Ecology and conservation of an endangered reptile community on Round Island, Mauritius. PhD dissertation, University of Zurich.
Lygosominae	Lerista bougainvillii	R07720	56.4	2	1.75128	0.30103	Greer 2022	21	unsexed	all	citing Turner, 2017	Greer, A. E. 2022. Encyclopedia of Australian reptiles. Version: 1 February 2022
Lygosominae	Lerista microtis	R07761	38.5532	0.87	1.58606	-0.0604807	Fleming et al. 2013	not reported	unsexed	all		Fleming, P. A., Valentine, L. E. and Bateman, P. W. 2013. Telling tails: selective pressures acting on investment in lizard tails. Physiological and Biochemical Zoology, 86: 645-658.
Lygosominae	Lerista viduata	R07795	42	0.7	1.62325	-0.154902	Atlas of living Australia	1	unsexed	all	http://biocache.ala.org.au/occurrences/2163ed40-db3b-4074-b374-b6b306dac4f5	Chaitanya R., Tel Aviv University, (pers. comm. To SM)
Lygosominae	Liburnascincus mundivensis	R07805	58.52	4.25	1.7673	0.628389	Goodman et al. 2009	4	female	all	post oviposition	Goodman, B. A., Hudson, S. C., Isaac, J. L. and Schwarzkopf, L. 2009. The evolution of body shape in response to habitat: is reproductive output reduced in flat lizards? Evolution 63: 1279-1291.
Lygosominae	Liburnascincus scirtetis	R07806	67.23	5.38	1.82756	0.730782	Goodman et al. 2009	33	female	all	post oviposition	Goodman, B. A., Hudson, S. C., Isaac, J. L. and Schwarzkopf, L. 2009. The evolution of body shape in response to habitat: is reproductive output reduced in flat lizards? Evolution 63: 1279-1291.
Lygosominae	Liopholis inornata	R07808	76.4	12.9	1.88309	1.11059	Wu et al. 2015	6	unsexed	all		Wu, N. C., Alton, L. A., Clemente, C. J., Kearney, M. R. and White, C. R. 2015. Morphology and burrowing energetics of semi-fossorial skinks (Liopholis spp.). Journal of Experimental Biology 218: 2416-2426.
Lygosominae	Liopholis kintorei	R07809	182.5	180.6	2.26126	2.25672	Greer 2022	41	male	all	citing Dennison, 2015	Greer, A. E. 2022. Encyclopedia of Australian reptiles. Version: 1 February 2022
Lygosominae	Liopholis multiscutata	R07813	83	14.6	1.91908	1.16435	Fleming et al. 2013	not reported	unsexed	all		Fleming, P. A., Valentine, L. E. and Bateman, P. W. 2013. Telling tails: selective pressures acting on investment in lizard tails. Physiological and Biochemical Zoology, 86: 645-658.
Lygosominae	Liopholis slateri	R07815	93	26	1.96848	1.41497	Greer 2022	8	unsexed	all	data are rangemidpoints; citing Fenner et al., 2012b	Greer, A. E. 2022. Encyclopedia of Australian reptiles. Version: 1 February 2022
Lygosominae	Liopholis striata	R07816	93.6	27.86	1.97128	1.44498	Wu et al. 2015	6	unsexed	all		Wu, N. C., Alton, L. A., Clemente, C. J., Kearney, M. R. and White, C. R. 2015. Morphology and burrowing energetics of semi-fossorial skinks (Liopholis spp.). Journal of Experimental Biology 218: 2416-2426.
Lygosominae	Liopholis whitii	R07817	82.8144	15.2929	1.91811	1.18449	Dave Chapple	112	male	all		Dave Chapple
Lygosominae	Lipinia macrotympanum	R07832	37.3	0.7	1.57171	-0.154902	Harikrishnan and Vasudevan 2018	2	unsexed	all		Harikrishnan, S. and Vasudevan, K. 2018. Niche dissociated assembly drives insular lizard community organization. Scientific Reports 8: 11978.
Lygosominae	Lipinia pulchella	R07838	38.1	0.6	1.58092	-0.221849	Auffenberg and Auffenberg 1989	106	unsexed (not dimorphic)	all		Auffenberg, W. and Auffenberg, T. 1989. Reproductive patterns in sympatric Philippine skinks (Sauria Scincidae). Bulletin of the Florida State Museum, Biological Sciences 34: 201-247.
Lygosominae	Lipinia vittigera	R07850	40.2	1.1	1.60423	0.0413927	Hartmann et al. 2013	2	female	all		Hartmann, T., Geissler, P., Poyarkov, N. A., Ihlow, F., Galoyan, E. A., Rodder, D. and Bohme, W. 2013. A new species of the genus Calotes Cuvier, 1817 (Squamata: Agamidae) from southern Vietnam. Zootaxa 3599: 246-260.
Lygosominae	Lissolepis coventryi	R07853	90.4	21	1.95617	1.32222	Greer 2022	5	unsexed	all	citing Homan, 2006	Greer, A. E. 2022. Encyclopedia of Australian reptiles. Version: 1 February 2022
Lygosominae	Lissolepis luctuosa	R07854	109.3	33.5	2.03862	1.52504	Fleming et al. 2013	not reported	unsexed	all		Fleming, P. A., Valentine, L. E. and Bateman, P. W. 2013. Telling tails: selective pressures acting on investment in lizard tails. Physiological and Biochemical Zoology, 86: 645-658.
Lygosominae	Lobulia elegans	R07857	58	3.46	1.76343	0.539076	Black 1983	1	unsexed	all		Black, D. G. 1983. Encephalization of Australian reptiles. MSc. Thesis, Monash University.
Lygosominae	Lubuya ivensii	R10718	148	52.4	2.17026	1.71933	Branch and Haagner 1993, Haagner et al. 2000	1	female	all	largest female, tail partially regenerated	Branch, W. R. and Haagner, G. V. 1993. The skink Mabuya ivensii: new records from Zambia and Zaire, and the status of the subspecies septemlineata Laurent 1964 and the genus Lubuya Horton 1972. Amphibia-Reptilia 14: 105-115.; Haagner, G. V., Branch, W. R. and Haagner, A. J. F. 2000. Notes on a collection of reptiles from Zambia and adjacent areas of the Democratic Republic of the Congo. Annals of…
Lygosominae	Lygisaurus curtus	R07863	35.5	1.14167	1.55023	0.0575393	Alex Slavenko & Oliver Tallowin	6	unsexed adults	all		Alex Slavenko & Oliver Tallowin
Lygosominae	Lygisaurus foliorum	R07864	39	1	1.59106	0	Black 1983	1	unsexed	all		Black, D. G. 1983. Encephalization of Australian reptiles. MSc. Thesis, Monash University.
Lygosominae	Lygisaurus laevis	R07865	33.9	0.68	1.5302	-0.167491	Goodman et al. 2009	13	female	all	post oviposition	Goodman, B. A., Hudson, S. C., Isaac, J. L. and Schwarzkopf, L. 2009. The evolution of body shape in response to habitat: is reproductive output reduced in flat lizards? Evolution 63: 1279-1291.
Lygosominae	Lygisaurus novaeguineae	R07868	39	1.31	1.59106	0.117271	Black 1983	1	unsexed	all		Black, D. G. 1983. Encephalization of Australian reptiles. MSc. Thesis, Monash University.
Lygosominae	Lygisaurus rococo	R07870	39.05	0.89	1.59162	-0.05061	Goodman et al. 2009	2	female	all	post oviposition	Goodman, B. A., Hudson, S. C., Isaac, J. L. and Schwarzkopf, L. 2009. The evolution of body shape in response to habitat: is reproductive output reduced in flat lizards? Evolution 63: 1279-1291.
Lygosominae	Lygosoma corpulentum	R07883	145.25	66.275	2.16212	1.82135	Grossmann and Harbig 2010	2	male	all	each animal weighed twice	Grossmann, W. and Harbig, P. 2010. Pflege und vermehrung des korpulenten schlangenskinks Lygosoma corpulentum Smith, 1921 im terrarium – erste ergebnisse. [Husbandry and breeding of the Annam Supple Skink Lygosoma corpulentum Smith, 1921 in terrarium]. Sauria 32: 35-46.
Lygosominae	Marisora brachypoda	R07928	70.4	7.3	1.84757	0.863323	Arrivillaga and Brown 2019	1	male	all		Arrivillaga, C. and Brown, T. W. 2019. Kyphosis in a free-living Marisora brachypoda (Squamata: Scincidae) from Utila Island, Honduras. The Herpetological Bulletin 148: 43-44.
Lygosominae	Marisora unimarginata	R07932	59.67	6.317	1.77576	0.800511	Mesquita et al. 2016	4	female	all		Mesquita, D. O., Faria, R. G., Colli, G. R., Vitt, L. J. and Pianka, E. R. 2016. Lizard life-history strategies. Austral Ecology 41: 1-5.
Lygosominae	Menetia greyii	R07949	28.15	0.358	1.44948	-0.446117	Jules Farquhar & Marco Camaiti	10	unsexed	all		Jules Farquhar & Marco Camaiti
Lygosominae	Mochlus guineensis	R07958	80	8	1.90309	0.90309	TAU Museum	1	unsexed	all	adults	Zoological Museum, The Steinhardt Museum of Natural History, Tel-Aviv, Israel.
Lygosominae	Mochlus sundevallii	R07965	73.4011	6.3531	1.8657	0.802985	Ricoy et al. 2021	84	male	all		Ricoy, J. V., Mashinini, P., Goedhals, J. and Heideman, N. 2021. Reproduction, sexual dimorphism and predation in Mochlus sundevallii in southern Africa (Reptilia: Sauria, Scincidae). African Zoology 56: 213-221.
Lygosominae	Morethia boulengeri	R07969	43	1.4	1.63347	0.146128	Henle 1989 (Acta Oecologia Generalis)	332	unsexed	all		Henle, K. 1989. Ecological segregation in an assemblage of diurnal lizards in arid Australia. Acta Oecologia Generalis 10: 19-35.
Lygosominae	Morethia butleri	R07970	42.7	1.55	1.63043	0.190332	Pianka 2011	62	unsexed	all		Pianka, E. R. 2011. Notes on the natural history of the tiny skink Menetia greyi. Western Australian Naturalist 28: 12-17.
Lygosominae	Morethia lineoocellata	R07971	38.1923	1.15	1.58198	0.0606978	Fleming et al. 2013	not reported	unsexed	all		Fleming, P. A., Valentine, L. E. and Bateman, P. W. 2013. Telling tails: selective pressures acting on investment in lizard tails. Physiological and Biochemical Zoology, 86: 645-658.
Lygosominae	Morethia obscura	R07972	46.1	1.845	1.6637	0.265996	Pianka 2014 (Western Australian Naturalist 30: 155-161)	20	adults and juveniles, unsexed	all		Pianka, E. R. 2014. Notes on a collection of lizards from the Eucla sand dunes in Western Australia. Western Australian Naturalist 30: 155-161.
Lygosominae	Nangura spinosa	R10451	92	26	1.96379	1.41497	Greer 2022	1	unsexed	all	citing Hannah et al., 1997	Greer, A. E. 2022. Encyclopedia of Australian reptiles. Version: 1 February 2022
Lygosominae	Notomabuya frenata	R08003	69.6	6.59	1.84261	0.818885	Vrcibradic et al. 2007	79	male	all		Vrcibradic, D., Rocha, C. F. D. and Rocha-Barbosa, O. 2007. The relationship between body mass and snout-vent length in three species of Mabuya from eastern Brazil. Herpetological Journal 17: 43-47.
Lygosominae	Notoscincus ornatus	R08005	34	0.8	1.53148	-0.09691	Black 1983	1	unsexed	all		Black, D. G. 1983. Encephalization of Australian reptiles. MSc. Thesis, Monash University.
Lygosominae	Oligosoma acrinasum	R08006	88	8.5	1.94448	0.929419	van Winkel et al. 2019	not reported	unsexed	all	maximum values	van Winkel, D., Baling, M. and Hitchmough, R. 2019. Reptiles and amphibians of New Zealand. A field guide. Auckland University Press, Auckland.
Lygosominae	Oligosoma aeneum	R08007	56	2.6	1.74819	0.414973	Fleming et al. 2013	not reported	unsexed	all		Fleming, P. A., Valentine, L. E. and Bateman, P. W. 2013. Telling tails: selective pressures acting on investment in lizard tails. Physiological and Biochemical Zoology, 86: 645-658.
Lygosominae	Oligosoma alani	R08008	112	34.55	2.04922	1.53845	Parrish and Anderson 1999	19	unsexed	all	gravid females treated separately - this sample is without females known to be gravid	Parrish, G. R. and Anderson, P. J. 1999. Lizard transfers from Matapia island to Motuopao island, Northland and observations on other fauna. Tane 37: 114
Lygosominae	Oligosoma albornense	R11444	87	11.5	1.93952	1.0607	Melzer et al. 2019	not reported	unsexed	all	maximum values	Melzer, S., Hitchmough, R. A., Bell, T., Chapple, D. G. and Patterson, G. B. 2019. Lost and found: Taxonomic revision of the speckled skink (Oligosoma infrapunctatum; Reptilia; Scincidae) species complex from New Zealand reveals a potential cryptic extinction, resurrection of two species, and description of three new species. Zootaxa, 4623: 441-484.
Lygosominae	Oligosoma auroraense	R11433	100	23	2	1.36173	Melzer et al. 2019	not reported	unsexed	all	maximum values	Melzer, S., Hitchmough, R. A., Bell, T., Chapple, D. G. and Patterson, G. B. 2019. Lost and found: Taxonomic revision of the speckled skink (Oligosoma infrapunctatum; Reptilia; Scincidae) species complex from New Zealand reveals a potential cryptic extinction, resurrection of two species, and description of three new species. Zootaxa, 4623: 441-484.
Lygosominae	Oligosoma chloronoton	R08010	125	23.3	2.09691	1.36736	van Winkel et al. 2019	not reported	unsexed	all	maximum values	van Winkel, D., Baling, M. and Hitchmough, R. 2019. Reptiles and amphibians of New Zealand. A field guide. Auckland University Press, Auckland.
Lygosominae	Oligosoma fallai	R08011	119.8	45.2	2.07846	1.65514	Parrish and Gill 2003	43	male	all		Parrish, G. R. and Gill, B. J. 2003. Natural history of the lizards of the Three Kings islands, New Zealand. New Zealand Journal of Zoology 30: 205-220.
Lygosominae	Oligosoma grande	R08012	88.3	14.9	1.94596	1.17319	Greer and Whitaker 2002	40	male	all		Greer, A. E. and Whitaker, T. H. 2002. The relationship between mass and snout-vent length in the New Zealand tor- inhabiting skink Oligosoma grande. Herpetological Review 33: 170-171.
Lygosominae	Oligosoma hardyi	R08013	62	5.1	1.79239	0.70757	van Winkel et al. 2019	not reported	unsexed	all	maximum values	van Winkel, D., Baling, M. and Hitchmough, R. 2019. Reptiles and amphibians of New Zealand. A field guide. Auckland University Press, Auckland.
Lygosominae	Oligosoma homalonotum	R08014	146	40	2.16435	1.60206	van Winkel et al. 2019	not reported	unsexed	all	maximum values	van Winkel, D., Baling, M. and Hitchmough, R. 2019. Reptiles and amphibians of New Zealand. A field guide. Auckland University Press, Auckland.
Lygosominae	Oligosoma inconspicuum	R08015	75	6	1.87506	0.778151	van Winkel et al. 2019	not reported	unsexed	all	maximum values	van Winkel, D., Baling, M. and Hitchmough, R. 2019. Reptiles and amphibians of New Zealand. A field guide. Auckland University Press, Auckland.
Lygosominae	Oligosoma judgei	R08017	80.5	12.1	1.9058	1.08279	Patterson and Bell 2009	1	male	all		Patterson, G. B. and Bell, T. 2009. The barrier skink Oligosoma judgei n. sp. (Reptilia: Scincidae) from the Darran and Takitimu Mountains, South island, New Zealand. Zootaxa, 2271: 43-56.
Lygosominae	Oligosoma lichenigerum	R08019	75.1951	7.28976	1.87619	0.862713	Dave Chapple	41	male	all		Dave Chapple
Lygosominae	Oligosoma maccanni	R08022	57.5	3	1.75967	0.477121	Chukwuka et al. 2019	not reported	unsexed	all	midpoint values	Chukwuka, C. O., Virens, J. and Cree, A. 2019. Accuracy of an inexpensive, compact infrared thermometer for measuring skin surface temperature of small lizards. Journal of Thermal Biology 84: 285-291.
Lygosominae	Oligosoma macgregori	R08023	105.2	21.9	2.02202	1.34044	Fleming et al. 2013	not reported	unsexed	all		Fleming, P. A., Valentine, L. E. and Bateman, P. W. 2013. Telling tails: selective pressures acting on investment in lizard tails. Physiological and Biochemical Zoology, 86: 645-658.
Lygosominae	Oligosoma microlepis	R08024	73	13	1.86332	1.11394	van Winkel et al. 2019	not reported	unsexed	all	maximum values	van Winkel, D., Baling, M. and Hitchmough, R. 2019. Reptiles and amphibians of New Zealand. A field guide. Auckland University Press, Auckland.
Lygosominae	Oligosoma moco	R08025	68	6.2	1.83251	0.792392	Whitaker 1968	6	unsexed	all		Whitaker, A. H. 1968. The lizards of the Poor Knights islands, New Zealand. New Zealand Journal of Science 11: 623-651.
Lygosominae	Oligosoma newmani	R11398	100.5	22.75	2.00217	1.35698	Melzer et al. 2019	not reported	unsexed	all	mean of max on islands and mainland	Melzer, S., Hitchmough, R. A., Bell, T., Chapple, D. G. and Patterson, G. B. 2019. Lost and found: Taxonomic revision of the speckled skink (Oligosoma infrapunctatum; Reptilia; Scincidae) species complex from New Zealand reveals a potential cryptic extinction, resurrection of two species, and description of three new species. Zootaxa, 4623: 441-484.
Lygosominae	Oligosoma oliveri	R08029	97.1	20.4	1.98722	1.30963	Whitaker 1968	not reported	unsexed	all		Whitaker, A. H. 1968. The lizards of the Poor Knights islands, New Zealand. New Zealand Journal of Science 11: 623-651.
Lygosominae	Oligosoma ornatum	R08030	70.2	8.1	1.84634	0.908485	Parrish and Gill 2003	20	unsexed	all		Parrish, G. R. and Gill, B. J. 2003. Natural history of the lizards of the Three Kings islands, New Zealand. New Zealand Journal of Zoology 30: 205-220.
Lygosominae	Oligosoma otagense	R08031	130	35.3	2.11394	1.54777	Towns 1985	42	unsexed	all	maximum values	Towns, D. R. 1985. The status and prospects of the rare New Zealand lizards Leiolopisma grande (Gray), Cyclodina whitakeri Hardy and Leiolopisma otagense McCann (Lacertilia: Scincidae). Pages 481-489 in G. Grigg, R. Shine and H. Ehmann (editors). The biology of Australasian frogs and reptiles. Surrey Beatty & Sons, Chipping Norton, NSW.
Lygosominae	Oligosoma pikitanga	R08032	84.3333	11.93	1.926	1.07664	Bell and Patterson 2008	3	male	all		Bell, T. P. and Patterson, G. B. 2008. A rare alpine skink Oligosoma pikitanga n. sp. (Reptilia: Scincidae) from Llawrenny Peaks, Fiordland, New Zealand. Zootaxa 1882: 57-68.
Lygosominae	Oligosoma polychroma	R08033	58	3.2	1.76343	0.50515	Fleming et al. 2013	not reported	unsexed	all		Fleming, P. A., Valentine, L. E. and Bateman, P. W. 2013. Telling tails: selective pressures acting on investment in lizard tails. Physiological and Biochemical Zoology, 86: 645-658.
Lygosominae	Oligosoma robinsoni	R11411	88	15	1.94448	1.17609	Melzer et al. 2019	not reported	unsexed	all	maximum values	Melzer, S., Hitchmough, R. A., Bell, T., Chapple, D. G. and Patterson, G. B. 2019. Lost and found: Taxonomic revision of the speckled skink (Oligosoma infrapunctatum; Reptilia; Scincidae) species complex from New Zealand reveals a potential cryptic extinction, resurrection of two species, and description of three new species. Zootaxa, 4623: 441-484.
Lygosominae	Oligosoma smithi	R08036	65.95	6.38125	1.81921	0.804906	Whitaker 1968	5+11	both	all	data are means weighted by sample size for the two subspecies	Whitaker, A. H. 1968. The lizards of the Poor Knights islands, New Zealand. New Zealand Journal of Science 11: 623-651.
Lygosominae	Oligosoma stenotis	R08037	75	6	1.87506	0.778151	van Winkel et al. 2019	not reported	unsexed	all		van Winkel, D., Baling, M. and Hitchmough, R. 2019. Reptiles and amphibians of New Zealand. A field guide. Auckland University Press, Auckland.
Lygosominae	Oligosoma suteri	R08039	97.6	19.8	1.98945	1.29667	Parrish and Gill 2003	11	male	all		Parrish, G. R. and Gill, B. J. 2003. Natural history of the lizards of the Three Kings islands, New Zealand. New Zealand Journal of Zoology 30: 205-220.
Lygosominae	Oligosoma taumakae	R08040	92.5	15.55	1.96614	1.19173	Lettink et al. 2013	4	male	all		Lettink, M., Hopkins, G. and Wilson, R. L. 2013. A significant range extension and sanctuary for the rare Open Bay island skink (Oligosoma taumakae), New Zealand Journal of Zoology, 40: 160-165.
Lygosominae	Oligosoma tekakahu	R08041	62.3182	4.48	1.79461	0.651278	Jackson 2019	22	male	all		Jackson, B. 2019. Te Kakahu skink–anchor population. Department of Conservation; 11 pp.
Lygosominae	Oligosoma whitakeri	R08045	100	24.9	2	1.3962	Towns 1994	not reported	unsexed	all	maximum values	Towns, D. R. 1994. The role of ecological restoration in the conservation of Whitaker's skink (Cyclodina whitakeri), a rare New Zealand lizard (Lacertilia: Scincidae). New Zealand Journal of Zoology, 21: 457-471.
Lygosominae	Oligosoma zelandicum	R08046	57	3.4	1.75587	0.531479	Fleming et al. 2013	not reported	unsexed	all		Fleming, P. A., Valentine, L. E. and Bateman, P. W. 2013. Telling tails: selective pressures acting on investment in lizard tails. Physiological and Biochemical Zoology, 86: 645-658.
Lygosominae	Ornithuroscincus pterophilus	R12457	57.5	2.54	1.75967	0.404834	Alex Slavenko & Oliver Tallowin	8	unsexed adults	all		Alex Slavenko & Oliver Tallowin
Lygosominae	Otosaurus cumingii	R08062	117.5	41.1	2.07004	1.61384	Auffenberg and Auffenberg 1989	63	both (no significant differences between the sexes)	all		Auffenberg, W. and Auffenberg, T. 1989. Reproductive patterns in sympatric Philippine skinks (Sauria Scincidae). Bulletin of the Florida State Museum, Biological Sciences 34: 201-247.
Lygosominae	Panaspis annettesabinae	R12048	42.1	1.3	1.62428	0.113943	Colston et al. 2020	1	unsexed	all		Colston, T. J., Kulkarni, P., Jetz, W. and Pyron, R. A. 2020. Phylogenetic and spatial distribution of evolutionary isolation and threat in turtles and crocodilians (non-avian archosauromorphs). BMC Evolutionary Biology 20: 81.
Lygosominae	Panaspis maculicollis	R10799	34.19	0.57	1.5339	-0.244125	Jacobsen and Broadley 2000	24	male	all		Jacobsen, N. H. G. and Broadley, D. G. 2000. A new species of Panaspis Cope (Reptilia: Scincidae) from southern Africa. African Journal of Herpetology 49: 61-71.
Lygosominae	Panaspis tristaoi	R11422	54	3.7	1.73239	0.568202	Leache 2005	1	unsexed	all		Leache, A. D. 2005. Results of a herpetological survey in Ghana and a new country record. Herpetological Review, 36: 16-19.
Lygosominae	Panaspis wahlbergii	R10801	38.79	0.78	1.58872	-0.107905	Jacobsen and Broadley 2000	53	male	all		Jacobsen, N. H. G. and Broadley, D. G. 2000. A new species of Panaspis Cope (Reptilia: Scincidae) from southern Africa. African Journal of Herpetology 49: 61-71.
Lygosominae	Panopa carvalhoi	R08072	58	4.2	1.76343	0.623249	Vitt and Zani 1998	1	unsexed	all		Vitt, L. J. and Zani, P. A. 1998. Prey use among sympatric lizard species in lowland rain forest of Nicaragua. Journal of Tropical Ecology, 14 : 537-559.
Lygosominae	Papuascincus buergersi	R11811	56	3.3	1.74819	0.518514	Black 1983	1	unsexed	all		Black, D. G. 1983. Encephalization of Australian reptiles. MSc. Thesis, Monash University.
Lygosominae	Papuascincus stanleyanus	R08076	57	3.86	1.75587	0.586587	Black 1983	3	unsexed	all		Black, D. G. 1983. Encephalization of Australian reptiles. MSc. Thesis, Monash University.
Lygosominae	Pinoyscincus abdictus	R08115	83.1	13.76	1.9196	1.13862	Maglangit et al. 2021	1	male	all		Maglangit, E. P. T., Paraguya, J. J. J. B., Maglangit, R. M. T., Nuneza, O. M., Diesmos, M. L. L. and Diesmos, A. C. 2021. Novel cave habitat used by the cryptic lizard Pinoyscincus abdictus abdictus (Squamata: Scincidae) on Dinagat Islands, Philippines. Phyllomedusa 20: 99-104.
Lygosominae	Pinoyscincus jagori	R08117	81.1	15.8	1.90902	1.19866	Auffenberg and Auffenberg 1989	121	male	all		Auffenberg, W. and Auffenberg, T. 1989. Reproductive patterns in sympatric Philippine skinks (Sauria Scincidae). Bulletin of the Florida State Museum, Biological Sciences 34: 201-247.
Lygosominae	Prasinohaema flavipes	R08167	90	11.25	1.95424	1.05115	Black 1983	1	unsexed	all		Black, D. G. 1983. Encephalization of Australian reptiles. MSc. Thesis, Monash University.
Lygosominae	Proablepharus reginae	R08175	34	0.71	1.53148	-0.148742	Greer 2022	1	male	all	citing Beranek et al., 2021	Greer, A. E. 2022. Encyclopedia of Australian reptiles. Version: 1 February 2022
Lygosominae	Pseudemoia entrecasteauxii	R08182	48.7	1.8	1.68753	0.255273	Pengilley 1972	127	male	all		Pengilley, R. 1972. Systematic relationships and ecology of some lygosomine lizards from southeastern Australia. Unpublished ph.D. thesis, Australian National University, Canberra; 313 pp.
Lygosominae	Pseudemoia pagenstecheri	R08183	56.5231	3.59923	1.75223	0.55621	Thompson et al. 1999	8	female	all	post partuition mass, data are weighted by sample sizes (5+8)	Thompson, M. B., Stewart, J. R., Speake, B. K., Russell, K. J., McCartney, R. J. and Surai, P. F. 1999. Placental nutrition in a viviparous lizard (Pseudemoia pagenstecheri) with a complex placenta. Journal of Zoology 248: 295-305.
Lygosominae	Pseudemoia rawlinsoni	R08184	45.9643	2.03937	1.66242	0.309496	Jules Farquhar & Marco Camaiti	70	unsexed	all		Jules Farquhar & Marco Camaiti
Lygosominae	Pseudemoia spenceri	R08185	50.2	1.7	1.7007	0.230449	Pengilley 1972	18	male	all		Pengilley, R. 1972. Systematic relationships and ecology of some lygosomine lizards from southeastern Australia. Unpublished ph.D. thesis, Australian National University, Canberra; 313 pp.
Lygosominae	Psychosaura agmosticha	R08190	62.903	4.833	1.79867	0.684217	Mesquita et al. 2016	3	female	all		Mesquita, D. O., Faria, R. G., Colli, G. R., Vitt, L. J. and Pianka, E. R. 2016. Lizard life-history strategies. Austral Ecology 41: 1-5.
Lygosominae	Psychosaura macrorhyncha	R08191	64.4	5.41	1.80889	0.733197	Vrcibradic et al. 2007	86	male	all		Vrcibradic, D., Rocha, C. F. D. and Rocha-Barbosa, O. 2007. The relationship between body mass and snout-vent length in three species of Mabuya from eastern Brazil. Herpetological Journal 17: 43-47.
Lygosominae	Ristella beddomii	R08197	33.1	1.15	1.51983	0.0606978	Chaitanya R, pers. comm.	2	unsexed	all		Chaitanya R., Tel Aviv University, (pers. comm. To SM)
Lygosominae	Saproscincus challengeri	R08203	44	1.9	1.64345	0.278754	Black 1983	1	unsexed	all		Black, D. G. 1983. Encephalization of Australian reptiles. MSc. Thesis, Monash University.
Lygosominae	Saproscincus mustelinus	R08208	47.5	2.05	1.67669	0.311754	Greer 2022	2	male	all	citing Swan, 1988	Greer, A. E. 2022. Encyclopedia of Australian reptiles. Version: 1 February 2022
Lygosominae	Scincella cherriei	R08244	55.25	3.25	1.74233	0.511883	Mesquita et al. 2016	2	female	all	data are weighted by sample sizes (40+11)	Mesquita, D. O., Faria, R. G., Colli, G. R., Vitt, L. J. and Pianka, E. R. 2016. Lizard life-history strategies. Austral Ecology 41: 1-5.
Lygosominae	Scincella formosensis	R08249	41.1275	1.1598	1.61413	0.0643846	Huang et al. 2020	51	male	all		Huang, S. P., Hung, K. W., Fan, H. C., Lin, T. E. and Richard, R. 2020. Temperature rise curtails activity period predicted for a winter-active forest lizard, Scincella formosensis, from subtropical areas in Taiwan. Journal of Thermal Biology, 87: 102475.
Lygosominae	Scincella huanrenensis	R08251	55.9	1.878	1.74741	0.273696	Dong et al. 2007	9	female	all	post partuition mass	Dong, B. J., Wang, J. Q., Zhou, Z. Y., Lu, Y. Y. and Li, P. P. 2007. Research on reproductive behavior and strategy of Scincella huanrensis. Sichuan Journal of Zoology, 26: 302-304.
Lygosominae	Scincella incerta	R08252	53	1.9	1.72428	0.278754	Brown 2019	1	unsexed	all		Brown, T. W. 2019. A wolf spider (Aranaea: Lycocidae) in the stomach contents of the skink Scincella incerta (Squamata: Scincidae), from Cusuco National Park, Honduras. Sauria 41: 48-50.
Lygosominae	Scincella lateralis	R08255	42.7	1.5	1.63043	0.176091	Fleming et al. 2013	not reported	unsexed	all		Fleming, P. A., Valentine, L. E. and Bateman, P. W. 2013. Telling tails: selective pressures acting on investment in lizard tails. Physiological and Biochemical Zoology, 86: 645-658.
Lygosominae	Scincella modesta	R08258	46.5	1.27	1.66745	0.103804	Yang et al. 2012	63	female	all	Postpartum body mass	Yang, J., Sun, Y-Y., Fua, T-B., Xu, D-D. and Ji, X. 2012. Selection for increased maternal body volume does not differ between two Scincella lizards with different reproductive modes. Zoology 115: 199-206.
Lygosominae	Scincella monticola	R08259	44	2.2	1.64345	0.342423	Inger et al. 1990	6	male	all		Inger RF, Zhao E, Bradley SH, Guanfu W. 1990. Report on a collection of amphibians and reptiles from Sichuan, China. Fieldiana: Zoology, New Series58: 1-24
Lygosominae	Scincella reevesii	R08265	48.2	1.4	1.68305	0.146128	Yang et al. 2012	87	female	all	post partuition mass	Yang, J., Sun, Y-Y., Fua, T-B., Xu, D-D. and Ji, X. 2012. Selection for increased maternal body volume does not differ between two Scincella lizards with different reproductive modes. Zoology 115: 199-206.
Lygosominae	Scincella silvicola	R08269	47	1.2	1.6721	0.0791812	Ramirez Bautista and Arizmendi 2004	1	male	all		Ramirez Bautista, A. and Arizmendi, M. C. 2004. Scincella silvicola. Sistematica e historia natural de algunos anfibios y reptiles de Mexico. Facultad de Estudios Superiores iztacala, Unidad de Biologia, Tecnologia y Prototipos (UBiPRO), Universidad Nacional Autonoma de Mexico. Bases de datos SNiB-CONABIO. Proyecto W013. Mexico. D.F.
Lygosominae	Scincella tsinlingensis	R08270	52.58	2.435	1.72082	0.386499	Yang et al. 2020	14	both	all		Yang, C., Li, L., Kou, Z., Zhang, H., Wang, L., Zhao, Y. and Zhu, N. 2020. Telencephalon cytoarchitecture of tsinling dwarf skinks (Scincella tsinlingensis). Micron, 130: 102799.
Lygosominae	Sphenomorphus celebensis	R08311	59.5	3.55	1.77452	0.550228	MVZ	1	unsexed	all	MVZ 256103	Museum for Vertebrate Zoology, University of California, Berkeley, CA, USA.
Lygosominae	Sphenomorphus darlingtoni	R08321	49	2.52	1.6902	0.401401	Black 1983	2	unsexed	all		Black, D. G. 1983. Encephalization of Australian reptiles. MSc. Thesis, Monash University.
Lygosominae	Sphenomorphus forbesi	R08326	41.6667	1.19778	1.61979	0.0783763	Alex Slavenko & Oliver Tallowin	9	unsexed adults	all		Alex Slavenko & Oliver Tallowin
Lygosominae	Sphenomorphus fragilis	R08327	45	1.35	1.65321	0.130334	Black 1983	3	unsexed	all		Black, D. G. 1983. Encephalization of Australian reptiles. MSc. Thesis, Monash University.
Lygosominae	Sphenomorphus incognitus	R08334	87.6	16.54	1.9425	1.21854	Huang 2010	45	male	all		Huang, W-S. 2010. Ecology and reproductive characteristics of the skink Sphenomorphus incognitus on an East Asian island, with comments on variations in clutch size with reproductive modes in Sphenomorphus. Zoological Studies 49: 779-788.
Lygosominae	Sphenomorphus indicus	R08335	64.65	7.175	1.81057	0.855822	Shen et al. 2014	4	male	all	data from Tao Liang	Tao Liang, Tel Aviv University
Lygosominae	Sphenomorphus jobiensis	R08337	67.5	17	1.8293	1.23045	Oliver Tallowin	6	unsexed	all	originally Sphenomorphus aruensis; Oliver Tallowin pers. comm. 1.10.2015, data from the Bishop Museum	School of Zoology, Tel-Aviv University, Tel-Aviv 6997801, Israel.
Lygosominae	Sphenomorphus loriae	R08344	69.5	5.14571	1.84198	0.711446	Alex Slavenko & Oliver Tallowin	14	unsexed adults	all		Alex Slavenko & Oliver Tallowin
Lygosominae	Sphenomorphus maculatus	R08346	56.56	4.31	1.75251	0.634477	Harikrishnan and Vasudevan 2018	8	unsexed	all		Harikrishnan, S. and Vasudevan, K. 2018. Niche dissociated assembly drives insular lizard community organization. Scientific Reports 8: 11978.
Lygosominae	Sphenomorphus meyeri	R08352	127	47.7333	2.1038	1.67882	Fred Kraus	3	unsexed	all		Fred Kraus (pers. comm. To SM)
Lygosominae	Sphenomorphus minutus	R08356	42	1.39	1.62325	0.143015	Alex Slavenko & Oliver Tallowin	1	unsexed adults	all		Alex Slavenko & Oliver Tallowin
Lygosominae	Sphenomorphus nigrolineatus	R08366	64	5.28	1.80618	0.722634	Alex Slavenko & Oliver Tallowin	2	unsexed adults	all		Atlas of living Australia
Lygosominae	Sphenomorphus taiwanensis	R08393	52.1	3.1	1.71684	0.491362	Huang 1998	19	male	all		Huang, W-S. 1998. Sexual size dimorphism and microhabitat use of two sympatric lizards, Sphenomorphus taiwanensis and Takydromus hsuehshanensis, from the central highlands of Taiwan. Zoological studies, 37: 302-308.
Lygosominae	Spondylurus magnacruzae	R08422	72	13	1.85733	1.11394	Giese et al. 2014	1	female	all		Giese, C. L. A., Curry, T. and Platenberg, R. 2014. Petition to list nine species of Caribbean skinks as endangered under the endangered species act.
Lygosominae	Spondylurus powelli	R08427	70	6	1.8451	0.778151	Questel and Boggio 2012	1	female	all	post partuition mass	Questel, K. and Boggio, J. 2012. Spondylurus powelli (Anguilla Bank skink). Reproduction. Caribbean Herpetology 35: 1.
Lygosominae	Subdoluseps bowringii	R07880	41.48	1.45	1.61784	0.161368	Harikrishnan and Vasudevan 2018	152	unsexed	all		Harikrishnan, S. and Vasudevan, K. 2018. Niche dissociated assembly drives insular lizard community organization. Scientific Reports 8: 11978.
Lygosominae	Techmarscincus jigurru	R08433	74.32	5.58	1.87111	0.746634	Goodman et al. 2009	8	female	all	post oviposition	Goodman, B. A., Hudson, S. C., Isaac, J. L. and Schwarzkopf, L. 2009. The evolution of body shape in response to habitat: is reproductive output reduced in flat lizards? Evolution 63: 1279-1291.
Lygosominae	Tiliqua adelaidensis	R08434	96.9	11.2	1.98632	1.04922	Milne et al. 2002	11	female	all	post partuition mass	Milne, T., Bull, C. M. and Hutchinson, M. N. 2002. Characteristics of litters and juvenile dispersal in the endangered Australian skink Tiliqua adelaidensis. Journal of Herpetology, 36: 110-112.
Lygosominae	Tiliqua gigas	R08435	325	532	2.51188	2.72591	Black 1983	1	unsexed	all		Black, D. G. 1983. Encephalization of Australian reptiles. MSc. Thesis, Monash University.
Lygosominae	Tiliqua multifasciata	R08436	211	205.7	2.32428	2.31323	Pianka 2011	10	unsexed	all		Pianka, E. R. 2011. Notes on the natural history of the tiny skink Menetia greyi. Western Australian Naturalist 28: 12-17.
Lygosominae	Tiliqua nigrolutea	R08437	287.5	385	2.45864	2.58546	Edwards et al. 2002	30	female	all	data are range midpoints; pre-pregnancy mass as they write "Adult females of T. nigrolutea ranged from 26–31.5 cm SVL and weighed 270– 500 g, increasing to as much as 700–800 g during late gestation.", I calculated mass as (270+500)/2	Edwards, A., Jones, S. M. and Wapstra, E. 2002. Multiennial reproduction in females of a viviparous, temperate-zone skink, Tiliqua nigrolutea. Herpetologica, 58: 407-414.
Lygosominae	Tiliqua occipitalis	R08438	257.5	282	2.41078	2.45025	Fleming et al. 2013	not reported	unsexed	all		Fleming, P. A., Valentine, L. E. and Bateman, P. W. 2013. Telling tails: selective pressures acting on investment in lizard tails. Physiological and Biochemical Zoology, 86: 645-658.
Lygosominae	Tiliqua rugosa	R08439	305	821	2.4843	2.91434	Henle 1989 (Acta Oecologia Generalis)	26	unsexed	all		Henle, K. 1989. Ecological segregation in an assemblage of diurnal lizards in arid Australia. Acta Oecologia Generalis 10: 19-35.
Lygosominae	Tiliqua scincoides	R08440	283.444	396.111	2.45247	2.59782	McKenzie et al. 2022	9	male	all		McKenzie, A., Li, T. and Doneley, B. 2022. A comparison of two techniques to identify the sex of the eastern blue‐tongue skink (Tiliqua scincoides scincoides). Australian Veterinary Journal.
Lygosominae	Trachylepis atlantica	R08448	95.3	19	1.97909	1.27875	Rocha et al. 2009	15	male	all		Rocha, C. F. D., Van Sluys, M., Vricibadic, D., Kiefer, M. C., Menezes, V. A. and Siqueira, C.C. 2009. Comportamento de termorregulacao em lagartos brasileiros. Oecologia Brasiliensis, 13: 115-131.
Lygosominae	Trachylepis brevicollis	R08460	121.14	50.35	2.08329	1.702	Grossman et al. 2020	7	male	all	Trachylepis cf. brevicollis, without one suspected juvenile	Grossmann, W., Kowalski, T., Zwanzig, B-M., Zilger, H-J. and Gebhart, J. 2020. Herpetologische beobachtungen im Oman: Al Mughsayl und Wadi Ashawq im Dhofar Teil 2 Reptilia: Squamata: Serpentes; Chelonia. Sauria 42: 1-20.
Lygosominae	Trachylepis capensis	R08462	101.979	52.593	2.00851	1.72093	Krystal Tolley, pers. comm. To SM	11	unsexed	all		Krystal Tolley, pers. comm. To SM
Lygosominae	Trachylepis elegans	R08470	70	7	1.8451	0.845098	Mori et al. 2014	not reported	unsexed	all	maximum values	Mori, A., Jono, T., Kojima, Y., Ikeuchi, I. and Razafimahatratra, B. 2014. A photographic guide to the reptiles and amphibians of Ampijoroa. Second edition. Kyoto, Japan: Kyoto University.
Lygosominae	Trachylepis gravenhorstii	R08472	80	7	1.90309	0.845098	Mori et al. 2014	not reported	unsexed	all	maximum values	Mori, A., Jono, T., Kojima, Y., Ikeuchi, I. and Razafimahatratra, B. 2014. A photographic guide to the reptiles and amphibians of Ampijoroa. Second edition. Kyoto, Japan: Kyoto University.
Lygosominae	Trachylepis occidentalis	R08494	74.7	12.01	1.87332	1.07954	Costa et al. 2008	not reported	unsexed	all		Costa, H. C., de Avelar Sao Pedro, V., Peres, A. K. and Feio, R. N. 2008. Reptilia, Squamata, Teiidae, Tupinambis longilineus: Distribution extension. Check List 4: 267-268.
Lygosominae	Trachylepis planifrons	R08498	103	20.2	2.01284	1.30535	Bowker 1984	7	unsexed	all		Bowker, R. G. 1984. Precision of thermoregulation of some African lizards. Physiological Zoology, 57: 401-412.
Lygosominae	Trachylepis punctatissima	R08501	61	4.55	1.78533	0.658011	Jacobsen 1982	1	unsexed	all		Jacobsen NHG. 1982. The ecology of the reptiles and amphibians in the Burkea africana - Eragrostis pallens savana of the Nylsvley Nature Reserve. A theis submitted in parital fulfilment of the requirements for the degrre of M.Sc (Zoology) in the faculty of life sciences, University of Pretoria, Pretoria.
Lygosominae	Trachylepis quinquetaeniata	R08503	37	0.75	1.5682	-0.124939	Bowker 1984	1	unsexed	all		Bowker, R. G. 1984. Precision of thermoregulation of some African lizards. Physiological Zoology, 57: 401-412.
Lygosominae	Trachylepis sechellensis	R08505	73	9.4	1.86332	0.973128	Cheke 1984	not reported	male	all		Cheke, A. S. 1984. Lizards of the Seychelles. Biogeography and ecology of the Seychelles islands (ed. by D.S. Stoddart), pp. 331-360. Dr W. Junk, The Hague.
Lygosominae	Trachylepis sparsa	R08508	70.1	10.56	1.84572	1.02366	Costa et al. 2008	not reported	unsexed	all		Costa, H. C., de Avelar Sao Pedro, V., Peres, A. K. and Feio, R. N. 2008. Reptilia, Squamata, Teiidae, Tupinambis longilineus: Distribution extension. Check List 4: 267-268.
Lygosominae	Trachylepis spilogaster	R08509	61.9	6.69	1.79169	0.825426	Costa et al. 2008	not reported	unsexed	all		Costa, H. C., de Avelar Sao Pedro, V., Peres, A. K. and Feio, R. N. 2008. Reptilia, Squamata, Teiidae, Tupinambis longilineus: Distribution extension. Check List 4: 267-268.
Lygosominae	Trachylepis striata	R08510	82	18.33	1.91381	1.26316	Mesquita et al. 2016	93	unsexed	all		Mesquita, D. O., Faria, R. G., Colli, G. R., Vitt, L. J. and Pianka, E. R. 2016. Lizard life-history strategies. Austral Ecology 41: 1-5.
Lygosominae	Trachylepis varia	R08515	51.81	3.28	1.71441	0.515874	Jacobsen 1982	100	unsexed	all		Jacobsen NHG. 1982. The ecology of the reptiles and amphibians in the Burkea africana - Eragrostis pallens savana of the Nylsvley Nature Reserve. A theis submitted in parital fulfilment of the requirements for the degrre of M.Sc (Zoology) in the faculty of life sciences, University of Pretoria, Pretoria.
Lygosominae	Trachylepis variegata	R08516	47.4733	2.60667	1.67645	0.416085	Krystal Tolley, pers. comm. To SM	3	unsexed	all		Krystal Tolley, pers. comm. To SM
Lygosominae	Trachylepis wrightii	R08522	136	78.5	2.13354	1.89487	Cheke 1984	not reported	male	all	not entirely clear what measure of central tendency the data (Table 3) represent	Cheke, A. S. 1984. Lizards of the Seychelles. Biogeography and ecology of the Seychelles islands (ed. by D.S. Stoddart), pp. 331-360. Dr W. Junk, The Hague.
Lygosominae	Tribolonotus gracilis	R08526	90	41	1.95424	1.61278	Fleming et al. 2013	not reported	unsexed	all		Fleming, P. A., Valentine, L. E. and Bateman, P. W. 2013. Telling tails: selective pressures acting on investment in lizard tails. Physiological and Biochemical Zoology, 86: 645-658.
Lygosominae	Tribolonotus novaeguineae	R08527	101.67	24.6333	2.00719	1.39152	Klein et al. 2005	3	unsexed	all		Klein, W., Reuter, C., Bohme, W. and Perry, S. F. 2005. Lungs and mesopneumonia of scincomorph lizards. Organisms Diversity and Evolution 5: 47-57.
Lygosominae	Tropidophorus cocincinensis	R08538	101	31	2.00432	1.49136	Jestrzemski et al. 2013	1	unsexed	all		Jestrzemski, D., Schutz, S., Nguyen, T. Q. and Ziegler, T. 2013. A survey of amphibians and reptiles in Chu Mom Ray National Park, Vietnam, with implications for herpetofaunal conservation. Asian Journal of Conservation Biology, 2: 88-110.
Lygosominae	Tropidophorus grayi	R08540	94.1	18.9	1.97359	1.27646	Auffenberg and Auffenberg 1989	121	unsexed (not dimorphic)	all		Auffenberg, W. and Auffenberg, T. 1989. Reproductive patterns in sympatric Philippine skinks (Sauria Scincidae). Bulletin of the Florida State Museum, Biological Sciences 34: 201-247.
Lygosominae	Tropidophorus noggei	R08553	110.2	20.6429	2.04218	1.31477	Ziegler et al. 2007	7	unsexed	all	different samples for weight and length	Ziegler, T., Bohme, W. and Schmitz, A. 2007. A new species of the Varanus indicus group (Squamata, Varanidae) from Halmahera island, Moluccas: morphological and molecular evidence. Mitteilungen aus dem Museum fur Naturkunde in Berlin - Zoologische Reihe 83 (Supplement): 109-119.
Lygosominae	Tytthoscincus parvus	R08579	26	0.5	1.41497	-0.30103	MVZ dataabse via Vertnet, August 2014	13	unsexed	all	midpoint values	Museum for Vertebrate Zoology, University of California, Berkeley, CA, USA.
Lygosominae	Varzea bistriata	R08581	87.2	14.2	1.94052	1.15229	Vitt and Blackburn 1991	24	male	all		Vitt, L. J. and Blackburn, D. G. 1991. Ecology and Life History of the viviparous lizard Mabuya bistriata (Scincidae) in the Brazilian Amazon. Copeia 1991: 916-927.
Lygosominae	Lerista apoda	R07714	79.75	0.95	1.90173	-0.0222764	Jules Farquhar & Marco Camaiti	4	unsexed	limbless		Jules Farquhar & Marco Camaiti
Lygosominae	Lerista praepedita	R07773	52.8	0.5	1.72263	-0.30103	Greer 2022	8	unsexed	limbless	citing Benesch and Withers, 2002	Greer, A. E. 2022. Encyclopedia of Australian reptiles. Version: 1 February 2022
Lygosominae	Hemiergis decresiensis	R07616	42.1	0.8	1.62428	-0.09691	Huey and Bennett 1987	10	unsexed	reduced		Huey, R. B. and Bennett, A. F. 1987. Phylogenetic studies of coadaptation: preferred temperatures versus optimal performance temperatures of lizards. Evolution, 41: 1098-1115.
Lygosominae	Hemiergis initialis	R07618	38.6277	0.69	1.5869	-0.161151	Fleming et al. 2013	not reported	unsexed	reduced		Fleming, P. A., Valentine, L. E. and Bateman, P. W. 2013. Telling tails: selective pressures acting on investment in lizard tails. Physiological and Biochemical Zoology, 86: 645-658.
Lygosominae	Hemiergis quadrilineatus	R07621	42.536	1.08	1.62876	0.0334238	Fleming et al. 2013	not reported	unsexed	reduced		Fleming, P. A., Valentine, L. E. and Bateman, P. W. 2013. Telling tails: selective pressures acting on investment in lizard tails. Physiological and Biochemical Zoology, 86: 645-658.
Lygosominae	Hemiergis talbingoensis	R07622	47.3	1.36	1.67486	0.133539	Greer 2022	49	male	reduced	citing Simbotwe, 1985a	Greer, A. E. 2022. Encyclopedia of Australian reptiles. Version: 1 February 2022
Lygosominae	Lerista aericeps	R07709	39.8571	0.607143	1.60051	-0.216709	Jules Farquhar & Marco Camaiti	7	unsexed	reduced		Jules Farquhar & Marco Camaiti
Lygosominae	Lerista allochira	R07711	29	0.22	1.4624	-0.657577	Jules Farquhar & Marco Camaiti	2	unsexed	reduced		Jules Farquhar & Marco Camaiti
Lygosominae	Lerista bipes	R07718	47.2	0.618	1.67394	-0.209012	Jules Farquhar & Marco Camaiti	3	unsexed	reduced	citing Morinaga and Bergmann, 2020	Jules Farquhar & Marco Camaiti
Lygosominae	Lerista chalybura	R07801	48.4	1.196	1.68485	0.0777312	Jules Farquhar & Marco Camaiti	5	unsexed	reduced		Jules Farquhar & Marco Camaiti
Lygosominae	Lerista clara	R07727	41.75	0.655	1.62066	-0.183759	Jules Farquhar & Marco Camaiti	4	unsexed	reduced		Jules Farquhar & Marco Camaiti
Lygosominae	Lerista connivens	R07729	79.2	6.3	1.89873	0.799341	Gans and Fusari 1994	6	unsexed	reduced		Gans, C. and Fusari, M. 1994. Locomotor analysis of surface propulsion by three species of reduced-limbed fossorial lizards (Lerista: Scincidae) From Western Australia. Journal of Morphology 222: 309-326.
Lygosominae	Lerista desertorum	R07730	77.6	3.68	1.88986	0.565848	Pianka 2011	114	unsexed	reduced		Pianka, E. R. 2011. Notes on the natural history of the tiny skink Menetia greyi. Western Australian Naturalist 28: 12-17.
Lygosominae	Lerista distinguenda	R07731	35.6279	0.6	1.55179	-0.221849	Fleming et al. 2013	not reported	unsexed	reduced		Fleming, P. A., Valentine, L. E. and Bateman, P. W. 2013. Telling tails: selective pressures acting on investment in lizard tails. Physiological and Biochemical Zoology, 86: 645-658.
Lygosominae	Lerista dorsalis	R07732	53.2	1.2	1.72591	0.0791812	Morinaga and Bergmann 2020	3	unsexed	reduced		Morinaga, G. and Bergmann, P. J. 2020. Evolution of fossorial locomotion in the transition from tetrapod to snake-like in lizards. Proceedings of the Royal Society of London B. 287: 20200192.
Lygosominae	Lerista elegans	R07734	37	0.6	1.5682	-0.221849	Greer 2022	12	unsexed	reduced	citing Benesch and Withers, 2002	Greer, A. E. 2022. Encyclopedia of Australian reptiles. Version: 1 February 2022
Lygosominae	Lerista griffini	R07744	59	1.34	1.77085	0.127105	Jules Farquhar & Marco Camaiti	5	unsexed	reduced		Jules Farquhar & Marco Camaiti
Lygosominae	Lerista jacksoni	R07749	35.6667	0.513333	1.55226	-0.289601	Jules Farquhar & Marco Camaiti	3	unsexed	reduced		Jules Farquhar & Marco Camaiti
Lygosominae	Lerista kendricki	R07752	56	1.4	1.74819	0.146128	Morinaga and Bergmann 2020	33	unsexed	reduced		Morinaga, G. and Bergmann, P. J. 2020. Evolution of fossorial locomotion in the transition from tetrapod to snake-like in lizards. Proceedings of the Royal Society of London B. 287: 20200192.
Lygosominae	Lerista labialis	R07755	51.5	0.7	1.71181	-0.154902	Morinaga and Bergmann 2020	1	unsexed	reduced		Morinaga, G. and Bergmann, P. J. 2020. Evolution of fossorial locomotion in the transition from tetrapod to snake-like in lizards. Proceedings of the Royal Society of London B. 287: 20200192.
Lygosominae	Lerista labialis	R07755	53.6216	0.922162	1.72934	-0.0351927	Jules Farquhar & Marco Camaiti	37	unsexed	reduced		Jules Farquhar & Marco Camaiti
Lygosominae	Lerista lineata	R07756	41.3627	0.74	1.61661	-0.130768	Fleming et al. 2013	not reported	unsexed	reduced		Fleming, P. A., Valentine, L. E. and Bateman, P. W. 2013. Telling tails: selective pressures acting on investment in lizard tails. Physiological and Biochemical Zoology, 86: 645-658.
Lygosominae	Lerista lineopunctulata	R07757	86.2	4.2	1.93551	0.623249	Morinaga and Bergmann 2020	14	unsexed	reduced		Morinaga, G. and Bergmann, P. J. 2020. Evolution of fossorial locomotion in the transition from tetrapod to snake-like in lizards. Proceedings of the Royal Society of London B. 287: 20200192.
Lygosominae	Lerista macropisthopus	R07758	80.5	3.7	1.9058	0.568202	Morinaga and Bergmann 2020	15	unsexed	reduced		Morinaga, G. and Bergmann, P. J. 2020. Evolution of fossorial locomotion in the transition from tetrapod to snake-like in lizards. Proceedings of the Royal Society of London B. 287: 20200192.
Lygosominae	Lerista micra	R07760	39.8	0.4	1.59988	-0.39794	Morinaga and Bergmann 2020	3	unsexed	reduced		Morinaga, G. and Bergmann, P. J. 2020. Evolution of fossorial locomotion in the transition from tetrapod to snake-like in lizards. Proceedings of the Royal Society of London B. 287: 20200192.
Lygosominae	Lerista muelleri	R07762	40.2	0.58	1.60423	-0.236572	Costa et al. 2008	not reported	unsexed	reduced		Costa, H. C., de Avelar Sao Pedro, V., Peres, A. K. and Feio, R. N. 2008. Reptilia, Squamata, Teiidae, Tupinambis longilineus: Distribution extension. Check List 4: 267-268.
Lygosominae	Lerista neander	R07763	79.75	4.0225	1.90173	0.604496	Jules Farquhar & Marco Camaiti	4	unsexed	reduced		Jules Farquhar & Marco Camaiti
Lygosominae	Lerista picturata	R07770	87.7	5.3	1.943	0.724276	Greer 2022	3	unsexed	reduced	citing Bamford et al., 1991	Greer, A. E. 2022. Encyclopedia of Australian reptiles. Version: 1 February 2022
Lygosominae	Lerista planiventralis	R07771	47.8	0.8	1.67943	-0.09691	Jules Farquhar & Marco Camaiti	5	unsexed	reduced		Jules Farquhar & Marco Camaiti
Lygosominae	Lerista punctatovittata	R07774	84	4	1.92428	0.60206	Henle 1989 (Amphibia-Reptilia)	157	unsexed	reduced		Henle, K. 1989. Ecological segregation in a subterranean reptile assemblage in arid Australia. Amphibia-Reptilia 10: 277-295.
Lygosominae	Lerista simillima	R07782	53	0.825	1.72428	-0.0835461	Jules Farquhar & Marco Camaiti	2	unsexed	reduced		Jules Farquhar & Marco Camaiti
Lygosominae	Lerista timida	R10683	38.6	0.6	1.58659	-0.221849	Greer 2022	3	unsexed	reduced	citing Bamford et al., 1990	Greer, A. E. 2022. Encyclopedia of Australian reptiles. Version: 1 February 2022
Lygosominae	Lerista varia	R07792	65.5	1.8	1.81624	0.255273	Morinaga and Bergmann 2020	13	unsexed	reduced		Morinaga, G. and Bergmann, P. J. 2020. Evolution of fossorial locomotion in the transition from tetrapod to snake-like in lizards. Proceedings of the Royal Society of London B. 287: 20200192.
Lygosominae	Lerista xanthura	R07799	41	0.8	1.61278	-0.09691	Henle 1989 (Amphibia-Reptilia)	41	unsexed	reduced		Henle, K. 1989. Ecological segregation in a subterranean reptile assemblage in arid Australia. Amphibia-Reptilia 10: 277-295.
Scincinae	Amphiglossus reticulatus	R07052	177	75	2.24797	1.87506	Mori et al. 2014	NA	unsexed	all	maximum values	Mori, A., Jono, T., Kojima, Y., Ikeuchi, I. and Razafimahatratra, B. 2014. A photographic guide to the reptiles and amphibians of Ampijoroa. Second edition. Kyoto, Japan: Kyoto University.
Scincinae	Brachymeles boulengeri	R07093	77	11	1.88649	1.04139	Auffenberg and Auffenberg 1989	97	male	all		Auffenberg, W. and Auffenberg, T. 1989. Reproductive patterns in sympatric Philippine skinks (Sauria Scincidae). Bulletin of the Florida State Museum, Biological Sciences 34: 201-247.
Scincinae	Chalcides bedriagai	R07198	79.77	6.51	1.90184	0.813581	Galan 2003	28	male	all	"Adult individuals not gravid during gestation season (presumed males)"	Galan, P. 2003. Reproductive characteristics of an insular population of the lizard Podarcis hispanica from Northwest Spain (Cies islands, Galicia). Copeia, 2003: 657–665.
Scincinae	Chalcides lanzai	R07207	102	18.3	2.0086	1.26245	Bogaerts 2006	1	male	all		Bogaerts, S. 2006. First data on the reproduction of Lanza's skink, Chalcides lanzai Pasteur, 1967. Podarcis 7: 9-16.
Scincinae	Chalcides ocellatus	R07215	100.86	17.1	2.00372	1.233	Akef 2022	102	male	all	adults	Akef, M. S. 2022. Sexual size dimorphism and female reproductive and fat body cycles of the viviparous Chalcides ocellatus and Sphenops sepsoides (Squamata: Scincidae) from southern Egypt. Ichthyology & Herpetology, 110: 237-251.
Scincinae	Chalcides viridanus	R07227	83.94	7.78	1.92397	0.89098	Sanchez-Hernandez and Molina-Borja 2019	54	male	all		Sanchez-Hernandez, P. and Molina-Borja, M. 2019. Development and outcome of intrasexual contests in males and females of Chalcides viridanus (Fam. Scincidae) along breeding period. Behaviour, 156: 1349-1369.
Scincinae	Eumeces algeriensis	R07549	178	162.55	2.25042	2.21099	TAU Museum	2	unsexed	all	adults	Zoological Museum, The Steinhardt Museum of Natural History, Tel-Aviv, Israel.
Scincinae	Eumeces schneiderii	R07553	135.791	56.5663	2.13287	1.75256	TAU Museum & Shai Meiri	80	unsexed	all	adults	Zoological Museum, The Steinhardt Museum of Natural History, Tel-Aviv, Israel.
Scincinae	Gongylomorphus bojerii	R07611	56.4	4.4	1.75128	0.643453	Zuel 2009	1113	782 adults+331 juveniles	all		Zuel, N. 2009. Ecology and conservation of an endangered reptile community on Round Island, Mauritius. PhD dissertation, University of Zurich.
Scincinae	Pamelaescincus gardineri	R08063	80	13.6	1.90309	1.13354	Cheke 1984	not reported	male	all		Cheke, A. S. 1984. Lizards of the Seychelles. Biogeography and ecology of the Seychelles islands (ed. by D.S. Stoddart), pp. 331-360. Dr W. Junk, The Hague.
Scincinae	Plestiodon anthracinus	R08120	51	5.56	1.70757	0.745075	Schaefer and Montgomery 2021	1	female	all		Schaefer, C. H. and Montgomery, C. E. 2021. Plestiodon anthracinus pluvialis (southern coal skink). Geographic distribution. Herpetological Review 52: 577.
Scincinae	Plestiodon bilineatus	R08122	60.6	3.75667	1.78247	0.574803	Banuelos-Alamillo et al. 2016	4	female	all	post partum	Banuelos-Alamillo, J. A., Carbajal-Marquez, R. A. and Quintero-Diaz, G. E. 2016. Plestiodon bilineatus. Reproduction. Mesoamerican Herpetology 3: 728-729.
Scincinae	Plestiodon brevirostris	R08123	61.38	4.157	1.78803	0.61878	Munoz Nolasco 2015	11	male	all	adult	Munoz Nolasco, F. J. 2015. Esfuerzo reproductor y ecología térmica de dos especies vivíparas del genero Plestiodon (Squamata: Scincidae) de Mexico. Thesis, LICENCIADO EN BIOLOGÍA, Universidad de Guadalajara
Scincinae	Plestiodon chinensis	R08126	112.4	19.55	2.05077	1.29115	Ma et al. 2018	45	female	all	post-oviposition masses	Ma, L., Pei, J., Zhou, C., Du, Y., Ji, X. and Shen, W. 2018. Sexual dimorphism, female reproductive characteristics and egg incubation in an oviparous forest skink (Sphenomorphus incognitus) from south China. Asian Herpetological Research 9: 119-128.
Scincinae	Plestiodon copei	R08128	58.29	3.1	1.76559	0.491362	Suarez-Rodriguez et al. 2020	1	female	all	adult	Suarez-Rodriguez, O., Suarez-Varon, G., Marin-Vera, M. and Watson, C. M. 2020. Tail bifurcation in Plestiodon copei (Taylor, 1933) (Squamata: Scincidae). Revista Latinoamericana de Herpetologia 3: 143-146.
Scincinae	Plestiodon dugesii	R08131	61.381	2.75	1.78803	0.439333	Munoz Nolasco 2015	12	male	all	adult	Munoz Nolasco, F. J. 2015. Esfuerzo reproductor y ecología térmica de dos especies vivíparas del genero Plestiodon (Squamata: Scincidae) de Mexico. Thesis, LICENCIADO EN BIOLOGÍA, Universidad de Guadalajara
Scincinae	Plestiodon elegans	R08133	81.1458	10.3264	1.90927	1.01395	Zhang et al. 2006	179+60	male	all	mean across the two populations weighted by sample size	Zhang, Y-P., Du, W-G. and Shou, L. 2006. Inter-population differences in reproductive life-history traits of blue-tailed skinks (Eumeces elegans) from Hangzhou and Ningde, Eastern China. Zoological Research 27: 255-260.
Scincinae	Plestiodon fasciatus	R08134	75.6	12.4	1.87852	1.09342	Brazeau and Hecnar 2018	15	male	all		Brazeau, D. J. and Hecnar, S. J. 2018. Summer movements of the common five-lined skink (Plestiodon fasciatus) in the northern portion of its range. Herpetological Conservation and Biology 13: 743-752.
Scincinae	Plestiodon gilberti	R08136	81	13.1	1.90849	1.11727	Hall et al. 2019	38	unsexed	all		Hall, D. B., Shoemaker, K. T. and Greger, P. D. 2019. Western red-tailed skink (Plestiodon gilberti rubricaudatus) distribution and habitat use in southern Nevada, USA. Herpetological Conservation and Biology 14: 455-469.
Scincinae	Plestiodon inexpectatus	R08138	77.1	10.2	1.88705	1.0086	Mushinsky 1992	251	male	all		Mushinsky, H. R. 1992. Natural history and abundance of southeastern five-lined skinks, Eumeces inexpectatus, on a periodically burned sandhill in Florida. Herpetologica 48: 307-312.
Scincinae	Plestiodon laticeps	R08143	109.4	36.9	2.03902	1.56703	Vitt and Cooper 1985	117	male	all		Vitt, L. J. and Cooper, W. E. 1985. The evolution of sexual dimorphism in the skink Eumeces laticeps: an example of sexual selection. Canadian Journal of Zoology 63: 995-1002.
Scincinae	Plestiodon latiscutatus	R08144	84.75	8.75	1.92814	0.942008	Hasegawa 1984	16	female	all	non reproductive, SVL and mass estimated from Figure 1; as Plestiodon okadae	Hasegawa, M. 1984. Biennial reproduction in the lizard Eumeces okadae on Miyake-Jima, Japan. Herpetologica, 40: 194-199.
Scincinae	Plestiodon lynxe	R08147	61.37	3.43	1.78796	0.535294	Feria‐Ortiz et al. 2022	9	female	all	post-partum masses	Feria‐Ortiz, M., García‐Vazquez, U.O., Pavon‐Vazquez, C.J. and Nieto‐Montes de Oca, A. 2022. Reproductive traits and change in body shape of neonates in the oak forest skink, Plestiodon lynxe. Acta Zoologica.
Scincinae	Plestiodon obsoletus	R08152	109.5	28.05	2.03941	1.44793	Fitch 1955	7	male	all	adult; midpoint rather than mean SVL and mass as only range was reported	Fitch, H. S. 1955. Habits and adaptations of the Great Plains skink (Eumeces obsoletus). Ecological Monographs, 25: 59-83.
Scincinae	Plestiodon quadrilineatus	R08158	112.2	19.02	2.04999	1.27921	Yang et al. 2019	not reported	unsexed	all		Alex Slavenko & Oliver Tallowin
Scincinae	Plestiodon skiltonianus	R08161	62	4.8	1.79239	0.681241	Fleming et al. 2013	not reported	unsexed	all		Fleming, P. A., Valentine, L. E. and Bateman, P. W. 2013. Telling tails: selective pressures acting on investment in lizard tails. Physiological and Biochemical Zoology, 86: 645-658.
Scincinae	Plestiodon takarai	R10868	72.6	6.38	1.86094	0.804821	Ota 2004	3	female	all	data from Tao Liang	Ota, H. 2004. Field observations on a highly endangered snake, Opisthotropis kikuzatoi (Squamata: Colubridae), endemic to Kumejima Island, Japan. Current Herpetology, 23: 73-80.
Scincinae	Scincopus fasciatus	R08273	150	84.3	2.17609	1.92583	TAU Museum	1	unsexed	all	adults	Zoological Museum, The Steinhardt Museum of Natural History, Tel-Aviv, Israel.
Scincinae	Scincus hemprichii	R08275	140	80	2.14613	1.90309	Schatti and Desvoignes 1999	not reported	male	all	midpoint values	Schatti, B. and Desvoignes, A. 1999. The herpetofauna of southern Yemen and the Sokotra Archipelago. Museum d'Histoire Naturelle, Geneve.
Scincinae	Scincus scincus	R08277	95.4857	20.65	1.97994	1.31492	TAU Museum	21	unsexed	all	adults	Zoological Museum, The Steinhardt Museum of Natural History, Tel-Aviv, Israel.
Scincinae	Chalcides guentheri	R07206	130.442	7.17174	2.11542	0.855624	TAU Museum & Shai Meiri	46	unsexed	limbless	adults	Zoological Museum, The Steinhardt Museum of Natural History, Tel-Aviv, Israel.
Scincinae	Ophiomorus latastii	R08050	87.2912	3.01235	1.94097	0.478906	TAU Museum & Shai Meiri	17	unsexed	limbless	adults	Zoological Museum, The Steinhardt Museum of Natural History, Tel-Aviv, Israel.
Scincinae	Ophiomorus punctatissimus	R08054	81	3.14	1.90849	0.49693	In den Bosch 1988	5	unsexed	limbless		In den Bosch, H. A. J. 1988. Erste daten zum fortpflanzungsmodus von Ophiomorus punctatissimus (Bibron & Bory, 1833). Salamandra 24: 53-58.
Scincinae	Pygomeles petteri	R08196	150	9.8	2.17609	0.991226	Mori et al. 2014	not reported	unsexed	limbless	maximum values	Mori, A., Jono, T., Kojima, Y., Ikeuchi, I. and Razafimahatratra, B. 2014. A photographic guide to the reptiles and amphibians of Ampijoroa. Second edition. Kyoto, Japan: Kyoto University.
Scincinae	Scelotes anguinus	R08214	81.3	2.4	1.91009	0.380211	Haagner and Branch 1996	1	unsexed	limbless		Haagner, G. V. and Branch, W. R. 1996. Scelotes anguina. Life history notes. African Herp News 25: 38-39.
Scincinae	Scelotes fitzsimonsi	R08223	46.3333	0.744444	1.66589	-0.128168	Jordaan 2021b	9	probably juveniles & adults of both sexes	limbless	assuming 9g for a 52mm specimen is a typo for 0.9g, longest specimen is 54 mm weighs 1.2g	Jordaan, P. R. 2021. Scincidae, Scelotes bidigittatus FitzSimons, 1930, lowveld dwarf burrowing skink; Scelotes fitzsimonsi Broadley, 1994, FitzSimons’ dwarf burrowing skink; Scelotes vestigifer Broadley, 1994, coastal dwarf burrowing skink. Geographical distribution. African Herp News 78: 61-66.
Scincinae	Typhlacontias brevipes	R08563	94.4842	1.7	1.97536	0.230449	Fleming et al. 2013	not reported	unsexed	limbless		Fleming, P. A., Valentine, L. E. and Bateman, P. W. 2013. Telling tails: selective pressures acting on investment in lizard tails. Physiological and Biochemical Zoology, 86: 645-658.
Scincinae	Brachymeles samarensis	R07114	60.7	1.9	1.78319	0.278754	Auffenberg and Auffenberg 1989	43	unsexed	reduced		Auffenberg, W. and Auffenberg, T. 1989. Reproductive patterns in sympatric Philippine skinks (Sauria Scincidae). Bulletin of the Florida State Museum, Biological Sciences 34: 201-247.
Scincinae	Chalcides chalcides	R07201	102.1	5.8	2.00903	0.763428	Ciraci et al. 2022	20	unsexed, all ages	reduced		Ciraci, A., Razzetti, E., Pavesi, M. and Pellitteri-Rosa, D. 2022. Preliminary data on the diet of Chalcides chalcides (Squamata: Scincidae) from Northern Italy. Acta Herpetologica 17
Scincinae	Chalcides mauritanicus	R07210	70.8	2.28	1.85003	0.357935	Martin et al. 2015	14	male	reduced		Martin, J., Lopez, P., Gutierrez, E. and Garcia, L. V. 2015. Natural and anthropogenic alterations of the soil affect body condition of the fossorial amphisbaenian Trogonophis wiegmanni in North Africa. Journal of Arid Environments 122: 30-36.
Scincinae	Chalcides mionecton	R07213	85	4.7	1.92942	0.672098	TAU Museum	1	unsexed	reduced	adults	Zoological Museum, The Steinhardt Museum of Natural History, Tel-Aviv, Israel.
Scincinae	Chalcides sepsoides	R07222	79.12	4.17	1.89829	0.620136	Akef 2022	56	male	reduced	adults	Akef, M. S. 2022. Sexual size dimorphism and female reproductive and fat body cycles of the viviparous Chalcides ocellatus and Sphenops sepsoides (Squamata: Scincidae) from southern Egypt. Ichthyology & Herpetology, 110: 237-251.
Scincinae	Chalcides striatus	R07225	98.99	7.21	1.99559	0.857935	Perez-Quintero 1988	66	male	reduced		Perez-Quintero, J. C. 1988. Biometria y reproduccion del eslizon tridactilo, Chalcides chalcides striatus (Cuvier), en las marismas del Odiel (Huelva). Revista Espanola de Herpetologia 3: 15-27.
Scincinae	Flexiseps tanysoma	R10599	65.6	2.758	1.8169	0.440594	Labanowski and Lowin 2011	7	unsexed	reduced		Labanowski RK, Lowin AJ. 2011. A reptile survey in a dry deciduous forest fragment in northern Madagascar showing new records for the little-known snake Pararhadinaea melanogaster and a range extension for the skink Amphiglossus tanysoma. Herpetology Notes 4: 113-121.
Scincinae	Ophiomorus tridactylus	R08057	89.4286	6.82857	1.95148	0.83433	TAU Museum	7	unsexed	reduced	adults	Zoological Museum, The Steinhardt Museum of Natural History, Tel-Aviv, Israel.
Scincinae	Plestiodon reynoldsi	R08159	53.1	0.96	1.72509	-0.0177288	Fleming et al. 2013	not reported	unsexed	reduced		Fleming, P. A., Valentine, L. E. and Bateman, P. W. 2013. Telling tails: selective pressures acting on investment in lizard tails. Physiological and Biochemical Zoology, 86: 645-658.
Scincinae	Pygomeles braconnieri	R08195	109.67	12.78	2.04009	1.10653	Le Guilloux et al. 2020	6	unsexed	reduced		Le Guilloux, M., Miralles, A., Measey, J., Vanhooydonck, B., O’Reilly, J. C., Lowie, A. and Herrel, A. 2020. Trade-offs between burrowing and biting force in fossorial scincid lizards?. Biological Journal of the Linnean Societ 130: 310–319.
Scincinae	Scelotes bipes	R08218	74.56	1.56	1.87251	0.193125	Le Guilloux et al. 2020	11	unsexed	reduced		Le Guilloux, M., Miralles, A., Measey, J., Vanhooydonck, B., O’Reilly, J. C., Lowie, A. and Herrel, A. 2020. Trade-offs between burrowing and biting force in fossorial scincid lizards?. Biological Journal of the Linnean Societ 130: 310–319.
Scincinae	Scelotes caffer	R08220	47.394	0.6938	1.67572	-0.158766	Krystal Tolley, pers. comm. To SM	5	unsexed	reduced		Krystal Tolley, pers. comm. To SM
Scincinae	Scelotes gronovii	R08224	69	1.1	1.83885	0.0413927	Withers 1981	3	unsexed	reduced		Withers, P. C. 1981. Physiological correlates of limblessness and fossoriality in scincid lizards. Copeia 1981: 197-204.
Scincinae	Scelotes kasneri	R08228	85.02	2.398	1.92952	0.379849	Krystal Tolley, pers. comm. To SM	5	unsexed	reduced		Krystal Tolley, pers. comm. To SM
Scincinae	Scelotes vestigifer	R08237	65.5	1.4	1.81624	0.146128	Jordaan 2021b	6	presumably adults	reduced	without a 0.6 g, 74 mm one I ssupect is a typo	Jordaan, P. R. 2021. Scincidae, Scelotes bidigittatus FitzSimons, 1930, lowveld dwarf burrowing skink; Scelotes fitzsimonsi Broadley, 1994, FitzSimons’ dwarf burrowing skink; Scelotes vestigifer Broadley, 1994, coastal dwarf burrowing skink. Geographical distribution. African Herp News 78: 61-66.
Scincinae	Voeltzkowia yamagishii	R11020	90	3	1.95424	0.477121	Mori et al. 2014	not reported	unsexed	reduced	maximum values	Mori, A., Jono, T., Kojima, Y., Ikeuchi, I. and Razafimahatratra, B. 2014. A photographic guide to the reptiles and amphibians of Ampijoroa. Second edition. Kyoto, Japan: Kyoto University.
